# Supplementary material for: Causal Associations between Functional/Structural Connectivity and Stroke: A Bidirectional Mendelian Randomization Study
Source: Biomedicines. 2023 May 29;11(6):1575. doi: 10.3390/biomedicines11061575 (PMC10295514; doi:10.3390/biomedicines11061575)
Supplement: Supplementary file 1 [file biomedicines-11-01575-s001.zip]

Archive with 8 entries (8 files):
- S-Table 1.xlsx
- S-Table 2.xlsx
- S-Table 3.xlsx
- S-Table 4.xlsx
- S-Table 5.xlsx
- S-Table 6.xlsx
- S-Table 7.xlsx
- S-Table 8.xlsx
