# Supplementary material for: Causal Associations between Functional/Structural Connectivity and Stroke: A Bidirectional Mendelian Randomization Study
Source: Biomedicines. 2023 May 29;11(6):1575. doi: 10.3390/biomedicines11061575 (PMC10295514; doi:10.3390/biomedicines11061575)
Supplement: Supplementary file 1 [file biomedicines-11-01575-s001.zip › S-Table 1.xlsx]

## Sheet: Functional connectivity
Supplementary Table 1.1. GWAS summary data of functional connectivity at P-value<5.0×10-6
functional connectivity	rsID	effect_allele	other_allele	Beta	SE	P-value	effect_allele_frequency
FC_Default	rs74577448	A	T	-0.000730477	0.000159159	4.46438e-06	0.0543365
FC_Default	rs113569906	C	T	0.00159655	0.00034918	4.84946e-06	0.0108714
FC_Default	rs1816158	C	T	0.00048155	0.000104035	3.69985e-06	0.135781
FC_Default	rs186622253	A	G	-0.00197999	0.000425818	3.34021e-06	0.00719985
FC_Default	rs62096312	C	T	0.00071354	0.000139777	3.3371e-07	0.0705319
FC_Default	rs72998957	T	G	-0.000461784	0.000100546	4.39752e-06	0.149324
FC_Default	rs6857	T	C	-0.000444298	9.56207e-05	3.39532e-06	0.170244
FC_Default	rs59007384	T	G	-0.000413907	8.90679e-05	3.3851e-06	0.205001
FC_Default	rs769449	A	G	-0.000519736	0.000108474	1.66684e-06	0.125138
FC_Default	rs429358	C	T	-0.000589248	9.98362e-05	3.63785e-09	0.154189
FC_Default	rs10414043	A	G	-0.000542207	0.000108607	6.00793e-07	0.125627
FC_Default	rs7256200	T	G	-0.000542778	0.000108569	5.79396e-07	0.125768
FC_Default	rs12721051	G	C	-0.000460395	9.21634e-05	5.91331e-07	0.188167
FC_Default	rs56131196	A	G	-0.000468315	9.20058e-05	3.60755e-07	0.188616
FC_Default	rs4420638	G	A	-0.000467086	9.19356e-05	3.79204e-07	0.188936
FC_Default	rs814573	T	A	-0.000449359	9.60508e-05	2.90903e-06	0.178848
FC_Default	rs201564957	TCC	T	-0.000605129	0.000128973	2.72211e-06	0.0827327
FC_Default	rs10693889	CCA	C	-0.000607285	0.000128962	2.50368e-06	0.0827701
FC_Default	rs495667	T	C	-0.000337772	7.33423e-05	4.13904e-06	0.433884
FC_Default	rs493072	C	T	-0.000351111	7.25574e-05	1.31303e-06	0.441826
FC_Default	rs58664806	C	T	-0.000366278	7.2692e-05	4.72157e-07	0.440202
FC_Default	rs76791541	T	C	-0.000358887	7.35087e-05	1.05614e-06	0.423138
FC_Default	rs144663787	G	A	-0.000340437	7.33832e-05	3.51814e-06	0.43128
FC_Default	rs10048777	C	A	-0.000368787	7.30534e-05	4.49516e-07	0.427817
FC_Default	rs569762	G	A	-0.000350079	7.29179e-05	1.58898e-06	0.435862
FC_Default	rs200099982	CAG	C	-0.00034033	7.32252e-05	3.37569e-06	0.433451
FC_Default	rs2543636	C	T	-0.000350557	7.30788e-05	1.62109e-06	0.420233
FC_Default	rs138631092	G	A	0.00144978	0.00029341	7.8221e-07	0.0143338
FC_Default	rs148891041	A	G	-0.00122971	0.000262921	2.92624e-06	0.0193522
FC_Default	rs17409597	C	T	0.000344672	7.19008e-05	1.64762e-06	0.491148
FC_Default	rs12998573	T	C	0.000331041	7.1926e-05	4.19689e-06	0.467567
FC_Default	20:41956154_GT_G	G	GT	0.000626384	0.000136273	4.31817e-06	0.072506
FC_Default	rs79194695	T	C	0.000622428	0.000135995	4.74493e-06	0.0727122
FC_Default	rs75017285	T	C	0.000636015	0.000137596	3.81488e-06	0.071011
FC_Default	rs76914898	T	C	0.000636412	0.000137024	3.42738e-06	0.0716249
FC_Default	rs2274796	C	T	-0.000339289	7.26938e-05	3.06842e-06	0.456178
FC_Default	rs11707177	G	C	-0.000336815	7.23658e-05	3.26906e-06	0.492354
FC_Default	rs4955921	G	A	-0.000353718	7.42053e-05	1.88372e-06	0.352168
FC_Default	rs3821651	T	C	0.000391232	8.12123e-05	1.46368e-06	0.258447
FC_Default	rs1031322	C	T	-0.000345263	7.38032e-05	2.9111e-06	0.361363
FC_Default	rs4955923	G	T	-0.000336542	7.35229e-05	4.73293e-06	0.363927
FC_Default	rs9869614	G	A	-0.000357416	7.57388e-05	2.38331e-06	0.323954
FC_Default	rs358079	G	T	-0.000423831	7.72992e-05	4.22676e-08	0.31398
FC_Default	rs71308075	G	A	0.000377509	8.14121e-05	3.55488e-06	0.269655
FC_Default	rs12488558	C	T	-0.000411854	8.99763e-05	4.73343e-06	0.192582
FC_Default	rs2394661	C	T	-0.000330894	7.20552e-05	4.40833e-06	0.476951
FC_Default	rs9260096	C	T	0.000335645	7.35114e-05	4.99967e-06	0.415578
FC_Default	rs9260218	C	T	0.000340482	7.448e-05	4.86945e-06	0.412661
FC_Default	rs9260220	C	G	0.000340482	7.448e-05	4.86945e-06	0.412662
FC_Default	rs115774475	T	C	0.000922858	0.00019993	3.93492e-06	0.0331594
FC_Default	rs150545443	T	C	0.000968799	0.000201861	1.60181e-06	0.0319101
FC_Default	rs9384820	C	G	-0.000780123	0.000158007	7.97815e-07	0.054746
FC_Default	rs2961301	C	T	-0.000376595	7.84735e-05	1.60477e-06	0.306199
FC_Default	rs2905326	G	A	-0.000369757	7.77741e-05	2.00399e-06	0.306149
FC_Default	rs7802442	G	T	-0.000355773	7.75951e-05	4.56386e-06	0.303004
FC_Default	rs62449495	A	G	-0.000397166	8.63167e-05	4.22164e-06	0.211215
FC_Default	rs34296259	A	T	-0.00144386	0.000315435	4.73349e-06	0.0117783
FC_Default	rs190824943	A	C	-0.00149146	0.000318796	2.90719e-06	0.0117172
FC_Dorsal.Attention	rs141794346	T	A	-0.000404869	8.75623e-05	3.78865e-06	0.0829335
FC_Dorsal.Attention	rs137902007	G	A	-0.0010298	0.000215488	1.77309e-06	0.0136823
FC_Dorsal.Attention	rs34194951	G	GA	0.000241583	5.08813e-05	2.06733e-06	0.358138
FC_Dorsal.Attention	rs6581367	C	T	0.000237777	5.04467e-05	2.45008e-06	0.355814
FC_Dorsal.Attention	rs955495	G	A	0.000251476	4.95914e-05	3.98903e-07	0.383702
FC_Dorsal.Attention	rs1395542	T	C	0.000239509	5.05006e-05	2.12163e-06	0.352489
FC_Dorsal.Attention	rs2036626	C	T	0.000237482	5.04572e-05	2.53335e-06	0.355956
FC_Dorsal.Attention	rs10784178	A	G	0.000236626	5.05324e-05	2.84815e-06	0.355385
FC_Dorsal.Attention	rs1395539	T	A	0.000239296	5.04982e-05	2.1637e-06	0.352426
FC_Dorsal.Attention	rs7968844	C	T	0.000239034	5.05036e-05	2.22541e-06	0.352374
FC_Dorsal.Attention	rs10784179	T	G	0.000239935	5.0519e-05	2.05251e-06	0.352398
FC_Dorsal.Attention	rs117732514	C	G	0.00100967	0.00020832	1.26342e-06	0.0139474
FC_Dorsal.Attention	rs118018115	C	T	0.000993215	0.000208319	1.87423e-06	0.0137581
FC_Dorsal.Attention	rs143030701	T	C	0.00107006	0.000232337	4.13355e-06	0.0109831
FC_Dorsal.Attention	rs1532791	G	A	0.000249814	4.84126e-05	2.48857e-07	0.451121
FC_Dorsal.Attention	rs6759898	A	G	0.00023127	4.94689e-05	2.95572e-06	0.426447
FC_Dorsal.Attention	rs6431948	A	G	0.000231213	4.94616e-05	2.96257e-06	0.426606
FC_Dorsal.Attention	rs7607645	A	G	0.000234492	4.94222e-05	2.10143e-06	0.428046
FC_Dorsal.Attention	rs7605065	C	T	0.00022438	4.87627e-05	4.21769e-06	0.414144
FC_Dorsal.Attention	rs9653218	T	C	0.000234992	5.10742e-05	4.2277e-06	0.35242
FC_Dorsal.Attention	rs12615896	A	G	0.000243688	5.10618e-05	1.8316e-06	0.352734
FC_Dorsal.Attention	rs4663216	G	A	0.000243915	5.11094e-05	1.83165e-06	0.35232
FC_Dorsal.Attention	rs28569406	A	G	0.000243035	5.10679e-05	1.9569e-06	0.352651
FC_Dorsal.Attention	rs7572513	C	T	0.000238396	5.1022e-05	2.99378e-06	0.353795
FC_Dorsal.Attention	rs11690665	A	G	0.000237637	5.10294e-05	3.22884e-06	0.353789
FC_Dorsal.Attention	rs12471554	G	A	0.000242875	5.09902e-05	1.91747e-06	0.35377
FC_Dorsal.Attention	rs55747393	T	C	0.000244187	5.098e-05	1.67942e-06	0.353872
FC_Dorsal.Attention	rs145432017	C	T	0.00144139	0.000304662	2.24598e-06	0.00602467
FC_Dorsal.Attention	rs6772953	C	G	0.00027571	4.95411e-05	2.64677e-08	0.40591
FC_Dorsal.Attention	rs3792572	A	T	0.00027762	4.94296e-05	1.97145e-08	0.405732
FC_Dorsal.Attention	rs35968370	T	A	0.000280007	4.94007e-05	1.46144e-08	0.405929
FC_Dorsal.Attention	rs11921985	G	A	0.000282879	4.93806e-05	1.02554e-08	0.406265
FC_Dorsal.Attention	rs7632502	A	T	0.00027776	4.94114e-05	1.91644e-08	0.404525
FC_Dorsal.Attention	rs67316928	C	T	0.000263912	4.96804e-05	1.09317e-07	0.390305
FC_Dorsal.Attention	rs6771054	C	T	0.000249803	4.95175e-05	4.57598e-07	0.404035
FC_Dorsal.Attention	rs7637670	A	G	0.000258638	4.97285e-05	1.99921e-07	0.390079
FC_Dorsal.Attention	rs987748	A	C	0.000256929	4.97286e-05	2.40347e-07	0.390201
FC_Dorsal.Attention	rs35124509	C	T	0.000258287	4.93573e-05	1.68219e-07	0.393398
FC_Dorsal.Attention	rs12636275	A	C	0.000260287	4.93731e-05	1.36279e-07	0.391714
FC_Dorsal.Attention	rs2117137	G	A	0.000251102	4.909e-05	3.16011e-07	0.404968
FC_Dorsal.Attention	rs7650184	A	C	0.000260879	4.93076e-05	1.22854e-07	0.401411
FC_Dorsal.Attention	rs7632427	C	T	0.00025216	4.93071e-05	3.17806e-07	0.400211
FC_Dorsal.Attention	rs11918555	T	C	0.000242592	4.93563e-05	8.9337e-07	0.401073
FC_Dorsal.Attention	rs12637608	C	T	0.000242846	4.94045e-05	8.91807e-07	0.401059
FC_Dorsal.Attention	rs66757381	T	C	0.000238917	4.94253e-05	1.34742e-06	0.400542
FC_Dorsal.Attention	3:89578046_AT_A	A	AT	0.000252478	5.01791e-05	4.90262e-07	0.391318
FC_Dorsal.Attention	rs724972	T	A	0.00024148	4.94852e-05	1.06882e-06	0.40105
FC_Dorsal.Attention	rs7652296	G	A	0.000241938	4.94978e-05	1.02627e-06	0.40101
FC_Dorsal.Attention	rs2346843	T	C	0.000237695	5.00321e-05	2.03819e-06	0.394768
FC_Dorsal.Attention	rs73145338	T	C	0.000227969	4.96776e-05	4.47794e-06	0.397798
FC_Dorsal.Attention	rs7621573	T	C	0.000230112	4.9703e-05	3.6813e-06	0.397462
FC_Dorsal.Attention	rs10511145	A	C	0.00022872	4.97082e-05	4.22204e-06	0.397533
FC_Dorsal.Attention	3:89598352_GGT_G	G	GGT	0.000233631	4.98137e-05	2.74651e-06	0.398947
FC_Dorsal.Attention	rs73153219	T	C	0.00023107	4.97142e-05	3.37093e-06	0.397799
FC_Dorsal.Attention	rs7635916	A	G	0.000231435	4.96756e-05	3.19647e-06	0.397704
FC_Dorsal.Attention	rs6551413	G	C	0.000228879	4.97384e-05	4.21389e-06	0.398402
FC_Dorsal.Attention	rs6795325	C	T	0.000227271	4.97347e-05	4.91065e-06	0.398485
FC_Dorsal.Attention	rs1520596	C	T	0.000227797	4.97534e-05	4.70713e-06	0.399305
FC_Dorsal.Attention	rs66499884	G	T	0.000232186	4.97612e-05	3.08841e-06	0.399237
FC_Dorsal.Attention	rs78807312	C	A	-0.000720153	0.00015468	3.24577e-06	0.0258749
FC_Dorsal.Attention	rs71610088	G	A	-0.000702687	0.000153427	4.67565e-06	0.0263381
FC_Dorsal.Attention	4:43963016_AATGACTTGTAAAT_A	A	AATGACTTGTAAAT	-0.000745401	0.000160206	3.29324e-06	0.0238476
FC_Dorsal.Attention	rs12640860	C	T	0.000281376	5.96934e-05	2.44721e-06	0.209325
FC_Dorsal.Attention	rs12508611	T	C	0.000289866	5.96646e-05	1.19211e-06	0.20886
FC_Dorsal.Attention	rs4693666	A	C	0.000295017	5.80406e-05	3.74563e-07	0.222511
FC_Dorsal.Attention	rs4634208	G	C	0.000294244	5.80084e-05	3.95792e-07	0.223042
FC_Dorsal.Attention	rs74476563	GT	G	0.000364626	7.77916e-05	2.7853e-06	0.107354
FC_Dorsal.Attention	rs13149123	C	T	0.000291027	5.79768e-05	5.21344e-07	0.222723
FC_Dorsal.Attention	rs13148246	G	A	0.000291027	5.79768e-05	5.21344e-07	0.22273
FC_Dorsal.Attention	rs13130791	T	C	0.000290167	5.79869e-05	5.65644e-07	0.222695
FC_Dorsal.Attention	rs11099632	G	T	0.000295037	5.79104e-05	3.5204e-07	0.223023
FC_Dorsal.Attention	rs4554064	T	A	0.000316013	6.48316e-05	1.0988e-06	0.165975
FC_Dorsal.Attention	rs72659301	G	A	0.000318233	6.53602e-05	1.12964e-06	0.163523
FC_Dorsal.Attention	rs79170527	AT	A	0.000315134	6.67216e-05	2.33651e-06	0.158396
FC_Dorsal.Attention	rs62304196	T	C	0.000316487	6.48306e-05	1.05852e-06	0.165941
FC_Dorsal.Attention	rs62304197	T	C	0.000312888	6.37003e-05	9.08247e-07	0.172459
FC_Dorsal.Attention	rs72659302	T	C	0.000312024	6.36978e-05	9.72193e-07	0.172498
FC_Dorsal.Attention	rs72660803	G	C	0.000318392	6.39433e-05	6.42759e-07	0.171311
FC_Dorsal.Attention	rs62304198	G	A	0.000306817	6.36391e-05	1.43607e-06	0.172712
FC_Dorsal.Attention	rs62304199	A	G	0.000312024	6.36978e-05	9.72193e-07	0.172497
FC_Dorsal.Attention	rs62304200	A	G	0.000312024	6.36978e-05	9.72193e-07	0.172494
FC_Dorsal.Attention	rs62304201	C	A	0.00031327	6.37141e-05	8.85702e-07	0.172493
FC_Dorsal.Attention	rs4693104	G	A	0.000311576	6.37308e-05	1.0206e-06	0.172459
FC_Dorsal.Attention	rs60718986	G	C	0.000316988	6.37822e-05	6.74837e-07	0.172365
FC_Dorsal.Attention	rs55743749	A	G	0.000317199	6.37939e-05	6.66544e-07	0.172257
FC_Dorsal.Attention	rs58476732	C	A	0.000317199	6.37939e-05	6.66544e-07	0.172253
FC_Dorsal.Attention	rs55773726	T	C	0.000310813	6.37573e-05	1.09561e-06	0.172304
FC_Dorsal.Attention	rs56234714	G	A	0.000308117	6.43575e-05	1.69839e-06	0.169452
FC_Dorsal.Attention	rs58850022	C	G	0.00032369	6.47948e-05	5.90786e-07	0.168518
FC_Dorsal.Attention	rs78698103	T	G	0.00032369	6.47948e-05	5.90786e-07	0.168518
FC_Dorsal.Attention	rs55730990	T	C	0.000324311	6.47819e-05	5.59292e-07	0.168624
FC_Dorsal.Attention	rs66515246	A	G	0.000310985	6.37152e-05	1.06328e-06	0.172592
FC_Dorsal.Attention	rs72660808	T	C	0.000305719	6.38554e-05	1.69766e-06	0.171983
FC_Dorsal.Attention	rs4991641	C	T	0.000306882	6.38397e-05	1.54115e-06	0.171993
FC_Dorsal.Attention	rs4991642	G	A	0.00031116	6.38666e-05	1.11185e-06	0.171788
FC_Dorsal.Attention	rs4991643	A	C	0.000310435	6.38874e-05	1.18692e-06	0.171746
FC_Dorsal.Attention	rs4991644	G	C	0.000307708	6.39008e-05	1.47838e-06	0.17158
FC_Dorsal.Attention	rs72660809	A	G	0.000303971	6.59357e-05	4.04641e-06	0.161902
FC_Dorsal.Attention	rs62304207	G	A	0.000318142	6.41534e-05	7.1332e-07	0.171118
FC_Dorsal.Attention	rs72660810	T	C	0.000317877	6.41617e-05	7.3099e-07	0.171106
FC_Dorsal.Attention	rs62304209	G	T	0.000314033	6.45243e-05	1.14115e-06	0.169636
FC_Dorsal.Attention	rs62304210	G	C	0.000317221	6.45184e-05	8.85961e-07	0.169686
FC_Dorsal.Attention	rs62304211	A	C	0.000316978	6.42876e-05	8.25358e-07	0.170578
FC_Dorsal.Attention	rs62304212	A	G	0.000312477	6.43699e-05	1.21549e-06	0.170162
FC_Dorsal.Attention	rs62304213	G	A	0.00031618	6.43462e-05	8.99701e-07	0.170246
FC_Dorsal.Attention	rs17007862	T	C	0.000324821	6.53163e-05	6.63844e-07	0.164703
FC_Dorsal.Attention	rs17007867	A	G	0.000325204	6.53106e-05	6.42629e-07	0.16473
FC_Dorsal.Attention	rs13149815	T	C	0.000293869	5.93192e-05	7.3209e-07	0.209472
FC_Dorsal.Attention	rs72660812	A	G	0.000324697	6.53281e-05	6.73472e-07	0.164665
FC_Dorsal.Attention	rs1921887	T	A	0.000288284	5.93051e-05	1.1755e-06	0.209779
FC_Dorsal.Attention	rs1921886	C	A	0.000329129	6.53887e-05	4.85429e-07	0.164395
FC_Dorsal.Attention	rs1950129	G	A	0.00029307	5.93973e-05	8.10971e-07	0.209465
FC_Dorsal.Attention	rs61355755	G	A	0.000329603	6.53808e-05	4.65946e-07	0.164758
FC_Dorsal.Attention	rs11732792	T	G	0.000294408	5.94852e-05	7.50235e-07	0.209273
FC_Dorsal.Attention	rs11099633	A	T	0.00028418	5.88209e-05	1.36544e-06	0.214631
FC_Dorsal.Attention	rs113134562	T	C	0.000375405	7.94233e-05	2.29638e-06	0.105171
FC_Dorsal.Attention	rs543179267	G	T	0.000924164	0.000202353	4.97113e-06	0.0142726
FC_Dorsal.Attention	rs145863662	T	C	0.000722962	0.000158169	4.88335e-06	0.0240779
FC_Dorsal.Attention	rs117687720	T	C	0.00061912	0.000135344	4.80088e-06	0.0330876
FC_Dorsal.Attention	rs3807731	C	T	0.00120899	0.00026384	4.6235e-06	0.00849104
FC_Dorsal.Attention	rs6970451	C	G	0.000237591	5.18142e-05	4.55437e-06	0.318374
FC_Dorsal.Attention	rs4573172	G	T	0.000371297	8.07554e-05	4.29234e-06	0.0971715
FC_Dorsal.Attention	rs76216678	T	C	0.000370555	8.05548e-05	4.2465e-06	0.0975451
FC_Dorsal.Attention	rs13362832	T	C	0.000370555	8.05548e-05	4.2465e-06	0.0975358
FC_Dorsal.Attention	rs4726626	G	T	0.000371336	8.06473e-05	4.15765e-06	0.0974208
FC_Dorsal.Attention	rs10255417	G	C	0.000363707	7.82646e-05	3.38416e-06	0.104006
FC_Dorsal.Attention	rs1404638	A	G	0.000363707	7.82646e-05	3.38416e-06	0.104009
FC_Dorsal.Attention	7:143203144_CTTTTT_C	C	CTTTTT	0.000359978	7.8103e-05	4.06739e-06	0.104548
FC_Dorsal.Attention	rs4237049	C	A	0.000362597	7.29643e-05	6.76e-07	0.125439
FC_Dorsal.Attention	rs4237050	C	T	0.000361968	7.29696e-05	7.08015e-07	0.125482
FC_Dorsal.Attention	rs4237051	G	A	0.000356642	7.28177e-05	9.76034e-07	0.125781
FC_Dorsal.Attention	rs4237052	G	A	0.000357117	7.2768e-05	9.2818e-07	0.125837
FC_Dorsal.Attention	rs4237053	C	T	0.000362169	7.27442e-05	6.4483e-07	0.12581
FC_Dorsal.Attention	rs4370528	C	T	0.000357542	7.27336e-05	8.90359e-07	0.125812
FC_Dorsal.Attention	rs4617145	A	C	0.000358433	7.27217e-05	8.32979e-07	0.125837
FC_Dorsal.Attention	rs4562310	G	C	0.000355035	7.26755e-05	1.04007e-06	0.125984
FC_Dorsal.Attention	rs4610738	G	A	0.000348864	7.26186e-05	1.56457e-06	0.126115
FC_Dorsal.Attention	rs7462666	A	G	0.000335863	7.24641e-05	3.59086e-06	0.127177
FC_Dorsal.Attention	rs4317559	C	T	0.000345689	7.23318e-05	1.77069e-06	0.127755
FC_Dorsal.Attention	rs6980515	T	C	0.000340914	7.23194e-05	2.44319e-06	0.127689
FC_Dorsal.Attention	rs4738938	A	G	0.000344387	7.23466e-05	1.94533e-06	0.127486
FC_Dorsal.Attention	rs4268118	G	A	0.000339066	7.22855e-05	2.73888e-06	0.127852
FC_Dorsal.Attention	rs4349974	T	C	0.000343414	7.18621e-05	1.77433e-06	0.128263
FC_Dorsal.Attention	rs4256587	T	C	0.000340187	7.23126e-05	2.56078e-06	0.127718
FC_Dorsal.Attention	rs4445217	A	C	0.000336492	7.22648e-05	3.23607e-06	0.127825
FC_Dorsal.Attention	rs4383956	A	G	0.00033836	7.22989e-05	2.88486e-06	0.127759
FC_Dorsal.Attention	rs7841863	G	A	0.000331894	7.22667e-05	4.39985e-06	0.127964
FC_Dorsal.Attention	rs34250977	C	T	0.000338509	7.23005e-05	2.85731e-06	0.127769
FC_Dorsal.Attention	rs7832144	A	G	0.000336457	7.23117e-05	3.29152e-06	0.127696
FC_Dorsal.Attention	rs4738939	T	C	0.000334438	7.22742e-05	3.7237e-06	0.127936
FC_Dorsal.Attention	rs10504344	G	T	0.000333431	7.22698e-05	3.97696e-06	0.127913
FC_Dorsal.Attention	rs12544805	C	T	0.000333431	7.22698e-05	3.97696e-06	0.127914
FC_Frontoparietal	rs12409950	A	G	0.00089769	0.000185229	1.2655e-06	0.0108728
FC_Frontoparietal	rs484649	T	C	0.000836185	0.000151738	3.61197e-08	0.0149284
FC_Frontoparietal	1:75159147_TATC_T	T	TATC	0.000824943	0.000156541	1.37774e-07	0.0138972
FC_Frontoparietal	rs116675568	A	T	0.000459154	9.96979e-05	4.13833e-06	0.0377388
FC_Frontoparietal	rs147959900	A	G	0.000549562	0.0001154	1.9263e-06	0.0265686
FC_Frontoparietal	rs78902843	A	G	0.000596925	0.000113239	1.36628e-07	0.0280538
FC_Frontoparietal	rs113167197	C	T	-0.000453811	9.91708e-05	4.76285e-06	0.0370371
FC_Frontoparietal	rs78713046	A	G	-0.000453811	9.91708e-05	4.76285e-06	0.0370286
FC_Frontoparietal	rs61862592	A	G	0.000932602	0.000199919	3.10521e-06	0.00838158
FC_Frontoparietal	rs4763064	A	G	0.000194651	4.19488e-05	3.49992e-06	0.274146
FC_Frontoparietal	rs4763063	A	C	0.000200696	4.12585e-05	1.15591e-06	0.286674
FC_Frontoparietal	rs7955199	C	T	0.000200378	4.12542e-05	1.19858e-06	0.286613
FC_Frontoparietal	rs6581467	C	T	0.000178855	3.81187e-05	2.72024e-06	0.412979
FC_Frontoparietal	rs6581468	G	A	0.000200758	4.12539e-05	1.14402e-06	0.286658
FC_Frontoparietal	rs6581469	G	C	0.000200492	4.12533e-05	1.18148e-06	0.286635
FC_Frontoparietal	rs6581471	G	A	0.000199728	4.12472e-05	1.2923e-06	0.286934
FC_Frontoparietal	rs7973537	C	A	0.000199991	4.12503e-05	1.25379e-06	0.286965
FC_Frontoparietal	rs10747978	C	T	0.000179459	3.81146e-05	2.51102e-06	0.413608
FC_Frontoparietal	rs7960485	T	C	0.0002003	4.12432e-05	1.20217e-06	0.286879
FC_Frontoparietal	rs10735913	G	A	0.000199964	4.12479e-05	1.25615e-06	0.286899
FC_Frontoparietal	rs10784335	C	A	0.000176432	3.81306e-05	3.72915e-06	0.413504
FC_Frontoparietal	rs900444	T	C	-0.000222706	4.7564e-05	2.85389e-06	0.193058
FC_Frontoparietal	rs6573778	T	C	0.000173014	3.78642e-05	4.91861e-06	0.481225
FC_Frontoparietal	rs72694393	T	G	0.000176229	3.79395e-05	3.42021e-06	0.47993
FC_Frontoparietal	rs11626929	T	C	0.000174773	3.79019e-05	4.02559e-06	0.478951
FC_Frontoparietal	rs11625143	C	T	-0.00019348	4.22568e-05	4.70398e-06	0.267177
FC_Frontoparietal	rs79445012	T	C	-0.000450405	9.69994e-05	3.44667e-06	0.0399474
FC_Frontoparietal	rs41520244	A	G	0.000860036	0.000188124	4.86394e-06	0.00934669
FC_Frontoparietal	rs118156790	G	C	-0.000554364	0.000119703	3.65571e-06	0.0258843
FC_Frontoparietal	rs2156085	T	C	0.000245972	4.74784e-05	2.2289e-07	0.188469
FC_Frontoparietal	rs75116816	G	C	0.000231987	4.68028e-05	7.2214e-07	0.194987
FC_Frontoparietal	rs78355923	G	C	0.000229584	4.69516e-05	1.01615e-06	0.194601
FC_Frontoparietal	rs3218896	C	T	-0.000327593	7.09414e-05	3.89916e-06	0.0740776
FC_Frontoparietal	rs62158161	T	C	-0.000213989	4.32814e-05	7.70277e-07	0.248222
FC_Frontoparietal	rs12615370	G	T	-0.000218929	4.32099e-05	4.08046e-07	0.247594
FC_Frontoparietal	2:114068802_CTG_C	C	CTG	-0.000215596	4.35506e-05	7.45658e-07	0.246433
FC_Frontoparietal	rs1964463	G	A	-0.000223417	4.31657e-05	2.28875e-07	0.248644
FC_Frontoparietal	rs56163359	C	T	-0.000220074	4.3192e-05	3.51028e-07	0.247674
FC_Frontoparietal	rs62158163	C	T	-0.000220364	4.31922e-05	3.38867e-07	0.247714
FC_Frontoparietal	2:114073498_GGAA_G	G	GGAA	-0.000222805	4.35829e-05	3.20994e-07	0.245553
FC_Frontoparietal	rs62158166	C	G	-0.000254157	4.48222e-05	1.44229e-08	0.224623
FC_Frontoparietal	rs62158168	G	C	-0.000253777	4.48428e-05	1.53832e-08	0.224608
FC_Frontoparietal	rs12616641	A	C	-0.000255878	4.4859e-05	1.18428e-08	0.224499
FC_Frontoparietal	rs62158169	T	C	-0.000282425	4.5579e-05	5.87601e-10	0.214185
FC_Frontoparietal	rs62158170	G	A	-0.00028448	4.55558e-05	4.32238e-10	0.214364
FC_Frontoparietal	rs199993536	TA	T	-0.000292751	4.57621e-05	1.61317e-10	0.213441
FC_Frontoparietal	rs6737318	G	A	-0.00028279	4.52051e-05	4.02676e-10	0.218928
FC_Frontoparietal	rs62158206	C	T	-0.000283079	4.51828e-05	3.79008e-10	0.218912
FC_Frontoparietal	rs7556815	A	G	-0.000281842	4.51813e-05	4.50877e-10	0.218917
FC_Frontoparietal	rs2863957	A	C	-0.000280545	4.4893e-05	4.19773e-10	0.22031
FC_Frontoparietal	rs1823125	G	A	-0.000272602	4.48556e-05	1.24106e-09	0.220423
FC_Frontoparietal	rs60873293	T	G	-0.000275487	4.48962e-05	8.59438e-10	0.220162
FC_Frontoparietal	rs2121244	G	T	-0.000216462	3.98504e-05	5.63311e-08	0.329406
FC_Frontoparietal	rs2121243	T	C	-0.000216416	3.98495e-05	5.66586e-08	0.329397
FC_Frontoparietal	rs57611236	T	A	-0.000220225	4.00398e-05	3.83474e-08	0.323042
FC_Frontoparietal	rs56093896	A	C	-0.000285411	4.54024e-05	3.31059e-10	0.213767
FC_Frontoparietal	rs62158211	T	G	-0.000288083	4.54072e-05	2.27395e-10	0.213719
FC_Frontoparietal	rs62158212	G	A	-0.0002219	4.01759e-05	3.36435e-08	0.322989
FC_Frontoparietal	rs4618068	T	C	-0.000277411	4.55416e-05	1.13714e-09	0.213127
FC_Frontoparietal	rs1807282	T	A	-0.000279649	4.55809e-05	8.64331e-10	0.212804
FC_Frontoparietal	rs62158213	A	G	-0.000276875	4.56108e-05	1.2961e-09	0.212564
FC_Frontoparietal	rs12185551	G	A	0.000174787	3.77129e-05	3.59442e-06	0.456709
FC_Frontoparietal	rs17700151	G	T	0.000173188	3.78124e-05	4.67009e-06	0.44776
FC_Frontoparietal	rs4263167	A	G	0.000172395	3.77488e-05	4.97557e-06	0.457802
FC_Frontoparietal	rs111435934	T	C	0.00068652	0.000139157	8.13675e-07	0.0182898
FC_Frontoparietal	rs145956727	GA	G	0.000768893	0.000166504	3.89804e-06	0.012607
FC_Frontoparietal	rs150755180	G	A	0.00103577	0.00021856	2.15982e-06	0.0067173
FC_Frontoparietal	rs9837663	C	T	0.000178085	3.89217e-05	4.77703e-06	0.377564
FC_Frontoparietal	rs145446707	A	G	0.000960509	0.000200083	1.59233e-06	0.00839519
FC_Frontoparietal	rs6552731	C	T	0.000334015	7.17473e-05	3.25075e-06	0.0744354
FC_Frontoparietal	rs183555419	T	G	0.00106022	0.000213176	6.62446e-07	0.00735382
FC_Frontoparietal	rs2306558	A	G	-0.000174416	3.80946e-05	4.70796e-06	0.415524
FC_Frontoparietal	rs67440149	T	C	-0.000178249	3.79903e-05	2.72129e-06	0.41571
FC_Frontoparietal	rs868574	G	A	-0.000175087	3.79749e-05	4.0365e-06	0.415957
FC_Frontoparietal	5:169152515_CTTTT_C	C	CTTTT	-0.000178791	3.80439e-05	2.62221e-06	0.44409
FC_Frontoparietal	rs13190499	C	A	-0.000187957	3.85178e-05	1.0696e-06	0.422096
FC_Frontoparietal	rs76854336	C	G	-0.000534858	0.000108506	8.31025e-07	0.0297393
FC_Frontoparietal	rs7839112	T	G	-0.000196985	4.30471e-05	4.76411e-06	0.27451
FC_Frontoparietal	rs76028461	G	A	0.000486024	0.000105416	4.03798e-06	0.0323683
FC_Frontoparietal	8:59314155_CA_C	C	CA	-0.000234283	4.95489e-05	2.27749e-06	0.179399
FC_global.fc.gmean	rs6679008	T	G	0.00212092	0.000451405	2.63608e-06	0.00508213
FC_global.fc.gmean	rs4463628	A	G	0.000791362	0.000168373	2.61595e-06	0.0386598
FC_global.fc.gmean	rs12117152	C	G	0.000813525	0.000166125	9.79411e-07	0.0394486
FC_global.fc.gmean	rs12132342	T	G	0.000794873	0.000167641	2.13395e-06	0.038837
FC_global.fc.gmean	rs145613968	G	A	0.000833873	0.000171992	1.2533e-06	0.0368242
FC_global.fc.gmean	rs12144420	T	A	0.000791836	0.000169234	2.89996e-06	0.0378405
FC_global.fc.gmean	rs76664637	A	G	0.000786374	0.000169149	3.35412e-06	0.037915
FC_global.fc.gmean	rs7553823	A	T	0.000736234	0.000154905	2.01824e-06	0.0455176
FC_global.fc.gmean	rs12403447	T	G	0.000739255	0.000154963	1.84871e-06	0.0455007
FC_global.fc.gmean	rs7552287	T	C	0.000727286	0.000154694	2.59802e-06	0.0455324
FC_global.fc.gmean	rs78497469	C	T	0.00073963	0.000155322	1.92923e-06	0.0450543
FC_global.fc.gmean	rs12121032	G	A	0.000726807	0.000154663	2.62552e-06	0.0455693
FC_global.fc.gmean	rs12121215	T	A	0.000820815	0.000164378	5.974e-07	0.0396938
FC_global.fc.gmean	rs12403278	G	A	0.000734279	0.000154571	2.0422e-06	0.0455809
FC_global.fc.gmean	rs16844673	G	A	0.000723771	0.000154118	2.66553e-06	0.0458641
FC_global.fc.gmean	rs12135480	T	C	0.000719873	0.000154312	3.1027e-06	0.0457599
FC_global.fc.gmean	rs16844721	A	C	0.000701676	0.00015339	4.79961e-06	0.0458595
FC_global.fc.gmean	rs12134312	A	G	0.00080179	0.000164163	1.04586e-06	0.0394705
FC_global.fc.gmean	21:22428855_GGAGA_G	G	GGAGA	0.000836178	0.000175393	1.877e-06	0.035898
FC_global.fc.gmean	rs79328878	T	G	0.000884032	0.000192136	4.22567e-06	0.0299017
FC_global.fc.gmean	rs77114149	A	G	0.000886311	0.000193128	4.47209e-06	0.0293572
FC_global.fc.gmean	rs75821415	T	G	0.000720171	0.000157173	4.62946e-06	0.0463771
FC_global.fc.gmean	rs76634792	T	A	0.000648971	0.000140461	3.85304e-06	0.0586424
FC_global.fc.gmean	21:35443167_GT_G	G	GT	0.000668036	0.000139877	1.80057e-06	0.0591261
FC_global.fc.gmean	rs11913404	T	C	0.000889411	0.000189611	2.73818e-06	0.0301068
FC_global.fc.gmean	rs139649710	A	G	0.0017083	0.000357084	1.72882e-06	0.00762548
FC_global.fc.gmean	rs192152002	A	C	0.000785709	0.000170017	3.83315e-06	0.03787
FC_global.fc.gmean	rs185364949	T	C	0.00205365	0.000428972	1.70028e-06	0.00537708
FC_global.fc.gmean	rs142001690	G	C	0.00122156	0.000261979	3.13649e-06	0.0164464
FC_global.fc.gmean	rs149598326	G	A	0.00193876	0.000404221	1.62636e-06	0.00591489
FC_global.fc.gmean	rs13176419	T	C	0.00031009	6.62202e-05	2.84778e-06	0.408321
FC_global.fc.gmean	rs12655995	T	C	0.000316545	6.78043e-05	3.05106e-06	0.344775
FC_global.fc.gmean	rs6876690	T	C	0.000320652	6.97484e-05	4.30364e-06	0.30444
FC_global.fc.gmean	rs6876868	T	C	0.000322618	6.97308e-05	3.73705e-06	0.304425
FC_global.fc.gmean	rs113894837	G	T	0.00156978	0.000310762	4.41967e-07	0.0110236
FC_global.fc.gmean	rs74502687	T	G	0.00120117	0.000255888	2.69277e-06	0.0155064
FC_global.fc.gmean	rs140970907	T	C	0.00109378	0.000227201	1.48773e-06	0.0198948
FC_Limbic	rs114590424	G	C	-0.00173982	0.000352837	8.23939e-07	0.0155942
FC_Limbic	rs7080472	T	G	0.000530307	8.83884e-05	2.00596e-09	0.425388
FC_Limbic	rs10786156	G	C	0.000564962	8.77736e-05	1.24594e-10	0.435755
FC_Limbic	rs3891783	G	C	0.000565009	8.77745e-05	1.24201e-10	0.435746
FC_Limbic	rs57866767	C	T	0.000564944	8.77731e-05	1.24723e-10	0.435757
FC_Limbic	10:96026184_CA_C	C	CA	0.000580248	8.80857e-05	4.57515e-11	0.434376
FC_Limbic	rs11187838	A	G	0.000566864	8.77866e-05	1.08708e-10	0.435391
FC_Limbic	rs2274224	C	G	0.000560204	8.7762e-05	1.76681e-10	0.43564
FC_Limbic	rs113544984	A	C	0.000778494	0.000168509	3.86031e-06	0.071153
FC_Limbic	rs933412	T	G	0.00228556	0.000475851	1.57211e-06	0.0087767
FC_Limbic	rs10744587	G	A	0.00221488	0.000453708	1.05865e-06	0.00956414
FC_Limbic	rs779946315	GATGTGGCAGTGGGGATGTGGCAGTGGGA	G	0.00250534	0.000496001	4.42665e-07	0.00788042
FC_Limbic	rs113277545	T	G	0.00220965	0.000480746	4.32368e-06	0.00852207
FC_Limbic	rs10744588	A	C	0.00224733	0.000475279	2.27578e-06	0.00875153
FC_Limbic	rs10848773	A	G	0.00258228	0.000501636	2.65835e-07	0.00796015
FC_Limbic	rs4759424	G	A	0.00253097	0.00050163	4.55794e-07	0.00793916
FC_Limbic	rs71435046	C	A	0.00261981	0.000511672	3.07834e-07	0.00760722
FC_Limbic	rs7973577	T	C	0.00255885	0.000512466	5.98177e-07	0.00773543
FC_Limbic	rs10848774	C	T	0.00259824	0.000517761	5.25382e-07	0.00759957
FC_Limbic	rs67194434	T	TA	0.00261979	0.000519345	4.5837e-07	0.00745805
FC_Limbic	rs186075297	C	T	0.00203589	0.000445334	4.86533e-06	0.00928856
FC_Limbic	rs4784018	A	G	-0.000762582	0.0001669	4.92372e-06	0.0727957
FC_Limbic	rs78070427	A	G	-0.000786672	0.000166695	2.3814e-06	0.0728442
FC_Limbic	rs11860480	C	A	0.000446003	9.72135e-05	4.50182e-06	0.285939
FC_Limbic	rs8059144	C	T	0.000430173	9.09599e-05	2.26685e-06	0.359123
FC_Limbic	rs8045825	G	C	0.000429134	9.09591e-05	2.39728e-06	0.359137
FC_Limbic	rs4843866	T	C	0.000428541	9.09827e-05	2.49001e-06	0.358963
FC_Limbic	rs4843867	G	C	0.000424587	9.09359e-05	3.04275e-06	0.360062
FC_Limbic	rs138135873	TACACAC	T	-0.000474029	0.000103221	4.4061e-06	0.23678
FC_Limbic	rs66614174	T	C	-0.000443796	9.22049e-05	1.49516e-06	0.349587
FC_Limbic	rs73167280	T	C	0.00074836	0.000161497	3.60816e-06	0.0815344
FC_Limbic	rs10001230	A	G	0.000520704	0.000109466	1.979e-06	0.19993
FC_Limbic	rs10461308	A	G	0.00051383	0.000109159	2.52654e-06	0.200511
FC_Limbic	rs11132132	A	C	0.000511602	0.00010913	2.77474e-06	0.200582
FC_Limbic	rs11132133	G	A	0.000510142	0.000109079	2.93013e-06	0.200698
FC_Limbic	rs55668907	C	CTT	0.000527584	0.000109229	1.37349e-06	0.200091
FC_Limbic	rs13118590	C	T	0.000514569	0.00010897	2.3478e-06	0.200744
FC_Limbic	rs1457300	C	T	0.000517895	0.000108951	2.01171e-06	0.200802
FC_Limbic	rs1457299	G	A	0.00051591	0.000109048	2.24676e-06	0.200697
FC_Limbic	rs5864787	T	TG	0.00051814	0.000108927	1.97911e-06	0.201441
FC_Limbic	rs7875396	G	A	-0.00043007	9.3154e-05	3.91866e-06	0.325055
FC_Limbic	rs7871676	G	A	-0.0004286	9.32687e-05	4.34366e-06	0.32502
FC_Limbic	rs760175128	C	CAATGGGGGAGATCT	-0.000447255	9.42524e-05	2.09481e-06	0.317289
FC_Limbic	rs6415812	A	G	0.000442082	9.60795e-05	4.22367e-06	0.312377
FC_Limbic	rs4399037	T	C	0.000447351	9.58927e-05	3.10236e-06	0.312522
FC_Limbic	rs1857086	G	T	0.00045184	9.59039e-05	2.47536e-06	0.312627
FC_Limbic	rs4645657	A	G	0.000408849	8.92998e-05	4.71143e-06	0.485189
FC_Limbic	rs7019107	A	G	0.000454326	9.57708e-05	2.10957e-06	0.312686
FC_Limbic	rs34137157	T	C	-0.000530298	0.000112935	2.67365e-06	0.180593
FC_Limbic	rs13290830	G	A	-0.000558763	0.000115984	1.46218e-06	0.168152
FC_Limbic	rs13293756	G	A	-0.000594727	0.000118637	5.39775e-07	0.157784
FC_Limbic	rs34680692	C	T	-0.000594699	0.000118563	5.31774e-07	0.158237
FC_Limbic	rs11789314	A	G	-0.000603369	0.000122554	8.56837e-07	0.14701
FC_Somatomotor	rs17298299	A	G	0.00301309	0.000618649	1.121e-06	0.0514015
FC_Somatomotor	rs74931646	A	G	0.00291635	0.000623572	2.92989e-06	0.0515814
FC_Somatomotor	rs77807735	T	A	0.00334675	0.000659283	3.87799e-07	0.0453677
FC_Somatomotor	rs17232583	T	C	0.00283811	0.000605672	2.80356e-06	0.0541006
FC_Somatomotor	rs141205835	C	T	0.00769223	0.00154417	6.35645e-07	0.00819106
FC_Somatomotor	rs10138435	C	A	0.00196411	0.0004218	3.23414e-06	0.118032
FC_Somatomotor	rs1113378	G	C	0.00197732	0.000421945	2.79914e-06	0.117941
FC_Somatomotor	rs1272483	C	T	0.001423	0.000310098	4.48001e-06	0.25588
FC_Somatomotor	rs1007383	T	C	0.00142566	0.000310078	4.29359e-06	0.255803
FC_Somatomotor	rs146042723	TA	T	0.00149112	0.00031397	2.0544e-06	0.251304
FC_Somatomotor	rs145575438	TA	T	0.00153796	0.000312404	8.58402e-07	0.253131
FC_Somatomotor	14:84024650_AT_A	A	AT	0.00151951	0.000311153	1.04932e-06	0.255084
FC_Somatomotor	14:84029707_CT_C	C	CT	0.00148018	0.000312598	2.20292e-06	0.253134
FC_Somatomotor	rs74796906	G	A	0.00214989	0.000445956	1.43865e-06	0.102169
FC_Somatomotor	rs9635272	T	C	0.0021112	0.000445296	2.13836e-06	0.102335
FC_Somatomotor	rs74547892	A	C	0.00144141	0.000310486	3.46284e-06	0.256629
FC_Somatomotor	rs637918	A	G	0.00179212	0.000359478	6.23081e-07	0.17825
FC_Somatomotor	rs813219	A	G	0.00178853	0.000359913	6.76734e-07	0.178058
FC_Somatomotor	rs431414	T	C	0.00176092	0.000359083	9.45943e-07	0.178175
FC_Somatomotor	rs677933	G	C	0.00176174	0.000358121	8.74138e-07	0.177896
FC_Somatomotor	rs1092172	A	G	0.00175936	0.000354173	6.83086e-07	0.17977
FC_Somatomotor	rs694918	C	T	0.00177736	0.000352154	4.5197e-07	0.180939
FC_Somatomotor	rs604057	A	G	0.0017492	0.000350604	6.10974e-07	0.182284
FC_Somatomotor	rs592407	T	C	0.00175471	0.000350875	5.74681e-07	0.182178
FC_Somatomotor	rs12440904	C	G	0.00176146	0.000350268	4.97015e-07	0.18251
FC_Somatomotor	rs173214	G	A	0.0016758	0.000349605	1.64992e-06	0.182828
FC_Somatomotor	rs553214088	T	TTTTTGTTTTGTTTTG	0.0016741	0.000352496	2.05372e-06	0.179681
FC_Somatomotor	rs1078001	G	A	0.00164137	0.000348453	2.48633e-06	0.18423
FC_Somatomotor	rs17302038	A	G	0.00166198	0.000351149	2.2255e-06	0.180946
FC_Somatomotor	rs34042545	TG	T	0.001621	0.000352078	4.16484e-06	0.180096
FC_Somatomotor	rs2013117	C	T	0.00167831	0.000350924	1.74141e-06	0.180982
FC_Somatomotor	rs28529423	A	G	0.00167093	0.000351117	1.95831e-06	0.180723
FC_Somatomotor	rs28709922	A	G	0.00167118	0.000351095	1.94849e-06	0.180706
FC_Somatomotor	rs7173317	G	C	0.00167287	0.000350941	1.88313e-06	0.180924
FC_Somatomotor	rs11858989	T	C	0.00169459	0.000350674	1.35767e-06	0.181307
FC_Somatomotor	rs8035628	A	G	0.00164057	0.000353588	3.50696e-06	0.177668
FC_Somatomotor	rs10518991	T	C	0.00164629	0.000351406	2.81735e-06	0.180756
FC_Somatomotor	rs12595482	A	G	0.00163938	0.000355382	3.99005e-06	0.176432
FC_Somatomotor	rs35477914	T	A	0.00167654	0.000351661	1.87677e-06	0.180734
FC_Somatomotor	rs11637077	G	T	0.00167566	0.000351687	1.90342e-06	0.180725
FC_Somatomotor	rs17302045	T	G	0.0016742	0.000351431	1.90984e-06	0.181073
FC_Somatomotor	rs28538484	C	T	0.00168298	0.000351531	1.69845e-06	0.180861
FC_Somatomotor	rs10518992	C	T	0.00168012	0.000351597	1.77648e-06	0.180821
FC_Somatomotor	rs11636723	C	G	0.00168616	0.000352028	1.67953e-06	0.180494
FC_Somatomotor	rs11071401	C	T	0.00168649	0.000351977	1.66572e-06	0.180477
FC_Somatomotor	rs28473013	T	C	0.00169893	0.000352069	1.4051e-06	0.180341
FC_Somatomotor	rs11630160	A	G	0.00170205	0.000352213	1.35741e-06	0.180233
FC_Somatomotor	rs28641638	T	C	0.00172063	0.000352282	1.0452e-06	0.180264
FC_Somatomotor	15:59222911_AAT_A	A	AAT	0.00168895	0.000352321	1.64704e-06	0.182379
FC_Somatomotor	rs12443436	G	A	0.00163931	0.000352273	3.28156e-06	0.182419
FC_Somatomotor	rs78196338	A	G	-0.00355065	0.000722526	8.9751e-07	0.0370542
FC_Somatomotor	rs76321556	C	A	-0.00350274	0.000722224	1.24309e-06	0.0371635
FC_Somatomotor	rs112918647	T	C	-0.00343357	0.000696733	8.36095e-07	0.0400081
FC_Somatomotor	rs113408695	C	T	-0.00331118	0.000710465	3.1708e-06	0.0379351
FC_Somatomotor	rs34572637	G	A	-0.00135597	0.000292043	3.45186e-06	0.311026
FC_Somatomotor	rs4806185	C	A	-0.00137281	0.000291426	2.4836e-06	0.313593
FC_Somatomotor	rs62158160	T	C	-0.00244211	0.000305812	1.4625e-15	0.256289
FC_Somatomotor	rs111789636	AC	A	-0.00239501	0.000305211	4.44456e-15	0.263796
FC_Somatomotor	rs62158161	T	C	-0.00289425	0.000312761	2.35128e-20	0.248222
FC_Somatomotor	rs6711037	G	A	-0.0014383	0.000271474	1.18073e-07	0.46279
FC_Somatomotor	rs4404277	T	C	-0.00138481	0.000274136	4.4166e-07	0.431386
FC_Somatomotor	rs12615370	G	T	-0.00292304	0.000312353	8.83999e-21	0.247594
FC_Somatomotor	2:114068802_CTG_C	C	CTG	-0.00292107	0.000314424	1.67429e-20	0.246433
FC_Somatomotor	rs1964463	G	A	-0.00296933	0.00031241	2.19966e-21	0.248644
FC_Somatomotor	rs34360640	G	GC	-0.00140211	0.000273977	3.11957e-07	0.432583
FC_Somatomotor	rs56163359	C	T	-0.00294951	0.000312186	3.77689e-21	0.247674
FC_Somatomotor	rs62158163	C	T	-0.00295098	0.000312193	3.61764e-21	0.247714
FC_Somatomotor	2:114073498_GGAA_G	G	GGAA	-0.00298204	0.000314831	3.00938e-21	0.245553
FC_Somatomotor	rs62158166	C	G	-0.00316419	0.00032373	1.60895e-22	0.224623
FC_Somatomotor	rs62158168	G	C	-0.00317198	0.000323891	1.33185e-22	0.224608
FC_Somatomotor	rs12616641	A	C	-0.00319888	0.000323955	5.97094e-23	0.224499
FC_Somatomotor	rs62158169	T	C	-0.00340503	0.000328975	4.7308e-25	0.214185
FC_Somatomotor	rs2592415	T	G	0.00128618	0.000272458	2.36482e-06	0.482713
FC_Somatomotor	rs62158170	G	A	-0.00340373	0.000328816	4.67966e-25	0.214364
FC_Somatomotor	rs199993536	TA	T	-0.00347254	0.000330417	8.95027e-26	0.213441
FC_Somatomotor	rs6737318	G	A	-0.00338236	0.000326269	3.99135e-25	0.218928
FC_Somatomotor	rs62158206	C	T	-0.00335168	0.000326294	1.06636e-24	0.218912
FC_Somatomotor	rs1191691	A	G	0.00131723	0.000272001	1.289e-06	0.478871
FC_Somatomotor	rs7556815	A	G	-0.00335439	0.000326291	9.77839e-25	0.218917
FC_Somatomotor	rs1191689	A	G	0.00132053	0.000272096	1.22294e-06	0.478724
FC_Somatomotor	rs2863957	A	C	-0.0033754	0.00032422	2.51754e-25	0.22031
FC_Somatomotor	rs1823125	G	A	-0.00332391	0.000323844	1.15714e-24	0.220423
FC_Somatomotor	rs1191688	A	G	0.00131918	0.000271376	1.17521e-06	0.478736
FC_Somatomotor	rs60873293	T	G	-0.00332983	0.000324115	1.0474e-24	0.220162
FC_Somatomotor	rs1191687	C	A	-0.00161267	0.000274078	4.06024e-09	0.411064
FC_Somatomotor	rs1191685	C	G	-0.00161064	0.000274029	4.21878e-09	0.411081
FC_Somatomotor	rs1191684	C	T	-0.0016164	0.000273957	3.68127e-09	0.411218
FC_Somatomotor	rs1191683	G	A	-0.00161047	0.000274025	4.23244e-09	0.411108
FC_Somatomotor	rs1191682	G	A	-0.00158365	0.00027434	7.9069e-09	0.411016
FC_Somatomotor	rs2121244	G	T	-0.00230066	0.000287701	1.33777e-15	0.329406
FC_Somatomotor	rs2121243	T	C	-0.0023009	0.000287694	1.32652e-15	0.329397
FC_Somatomotor	rs57611236	T	A	-0.00226515	0.000289147	4.93296e-15	0.323042
FC_Somatomotor	rs56093896	A	C	-0.0033095	0.000327756	6.3564e-24	0.213767
FC_Somatomotor	rs7425255	C	T	0.00123726	0.000270271	4.72241e-06	0.478707
FC_Somatomotor	rs62158211	T	G	-0.00330544	0.000327852	7.42675e-24	0.213719
FC_Somatomotor	rs62158212	G	A	-0.00226871	0.000290529	6.01489e-15	0.322989
FC_Somatomotor	rs1992775	T	G	0.00124019	0.000270332	4.5059e-06	0.478505
FC_Somatomotor	rs4618068	T	C	-0.00327848	0.000328624	2.1569e-23	0.213127
FC_Somatomotor	rs1807282	T	A	-0.00328279	0.000329003	2.12266e-23	0.212804
FC_Somatomotor	rs62158213	A	G	-0.00328026	0.000329205	2.43786e-23	0.212564
FC_Somatomotor	rs6713750	T	C	-0.00149391	0.000276636	6.7205e-08	0.410085
FC_Somatomotor	rs142530822	T	A	-0.00894244	0.00176713	4.21491e-07	0.00711301
FC_Somatomotor	rs117572919	T	C	-0.00889047	0.00177056	5.17091e-07	0.00713137
FC_Somatomotor	rs114194881	T	C	0.00374293	0.000775606	1.40327e-06	0.0323934
FC_Somatomotor	rs115031113	A	G	0.00374953	0.000770818	1.15592e-06	0.0326952
FC_Somatomotor	rs73099647	T	C	0.00383123	0.000763834	5.32082e-07	0.033279
FC_Somatomotor	rs73101104	A	G	0.00361401	0.000743603	1.18077e-06	0.0349236
FC_Somatomotor	rs115214	A	T	0.00302739	0.000654506	3.75814e-06	0.0439578
FC_Somatomotor	rs6855081	C	T	0.00147217	0.000277766	1.1688e-07	0.42882
FC_Somatomotor	rs6422714	T	C	0.00127331	0.000271975	2.86128e-06	0.460319
FC_Somatomotor	rs6605371	C	G	0.00125558	0.000271585	3.80038e-06	0.460632
FC_Somatomotor	rs7695071	T	C	0.00124745	0.000271299	4.28659e-06	0.460515
FC_Somatomotor	rs6845024	C	T	0.00136782	0.000270511	4.30471e-07	0.499544
FC_Somatomotor	rs12648135	A	G	0.00127598	0.000272494	2.84902e-06	0.459683
FC_Somatomotor	rs9291143	A	T	0.00138536	0.000275664	5.05882e-07	0.422701
FC_Somatomotor	rs9291144	G	C	0.00139457	0.000275566	4.20885e-07	0.423201
FC_Somatomotor	rs34343469	A	G	0.00137668	0.000275707	5.98053e-07	0.422802
FC_Somatomotor	rs34468893	A	G	0.00137604	0.000275635	6.01188e-07	0.422631
FC_Somatomotor	rs2002647	A	T	-0.00152403	0.000276559	3.61396e-08	0.490327
FC_Somatomotor	rs9715537	G	C	-0.00144787	0.000273416	1.19805e-07	0.489727
FC_Somatomotor	rs3889251	G	T	-0.00143929	0.000273411	1.4208e-07	0.490615
FC_Somatomotor	rs12186334	C	T	-0.00145195	0.000273513	1.11564e-07	0.4881
FC_Somatomotor	rs7685770	T	C	0.00138252	0.000275569	5.28892e-07	0.422608
FC_Somatomotor	rs12503629	G	C	0.00143153	0.000276265	2.21743e-07	0.422502
FC_Somatomotor	rs12186172	A	C	0.00150206	0.000279521	7.7922e-08	0.422731
FC_Somatomotor	rs6828712	A	G	0.00138749	0.000275436	4.75446e-07	0.42321
FC_Somatomotor	rs7655677	G	A	0.00141046	0.00027574	3.16005e-07	0.420819
FC_Somatomotor	rs6834884	C	G	0.00137562	0.000276113	6.33665e-07	0.414813
FC_Somatomotor	rs9995705	T	C	0.00138113	0.000275428	5.35723e-07	0.418096
FC_Somatomotor	rs10433659	G	C	0.00136582	0.000275383	7.10999e-07	0.418274
FC_Somatomotor	rs6842537	T	C	0.00137615	0.000274819	5.55643e-07	0.41974
FC_Somatomotor	rs6811553	A	G	0.0013746	0.000274749	5.68358e-07	0.419729
FC_Somatomotor	rs7442207	T	A	0.00143213	0.000276564	2.25865e-07	0.418232
FC_Somatomotor	rs9761605	A	G	0.00134273	0.000276155	1.16847e-06	0.418687
FC_Somatomotor	rs9761606	A	G	0.00133973	0.000276171	1.23616e-06	0.418676
FC_Somatomotor	rs4974724	C	G	0.00137621	0.000274072	5.16956e-07	0.425099
FC_Somatomotor	rs4974765	T	A	0.0013963	0.000274489	3.66857e-07	0.419891
FC_Somatomotor	rs13146024	C	T	0.00137	0.000273238	5.37231e-07	0.424386
FC_Somatomotor	rs6817808	A	G	0.00136857	0.000272481	5.13478e-07	0.425473
FC_Somatomotor	rs769037275	G	GA	0.00138597	0.000273248	3.96276e-07	0.424296
FC_Somatomotor	rs56002230	G	C	0.00143466	0.000271886	1.32722e-07	0.475191
FC_Somatomotor	rs6840061	G	A	0.00145652	0.000272234	8.86773e-08	0.475615
FC_Somatomotor	rs6823454	A	G	0.00142402	0.000271852	1.63567e-07	0.475165
FC_Somatomotor	rs11735309	A	G	0.00132802	0.000272063	1.06094e-06	0.425588
FC_Somatomotor	rs35062216	A	G	0.00136487	0.000272325	5.42847e-07	0.426292
FC_Somatomotor	rs4246695	T	C	0.00134355	0.000272654	8.37943e-07	0.427182
FC_Somatomotor	rs4246696	C	G	0.00135761	0.000273556	6.9976e-07	0.421755
FC_Somatomotor	rs4974767	A	C	0.00134871	0.000271606	6.89391e-07	0.425292
FC_Somatomotor	rs4974768	A	G	0.00133401	0.000272326	9.71877e-07	0.422896
FC_Somatomotor	rs4413356	G	A	0.00136107	0.000272209	5.77223e-07	0.426446
FC_Somatomotor	rs4561874	A	G	0.00135234	0.000271713	6.50114e-07	0.425783
FC_Somatomotor	rs9993004	A	G	0.00134941	0.00027187	6.97442e-07	0.426099
FC_Somatomotor	rs4974769	T	C	0.00135248	0.000272266	6.83089e-07	0.426357
FC_Somatomotor	rs4416427	T	C	0.00134852	0.000271821	7.0598e-07	0.42571
FC_Somatomotor	rs4974728	C	T	0.00134745	0.00027175	7.15689e-07	0.425718
FC_Somatomotor	rs4974779	T	C	0.00135437	0.000271773	6.29119e-07	0.425738
FC_Somatomotor	rs4974782	G	T	0.00136073	0.000271957	5.67163e-07	0.425287
FC_Somatomotor	rs4586873	C	G	0.00129434	0.000273648	2.25895e-06	0.422373
FC_Somatomotor	rs4974731	G	C	0.0012868	0.000273976	2.65842e-06	0.421132
FC_Somatomotor	rs13115638	T	C	0.00126868	0.000274358	3.78181e-06	0.420587
FC_Somatomotor	rs34718506	T	C	0.00129656	0.000274831	2.40004e-06	0.422008
FC_Somatomotor	rs6851581	G	C	0.00131547	0.000275199	1.76331e-06	0.420457
FC_Somatomotor	rs6823115	T	C	0.00132447	0.000275202	1.4986e-06	0.420262
FC_Somatomotor	rs6823338	T	G	0.00128451	0.000275154	3.05398e-06	0.42094
FC_Somatomotor	rs73106070	A	G	0.00390851	0.00080033	1.04849e-06	0.0313728
FC_Somatomotor	rs79800856	A	G	0.00418667	0.000832367	4.94558e-07	0.0280426
FC_Somatomotor	rs115048037	T	A	-0.00179806	0.000381018	2.38273e-06	0.147559
FC_Somatomotor	rs201213082	G	A	-0.00250698	0.00054081	3.57905e-06	0.069834
FC_Somatomotor	rs118134300	C	A	-0.00262252	0.000538038	1.09986e-06	0.0709945
FC_Ventral.Attention	rs11172140	C	A	0.00026857	5.56028e-05	1.37296e-06	0.246378
FC_Ventral.Attention	rs34695167	TAC	T	0.000266665	5.61731e-05	2.07536e-06	0.253243
FC_Ventral.Attention	rs7302906	G	A	0.000271192	5.54821e-05	1.02585e-06	0.246958
FC_Ventral.Attention	rs12227309	T	C	0.000271723	5.54705e-05	9.72172e-07	0.246787
FC_Ventral.Attention	rs11172142	A	T	0.000269549	5.5542e-05	1.2236e-06	0.246162
FC_Ventral.Attention	rs7963352	G	A	0.000271955	5.54718e-05	9.52259e-07	0.246964
FC_Ventral.Attention	rs10876971	A	T	0.000272142	5.54687e-05	9.34727e-07	0.246957
FC_Ventral.Attention	rs11172155	G	A	0.000271523	5.54623e-05	9.8647e-07	0.246788
FC_Ventral.Attention	rs28473132	T	A	0.000262353	5.56006e-05	2.38955e-06	0.246758
FC_Ventral.Attention	rs7133572	T	C	0.000271145	5.54641e-05	1.02202e-06	0.246789
FC_Ventral.Attention	rs11614077	T	C	0.000269861	5.57664e-05	1.31259e-06	0.246483
FC_Ventral.Attention	rs36050407	A	G	0.00027133	5.55795e-05	1.05799e-06	0.245643
FC_Ventral.Attention	rs10876973	T	C	0.00027133	5.55795e-05	1.05799e-06	0.245629
FC_Ventral.Attention	rs10876974	T	C	0.000271967	5.55853e-05	1.00079e-06	0.245611
FC_Ventral.Attention	rs11830804	A	C	0.000273636	5.55885e-05	8.60239e-07	0.245593
FC_Ventral.Attention	rs6581138	A	G	0.000275451	5.59568e-05	8.60078e-07	0.243481
FC_Ventral.Attention	rs527850252	T	C	0.000270667	5.65186e-05	1.687e-06	0.245797
FC_Ventral.Attention	rs73115907	A	G	0.000273478	5.5586e-05	8.71801e-07	0.245556
FC_Ventral.Attention	rs12820078	A	G	0.000271222	5.57432e-05	1.14888e-06	0.245403
FC_Ventral.Attention	rs505479	T	C	0.000271009	5.57436e-05	1.17144e-06	0.245399
FC_Ventral.Attention	rs555614444	CA	C	0.000269632	5.82681e-05	3.72298e-06	0.227574
FC_Ventral.Attention	rs572198	T	C	0.00026822	5.57838e-05	1.53244e-06	0.244907
FC_Ventral.Attention	rs501055	A	G	0.000268909	5.57614e-05	1.42682e-06	0.245219
FC_Ventral.Attention	rs519452	A	G	0.000264652	5.59487e-05	2.25553e-06	0.243603
FC_Ventral.Attention	rs7303542	C	T	0.000270926	5.57801e-05	1.19939e-06	0.245238
FC_Ventral.Attention	rs538548	C	T	0.000271098	5.57785e-05	1.17995e-06	0.245252
FC_Ventral.Attention	rs567895	T	C	0.000263648	5.53668e-05	1.92995e-06	0.250532
FC_Ventral.Attention	rs487722	T	G	0.00028019	5.89215e-05	1.99339e-06	0.210648
FC_Ventral.Attention	rs2943691	T	C	0.0002635	5.57312e-05	2.28021e-06	0.246088
FC_Ventral.Attention	rs9738646	G	T	0.000261881	5.57481e-05	2.64777e-06	0.246182
FC_Ventral.Attention	rs7297282	A	G	0.000263847	5.57259e-05	2.20652e-06	0.246079
FC_Ventral.Attention	rs2943693	T	C	0.000263422	5.57143e-05	2.27991e-06	0.246087
FC_Ventral.Attention	rs2943692	G	A	0.000263422	5.57143e-05	2.27991e-06	0.246087
FC_Ventral.Attention	rs78511592	T	C	0.000372349	8.1048e-05	4.36756e-06	0.0940823
FC_Ventral.Attention	rs77124048	T	C	0.00037224	8.14242e-05	4.86488e-06	0.0935986
FC_Ventral.Attention	rs142597795	A	G	0.00073864	0.000158832	3.33069e-06	0.022343
FC_Ventral.Attention	20:61999130_TCTGGG_T	T	TCTGGG	0.000413599	9.00477e-05	4.39032e-06	0.0778189
FC_Ventral.Attention	rs56257760	C	T	-0.000244116	5.12505e-05	1.91721e-06	0.330636
FC_Ventral.Attention	rs10212258	A	G	-0.000234512	5.10516e-05	4.37903e-06	0.332821
FC_Ventral.Attention	rs9845681	A	G	-0.000235941	5.0909e-05	3.59664e-06	0.334768
FC_Ventral.Attention	rs9883031	G	A	-0.000235905	5.09157e-05	3.61936e-06	0.334862
FC_Ventral.Attention	rs62257646	A	G	-0.000237751	5.11961e-05	3.43731e-06	0.331015
FC_Ventral.Attention	rs11720797	T	C	-0.00023764	5.09179e-05	3.07155e-06	0.334093
FC_Ventral.Attention	rs150509789	C	A	0.00128529	0.000274193	2.78105e-06	0.00741398
FC_Ventral.Attention	rs117696613	C	T	0.00105531	0.000220982	1.80326e-06	0.0119798
FC_Ventral.Attention	rs56051598	A	G	-0.000707406	0.000149491	2.23539e-06	0.025742
FC_Ventral.Attention	rs79023060	G	A	-0.000705644	0.000149223	2.2719e-06	0.0258347
FC_Ventral.Attention	rs73495282	T	C	-0.000705556	0.000149089	2.23149e-06	0.0258995
FC_Ventral.Attention	rs143150836	T	C	-0.000703488	0.000149031	2.36759e-06	0.0258979
FC_Ventral.Attention	rs993340	G	A	-0.000707204	0.000149144	2.13129e-06	0.025843
FC_Ventral.Attention	rs56019591	A	G	-0.000714392	0.00014931	1.72365e-06	0.025863
FC_Ventral.Attention	rs7808360	A	C	-0.000714672	0.000149307	1.70702e-06	0.025848
FC_Ventral.Attention	rs17174407	A	G	-0.000712518	0.000149247	1.81618e-06	0.0258358
FC_Ventral.Attention	rs75973973	G	T	-0.000727752	0.000149628	1.15962e-06	0.0256696
FC_Ventral.Attention	rs144723051	G	A	-0.000226051	4.93235e-05	4.60764e-06	0.398986
FC_Ventral.Attention	rs111740748	C	T	-0.00022813	4.93669e-05	3.83814e-06	0.398502
FC_Ventral.Attention	rs118051517	G	A	-0.0011408	0.000241176	2.25666e-06	0.00998474
FC_Ventral.Attention	rs146754422	T	G	0.0014485	0.00030913	2.80547e-06	0.00610295
FC_Ventral.Attention	rs75298817	T	C	0.00103238	0.00021928	2.51533e-06	0.0119178
FC_Ventral.Attention	rs140018541	C	T	-0.000725924	0.000139722	2.05916e-07	0.980075
FC_Visual	1:236611130_CT_C	C	CT	-0.00581138	0.00125177	3.46023e-06	0.033125
FC_Visual	rs112637810	CT	C	-0.00581138	0.00125177	3.46023e-06	0.0331249
FC_Visual	rs16833691	C	T	-0.00590805	0.00125269	2.41562e-06	0.0331566
FC_Visual	rs55783714	G	A	-0.00590805	0.00125269	2.41562e-06	0.033166
FC_Visual	rs650429	G	T	-0.00585312	0.00125132	2.91943e-06	0.0332463
FC_Visual	rs144742728	AAAT	A	-0.00601405	0.00124136	1.2761e-06	0.0333044
FC_Visual	rs10925130	T	C	-0.00585723	0.00124198	2.41875e-06	0.0333738
FC_Visual	rs73125210	C	T	-0.00582551	0.00123851	2.57035e-06	0.033538
FC_Visual	rs10925131	C	T	-0.00583757	0.00123841	2.4458e-06	0.0336488
FC_Visual	rs607688	C	T	-0.00586591	0.00124088	2.28948e-06	0.033429
FC_Visual	rs10850873	T	C	-0.00310978	0.000652027	1.85902e-06	0.141906
FC_Visual	rs12320019	A	G	-0.00309221	0.000652138	2.13248e-06	0.141836
FC_Visual	rs12320140	A	G	-0.00314639	0.000651397	1.37261e-06	0.142061
FC_Visual	rs10850877	C	T	-0.00311969	0.00066065	2.34737e-06	0.137514
FC_Visual	rs116846356	G	A	0.00490394	0.00104994	3.01882e-06	0.0460636
FC_Visual	rs17485151	C	T	0.00589989	0.00127551	3.75699e-06	0.0316173
FC_Visual	15:91948837_CTTT_C	CTTT	C	0.00350392	0.000766491	4.87083e-06	0.096535
FC_Visual	rs283815	G	A	-0.00263905	0.000558191	2.28244e-06	0.213951
FC_Visual	rs184017	G	T	-0.00271164	0.00055576	1.07245e-06	0.214805
FC_Visual	rs157581	C	T	-0.00263105	0.000554615	2.10877e-06	0.215713
FC_Visual	rs157582	T	C	-0.00259854	0.000555898	2.96355e-06	0.214502
FC_Visual	rs59007384	T	G	-0.0027979	0.000566638	7.95985e-07	0.205001
FC_Visual	rs429358	C	T	-0.00339286	0.00063557	9.47117e-08	0.154189
FC_Visual	rs10414043	A	G	-0.00344097	0.000691399	6.51015e-07	0.125627
FC_Visual	rs7256200	T	G	-0.00341937	0.000691276	7.61092e-07	0.125768
FC_Visual	rs483082	T	G	-0.00279951	0.000540629	2.2587e-07	0.234276
FC_Visual	rs438811	T	C	-0.00286291	0.000540939	1.21776e-07	0.234276
FC_Visual	rs34954997	CTTCG	C	-0.00272104	0.000542959	5.44114e-07	0.233892
FC_Visual	rs5117	C	T	-0.00275977	0.000541681	3.51825e-07	0.233241
FC_Visual	rs12721051	G	C	-0.00272746	0.000586645	3.34991e-06	0.188167
FC_Visual	rs56131196	A	G	-0.00272148	0.00058557	3.37719e-06	0.188616
FC_Visual	rs4420638	G	A	-0.00269989	0.000585251	3.98602e-06	0.188936
FC_Visual	rs4331494	A	G	-0.00247861	0.000537826	4.07647e-06	0.238435
FC_Visual	rs112493624	A	G	0.00501279	0.00105048	1.83605e-06	0.0510971
FC_Visual	rs7279157	A	G	-0.00313246	0.000672081	3.1667e-06	0.129355
FC_Visual	rs7279170	A	G	-0.00313246	0.000672081	3.1667e-06	0.129355
FC_Visual	rs8127158	A	G	-0.00316681	0.000671752	2.43999e-06	0.129511
FC_Visual	rs11910497	G	A	-0.00331058	0.000672264	8.51714e-07	0.137295
FC_Visual	rs7283061	T	C	-0.003179	0.000671531	2.21494e-06	0.129592
FC_Visual	rs722887	A	G	-0.00309714	0.000669625	3.76299e-06	0.130072
FC_Visual	rs1989381	G	A	-0.0031615	0.000671389	2.50503e-06	0.129669
FC_Visual	21:17111502_AT_A	A	AT	-0.00316823	0.000672087	2.44299e-06	0.129472
FC_Visual	rs9941829	T	G	-0.00314467	0.000671598	2.85179e-06	0.129644
FC_Visual	rs9982083	G	A	-0.00345815	0.000715722	1.36262e-06	0.115547
FC_Visual	21:17113451_AT_A	A	AT	-0.00333591	0.00068038	9.50299e-07	0.127837
FC_Visual	rs6517609	A	C	-0.00311425	0.000676181	4.13374e-06	0.128227
FC_Visual	21:17114821_CTGAA_C	C	CTGAA	-0.00312013	0.000673961	3.6849e-06	0.129089
FC_Visual	rs2823469	T	C	-0.00321428	0.000672975	1.7971e-06	0.12918
FC_Visual	rs2823470	A	G	-0.00319228	0.000672861	2.10448e-06	0.129258
FC_Visual	rs6517611	A	G	-0.00319882	0.000672845	2.00462e-06	0.12926
FC_Visual	rs6517613	A	G	-0.00322315	0.000672878	1.6773e-06	0.12937
FC_Visual	rs2823472	G	A	-0.00321099	0.000672778	1.82857e-06	0.12939
FC_Visual	rs9982479	C	G	-0.00323098	0.000672921	1.58532e-06	0.12929
FC_Visual	rs7283707	A	G	-0.0032237	0.000672844	1.66856e-06	0.129303
FC_Visual	rs28725201	A	G	-0.00321466	0.00067508	1.92941e-06	0.12804
FC_Visual	21:17131142_TA_T	T	TA	-0.00316422	0.000673784	2.6658e-06	0.128801
FC_Visual	rs2297247	T	G	-0.00321296	0.000673383	1.84094e-06	0.129125
FC_Visual	rs2823476	A	G	-0.00320277	0.000672986	1.95691e-06	0.129179
FC_Visual	rs6517648	T	C	-0.00320318	0.000672924	1.9467e-06	0.129294
FC_Visual	rs2823489	A	G	-0.00322345	0.000674177	1.7523e-06	0.128881
FC_Visual	rs6517652	C	T	-0.00319321	0.000674221	2.19107e-06	0.129188
FC_Visual	rs9983458	G	A	-0.00325445	0.000673914	1.37972e-06	0.129314
FC_Visual	rs2823500	A	G	-0.00355523	0.000761062	3.00834e-06	0.0961593
FC_Visual	rs78113969	G	A	-0.00348598	0.000740175	2.49551e-06	0.101194
FC_Visual	rs118018960	G	C	-0.00619851	0.00134454	4.04544e-06	0.0283136
FC_Visual	rs11745988	G	A	-0.00214458	0.000466304	4.26616e-06	0.382959
FC_Visual	rs7704384	A	G	-0.00211122	0.000462348	4.99013e-06	0.403408
FC_Visual	rs4731369	A	C	0.00726751	0.00155547	2.99624e-06	0.0200475

## Sheet: Structural connectivity
Supplementary Table 1.2. GWAS summary data of structural connectivity at P-value<5.0×10-6
Structural connectivity	rsID	effect_allele	other_allele	Beta	SE	P-value	effect_allele_frequency
SC_Default	1:154550943_CAG_C	C	CAG	-0.000457341	9.61e-05	1.97e-06	0.272236
SC_Default	rs11214286	T	C	0.000910306	0.000198383	4.49e-06	0.0478973
SC_Default	rs117987640	C	T	0.00151607	0.000303846	6.09e-07	0.0192165
SC_Default	rs74588239	T	C	0.00152922	0.000303846	4.87e-07	0.0191496
SC_Default	rs148481434	A	T	0.00147998	0.000307806	1.53e-06	0.0184946
SC_Default	rs78105658	A	G	0.00145258	0.000301166	1.42e-06	0.0195308
SC_Default	rs75428374	C	T	0.00165542	0.000357026	3.56e-06	0.0137976
SC_Default	rs12583449	A	G	0.00146447	0.000316931	3.84e-06	0.0177063
SC_Default	rs148080969	A	G	0.00171741	0.000375384	4.79e-06	0.0125987
SC_Default	rs17199009	G	A	-0.000840955	0.000168669	6.21e-07	0.0682834
SC_Default	rs13313701	T	A	-0.00195333	0.000406947	1.6e-06	0.0110928
SC_Default	rs4806187	G	A	0.000422074	8.56e-05	8.2e-07	0.493779
SC_Default	rs12986089	G	A	0.000418655	8.6e-05	1.14e-06	0.494909
SC_Default	rs2285421	C	T	0.000400041	8.51e-05	2.61e-06	0.482775
SC_Default	rs796642165	CCATGAT	C	0.00039839	8.55e-05	3.18e-06	0.498808
SC_Default	rs61218414	C	T	0.000394584	8.5e-05	3.5e-06	0.486718
SC_Default	rs9917056	C	A	0.000447631	8.51e-05	1.46e-07	0.470491
SC_Default	rs11302520	G	C	0.000416017	8.62e-05	1.41e-06	0.44616
SC_Default	rs55939240	G	A	0.000449427	8.5e-05	1.27e-07	0.469885
SC_Default	rs1269214	G	A	0.000443231	8.49e-05	1.83e-07	0.469732
SC_Default	rs614225	G	A	0.000447744	8.5e-05	1.37e-07	0.469045
SC_Default	19:36198097_TAA_T	T	TAA	0.000424875	8.63e-05	8.5e-07	0.456702
SC_Default	rs231588	T	C	0.000450276	8.5e-05	1.17e-07	0.468827
SC_Default	rs107068	G	A	0.000422244	8.5e-05	6.84e-07	0.466984
SC_Default	rs23595	C	T	0.000415857	8.49e-05	9.61e-07	0.466736
SC_Default	19:36208693_CG_C	C	CG	0.000429741	8.52e-05	4.6e-07	0.467246
SC_Default	rs231592	G	A	0.000402819	8.51e-05	2.21e-06	0.467455
SC_Default	rs231591	G	A	0.000397126	8.51e-05	3.09e-06	0.468443
SC_Default	rs2242522	G	T	0.000433457	8.52e-05	3.69e-07	0.482597
SC_Default	rs2242523	T	C	0.000424117	8.6e-05	8.21e-07	0.458783
SC_Default	rs231244	C	T	0.000423785	8.49e-05	6.04e-07	0.470825
SC_Default	rs231238	G	A	0.000427517	8.49e-05	4.81e-07	0.470304
SC_Default	rs179570	G	A	0.000421929	8.5e-05	6.86e-07	0.468853
SC_Default	rs807478	G	A	0.000388936	8.51e-05	4.91e-06	0.497014
SC_Default	rs807479	T	C	0.00041052	8.54e-05	1.52e-06	0.469527
SC_Default	rs115181256	A	G	-0.00143103	0.000289735	7.9e-07	0.0214274
SC_Default	rs149820526	T	C	0.00128507	0.000267694	1.59e-06	0.0249807
SC_Default	rs376114011	GGAAGA	G	0.000423313	9.05e-05	2.91e-06	0.329062
SC_Default	rs386655105	CA	C	0.000423313	9.05e-05	2.91e-06	0.329062
SC_Default	rs17557636	A	G	0.000423907	9.04e-05	2.76e-06	0.329215
SC_Default	rs12694388	T	A	0.000421586	9.03e-05	3.05e-06	0.329743
SC_Default	rs10211039	T	C	0.000420082	9.03e-05	3.31e-06	0.329609
SC_Default	rs33976074	TA	T	0.00042739	9.05e-05	2.36e-06	0.328358
SC_Default	rs7577388	G	T	0.000419245	9.03e-05	3.48e-06	0.329587
SC_Default	rs7563407	G	C	0.000417369	9.03e-05	3.84e-06	0.329568
SC_Default	rs13385640	T	G	0.000417369	9.03e-05	3.84e-06	0.32957
SC_Default	rs13410937	G	A	0.000417432	9.03e-05	3.82e-06	0.329576
SC_Default	rs13399149	C	T	0.000417369	9.03e-05	3.84e-06	0.32957
SC_Default	rs61348925	CTT	C	0.000422722	9.04e-05	2.92e-06	0.329549
SC_Default	rs13405529	G	T	0.000417573	9.03e-05	3.81e-06	0.32951
SC_Default	rs13392290	T	C	0.000420763	9.03e-05	3.22e-06	0.329299
SC_Default	rs13405912	C	T	0.000417585	9.03e-05	3.82e-06	0.329467
SC_Default	rs13417789	T	A	0.000416773	9.03e-05	3.98e-06	0.329422
SC_Default	rs12989690	G	T	0.000414736	9.03e-05	4.41e-06	0.329683
SC_Default	rs12990098	C	T	0.000414219	9.03e-05	4.53e-06	0.32968
SC_Default	rs12990340	G	T	0.000417405	9.03e-05	3.85e-06	0.329334
SC_Default	rs28670085	T	A	0.000414219	9.03e-05	4.53e-06	0.32968
SC_Default	rs13399493	A	G	0.000414219	9.03e-05	4.53e-06	0.32968
SC_Default	rs10193235	C	T	0.000454054	9.22e-05	8.57e-07	0.312494
SC_Default	rs10204303	G	A	0.00041314	9.03e-05	4.79e-06	0.329645
SC_Default	rs10181053	T	G	0.000415311	9.03e-05	4.27e-06	0.32967
SC_Default	rs10181065	A	G	0.000415777	9.03e-05	4.17e-06	0.329672
SC_Default	rs758459152	C	CT	0.000420345	9.05e-05	3.46e-06	0.328703
SC_Default	rs13428500	G	A	0.00041633	9.03e-05	4.06e-06	0.329396
SC_Default	rs34531090	GA	G	0.000417033	9.04e-05	3.96e-06	0.329808
SC_Default	rs13028557	T	C	0.000412865	9.03e-05	4.89e-06	0.329624
SC_Default	rs34628773	A	G	0.000412865	9.03e-05	4.89e-06	0.329624
SC_Default	rs34028543	A	G	0.00041295	9.03e-05	4.87e-06	0.329627
SC_Default	rs34262345	G	A	0.000415227	9.03e-05	4.29e-06	0.329658
SC_Default	rs35137313	C	A	0.000412619	9.03e-05	4.96e-06	0.329597
SC_Default	rs35058455	T	A	0.000412619	9.03e-05	4.96e-06	0.329593
SC_Default	rs13432107	C	A	0.000415065	9.03e-05	4.33e-06	0.329689
SC_Default	rs12019162	T	C	0.000415065	9.03e-05	4.33e-06	0.329632
SC_Default	rs12019163	T	C	0.000416304	9.03e-05	4.06e-06	0.329644
SC_Default	rs62178623	T	C	0.000420537	9.09e-05	3.74e-06	0.328812
SC_Default	rs62178624	C	T	0.000427834	9.11e-05	2.65e-06	0.328031
SC_Default	rs34254658	G	C	0.000429192	9.11e-05	2.47e-06	0.328079
SC_Default	rs13017960	C	T	0.000422061	9.09e-05	3.45e-06	0.328816
SC_Default	rs4674084	T	C	0.000420457	9.09e-05	3.78e-06	0.328798
SC_Default	rs6715548	G	A	0.000417176	9.09e-05	4.51e-06	0.328979
SC_Default	rs6715549	C	A	0.000415942	9.09e-05	4.8e-06	0.328891
SC_Default	rs6715563	G	A	0.000418891	9.1e-05	4.16e-06	0.329016
SC_Default	rs6744432	A	G	0.000417867	9.09e-05	4.36e-06	0.329129
SC_Default	rs10176384	A	G	0.000416803	9.1e-05	4.67e-06	0.329046
SC_Default	rs10176393	A	G	0.000417667	9.1e-05	4.46e-06	0.329023
SC_Default	rs2666290	A	G	0.000457931	9.11e-05	5.09e-07	0.330195
SC_Default	rs2738281	A	G	0.000483313	9.15e-05	1.28e-07	0.322033
SC_Default	rs2738282	G	A	0.000481182	9.06e-05	1.08e-07	0.335995
SC_Default	rs13389512	A	G	0.000497215	9.14e-05	5.46e-08	0.322334
SC_Default	rs2738276	G	A	0.000469236	9.1e-05	2.52e-07	0.328935
SC_Default	rs2738277	G	A	0.000468371	9.1e-05	2.66e-07	0.328937
SC_Default	rs2627046	A	T	0.000472806	9.1e-05	2.05e-07	0.32891
SC_Default	rs2738284	A	G	0.000469801	9.09e-05	2.4e-07	0.328723
SC_Default	rs1033085	G	A	0.000501382	9.14e-05	4.21e-08	0.320025
SC_Default	rs3836028	AT	A	0.0004956	9.16e-05	6.29e-08	0.319822
SC_Default	rs755625	G	A	0.000505258	9.14e-05	3.29e-08	0.320141
SC_Default	rs13007461	A	G	0.000493535	9.26e-05	9.9e-08	0.31314
SC_Default	rs10207455	A	C	0.000500313	9.15e-05	4.62e-08	0.319992
SC_Default	rs12694389	T	A	0.00049381	9.15e-05	6.95e-08	0.325521
SC_Default	rs7590302	C	T	0.000535512	9.24e-05	6.94e-09	0.308617
SC_Default	rs12694390	T	C	0.000537565	9.26e-05	6.54e-09	0.306511
SC_Default	rs13023747	G	T	0.000536467	9.25e-05	6.71e-09	0.307324
SC_Default	rs284528	C	T	0.000540896	9.24e-05	4.86e-09	0.30776
SC_Default	rs1983219	C	T	0.000536985	9.23e-05	6.13e-09	0.307488
SC_Default	rs1983218	C	A	0.000537522	9.23e-05	5.9e-09	0.307525
SC_Default	rs2280043	A	G	0.000536396	9.23e-05	6.35e-09	0.307609
SC_Default	rs1110998	T	C	0.000537372	9.24e-05	6.04e-09	0.307557
SC_Default	rs2738287	T	C	0.000536089	9.23e-05	6.36e-09	0.30766
SC_Default	rs2738290	A	G	0.00053875	9.24e-05	5.6e-09	0.307449
SC_Default	rs998102	G	A	0.000544864	9.28e-05	4.39e-09	0.302616
SC_Default	rs35612822	T	A	0.000516601	9.3e-05	2.83e-08	0.311485
SC_Default	2:217372828_ACT_A	A	ACT	0.00059126	0.000102474	8.04e-09	0.233926
SC_Default	rs35404558	T	A	0.000529649	0.00010973	1.4e-06	0.19382
SC_Default	rs12994218	T	C	0.000547365	9.3e-05	3.99e-09	0.302251
SC_Default	rs13034451	A	T	0.000547638	9.3e-05	3.98e-09	0.302164
SC_Default	rs10194227	A	G	0.000549563	9.3e-05	3.52e-09	0.302136
SC_Default	rs13015080	A	G	0.000550384	9.3e-05	3.35e-09	0.302015
SC_Default	rs5998201	C	T	-0.000396619	8.62e-05	4.25e-06	0.438273
SC_Default	rs5994461	G	A	-0.000396258	8.62e-05	4.34e-06	0.438364
SC_Default	rs35821760	T	A	-0.000448825	9.82e-05	4.89e-06	0.26217
SC_Default	rs9621390	C	T	-0.000446398	9.6e-05	3.34e-06	0.280268
SC_Default	rs781871	A	T	-0.000418619	8.8e-05	1.95e-06	0.423309
SC_Default	3:160461234_ATAAACTTTTTAAAGAATAGT_A	A	ATAAACTTTTTAAAGAATAGT	-0.00199764	0.000432681	3.92e-06	0.0100929
SC_Default	3:160510580_GTTTTAT_G	G	GTTTTAT	-0.00242758	0.000500854	1.26e-06	0.00765141
SC_Default	rs151298483	G	T	-0.00242895	0.000529507	4.52e-06	0.00695646
SC_Default	rs191470143	G	A	0.00265255	0.000568181	3.05e-06	0.00568527
SC_Default	rs117015757	A	G	0.00129434	0.000260853	7.03e-07	0.0275608
SC_Default	rs116978104	A	G	-0.00129386	0.000281325	4.26e-06	0.0235783
SC_Default	rs7805350	T	C	0.000579103	0.000125493	3.96e-06	0.131977
SC_Default	rs7806278	T	C	0.000579623	0.000125503	3.89e-06	0.131845
SC_Default	rs59047510	CA	C	0.000579465	0.000126334	4.53e-06	0.130641
SC_Default	rs79859948	G	A	0.000646303	0.000141166	4.71e-06	0.0996808
SC_Default	rs149593049	C	T	0.000654325	0.00014115	3.58e-06	0.0996545
SC_Default	rs79131789	A	C	0.000652211	0.000141144	3.84e-06	0.0995897
SC_Default	rs74999892	C	T	0.000667456	0.000141029	2.23e-06	0.0997427
SC_Default	rs112615204	T	C	0.000655037	0.000141082	3.45e-06	0.0996614
SC_Default	rs149660676	T	A	0.000655037	0.000141082	3.45e-06	0.0996555
SC_Default	rs116006876	C	G	0.000655037	0.000141082	3.45e-06	0.0996609
SC_Default	rs142408930	A	G	0.000655037	0.000141082	3.45e-06	0.0996593
SC_Default	rs138137030	A	G	0.000651833	0.000141083	3.85e-06	0.0996766
SC_Default	rs782501166	C	CTCGAGTCAT	0.00065898	0.000141987	3.48e-06	0.0988202
SC_Default	7:75795041_TG_T	T	TG	0.000667816	0.000141781	2.49e-06	0.098996
SC_Default	rs116210684	C	G	0.000822901	0.000163459	4.83e-07	0.0719777
SC_Default	rs117892182	A	C	0.000674458	0.000137667	9.69e-07	0.105632
SC_Default	rs112985171	T	C	0.000683354	0.000137638	6.92e-07	0.10579
SC_Default	rs117288300	G	A	-0.00235691	0.000493642	1.81e-06	0.00654357
SC_Default	rs181294920	C	T	-0.00223153	0.000476077	2.78e-06	0.99432
SC_Dorsal.Attention	rs556388778	TA	T	0.0013639	0.000296981	4.4e-06	0.0153681
SC_Dorsal.Attention	rs141724393	A	G	0.00246334	0.00047578	2.27e-07	0.00642948
SC_Dorsal.Attention	rs79108140	C	T	0.00106511	0.000233013	4.88e-06	0.0265043
SC_Dorsal.Attention	rs146774908	A	C	0.00167537	0.000351843	1.93e-06	0.0115416
SC_Dorsal.Attention	rs4966026	C	T	-0.000371577	7.62e-05	1.08e-06	0.385381
SC_Dorsal.Attention	rs10660160	C	CAG	-0.000365257	7.7e-05	2.11e-06	0.386587
SC_Dorsal.Attention	rs7163125	T	C	-0.000379482	7.63e-05	6.67e-07	0.378021
SC_Dorsal.Attention	rs6598551	A	G	-0.000368836	7.69e-05	1.63e-06	0.37673
SC_Dorsal.Attention	rs7174886	T	C	-0.0003561	7.73e-05	4.07e-06	0.367654
SC_Dorsal.Attention	rs7163138	A	C	-0.000370241	7.69e-05	1.48e-06	0.376681
SC_Dorsal.Attention	rs59673774	C	T	-0.000365059	7.66e-05	1.89e-06	0.379987
SC_Dorsal.Attention	rs4340314	T	C	-0.000348915	7.61e-05	4.5e-06	0.370239
SC_Dorsal.Attention	rs12439514	A	G	-0.000364434	7.64e-05	1.87e-06	0.371781
SC_Dorsal.Attention	rs9744177	T	C	-0.000366306	7.66e-05	1.77e-06	0.371991
SC_Dorsal.Attention	rs9744201	T	C	-0.000371556	7.67e-05	1.28e-06	0.372354
SC_Dorsal.Attention	rs7178632	A	G	-0.000346511	7.47e-05	3.53e-06	0.43722
SC_Dorsal.Attention	rs12439362	C	G	-0.000359736	7.8e-05	3.96e-06	0.336353
SC_Dorsal.Attention	rs11247384	A	G	-0.000367504	7.79e-05	2.41e-06	0.336548
SC_Dorsal.Attention	rs12438268	C	G	-0.000355707	7.77e-05	4.79e-06	0.340183
SC_Dorsal.Attention	rs12441935	T	A	-0.00035135	7.66e-05	4.55e-06	0.366843
SC_Dorsal.Attention	rs12441957	G	A	-0.000351695	7.66e-05	4.46e-06	0.366854
SC_Dorsal.Attention	rs984998	A	G	-0.000351926	7.66e-05	4.41e-06	0.366841
SC_Dorsal.Attention	rs984999	C	A	-0.000356721	7.67e-05	3.35e-06	0.359429
SC_Dorsal.Attention	rs12596551	C	T	-0.00113513	0.000245341	3.73e-06	0.0227284
SC_Dorsal.Attention	rs7578878	A	G	0.0014633	0.000306173	1.77e-06	0.0155191
SC_Dorsal.Attention	rs7563634	T	A	0.00138445	0.000288889	1.66e-06	0.0173609
SC_Dorsal.Attention	rs72966145	G	A	0.00152987	0.000310861	8.65e-07	0.0136899
SC_Dorsal.Attention	rs139989611	C	T	-0.00181419	0.000385956	2.61e-06	0.00952936
SC_Dorsal.Attention	rs10052801	G	A	0.00143129	0.000307867	3.35e-06	0.0154896
SC_Dorsal.Attention	rs10071523	G	A	0.00144914	0.000312527	3.56e-06	0.014826
SC_Dorsal.Attention	rs6931700	A	G	-0.000552451	0.000118465	3.13e-06	0.108191
SC_Dorsal.Attention	rs72982430	C	T	0.000512311	0.00011213	4.93e-06	0.125154
SC_Dorsal.Attention	rs200444957	AG	A	0.00217536	0.00045245	1.53e-06	0.00667264
SC_Dorsal.Attention	rs7776980	T	C	0.000404243	7.94e-05	3.55e-07	0.316823
SC_Dorsal.Attention	rs10252771	G	T	0.000411924	7.93e-05	2.1e-07	0.317291
SC_Dorsal.Attention	rs10259910	G	T	0.000396877	7.91e-05	5.34e-07	0.317349
SC_Dorsal.Attention	rs34564710	G	T	0.000400693	7.91e-05	4.05e-07	0.317518
SC_Dorsal.Attention	rs34298216	A	T	0.000398492	7.91e-05	4.74e-07	0.317708
SC_Dorsal.Attention	rs375654132	G	GA	0.000379021	7.94e-05	1.8e-06	0.317877
SC_Dorsal.Attention	rs10263711	A	C	0.000382629	7.9e-05	1.28e-06	0.318839
SC_Dorsal.Attention	rs34031516	C	T	0.000382624	7.89e-05	1.24e-06	0.319331
SC_Dorsal.Attention	rs10267771	T	A	0.000376928	7.89e-05	1.81e-06	0.318718
SC_Dorsal.Attention	rs146498712	TA	T	0.000383086	7.93e-05	1.35e-06	0.318455
SC_Dorsal.Attention	rs10244364	C	T	0.000381279	7.89e-05	1.37e-06	0.31913
SC_Dorsal.Attention	rs727164	A	G	0.000373895	7.9e-05	2.21e-06	0.318631
SC_Dorsal.Attention	rs6952555	C	T	0.00038182	7.84e-05	1.13e-06	0.320303
SC_Dorsal.Attention	rs6466629	C	A	0.000368565	7.88e-05	2.93e-06	0.311828
SC_Dorsal.Attention	rs6961907	G	A	0.000372883	7.88e-05	2.24e-06	0.31208
SC_Dorsal.Attention	rs10276758	A	G	0.000374846	7.88e-05	1.97e-06	0.312107
SC_Dorsal.Attention	rs7782815	G	A	0.000375817	7.88e-05	1.86e-06	0.312283
SC_Dorsal.Attention	rs10487380	G	A	0.000374415	7.88e-05	2.04e-06	0.312099
SC_Dorsal.Attention	rs34729439	A	G	0.000375685	7.88e-05	1.87e-06	0.312259
SC_Dorsal.Attention	rs35582707	C	G	0.000391244	7.91e-05	7.62e-07	0.310277
SC_Dorsal.Attention	rs1156954	A	G	0.000387915	7.9e-05	9.05e-07	0.321877
SC_Dorsal.Attention	rs78016498	C	A	0.00250908	0.000549404	4.98e-06	0.00542599
SC_Dorsal.Attention	rs10993124	C	G	0.000371606	7.42e-05	5.52e-07	0.441609
SC_Dorsal.Attention	rs62578820	C	G	0.000372108	7.42e-05	5.29e-07	0.441589
SC_Dorsal.Attention	rs6479533	A	T	0.000372818	7.41e-05	4.96e-07	0.441914
SC_Dorsal.Attention	rs6479534	T	C	0.000372818	7.41e-05	4.96e-07	0.441913
SC_Dorsal.Attention	rs16912862	G	A	0.000378137	7.41e-05	3.33e-07	0.451668
SC_Dorsal.Attention	rs7857240	G	A	0.000381728	7.41e-05	2.65e-07	0.451487
SC_Dorsal.Attention	rs9409511	G	A	0.000353609	7.41e-05	1.82e-06	0.500342
SC_Frontoparietal	rs12727590	G	A	-0.000273453	5.88653e-05	3.41326e-06	0.18483
SC_Frontoparietal	rs12566124	A	G	-0.000274419	5.99365e-05	4.70801e-06	0.182277
SC_Frontoparietal	rs759788652	T	TTAATTC	-0.000278037	6.00471e-05	3.67131e-06	0.18185
SC_Frontoparietal	rs35759324	C	T	-0.00027443	5.9968e-05	4.75827e-06	0.182304
SC_Frontoparietal	rs10919674	G	A	-0.000274269	5.99709e-05	4.82475e-06	0.182294
SC_Frontoparietal	rs71633860	C	T	-0.000299879	6.43448e-05	3.17241e-06	0.153725
SC_Frontoparietal	rs16844838	T	C	-0.000288523	6.09718e-05	2.23575e-06	0.174833
SC_Frontoparietal	rs1415664	T	C	-0.000284303	6.08307e-05	2.97553e-06	0.175459
SC_Frontoparietal	rs7514528	C	G	-0.000279646	6.08246e-05	4.29717e-06	0.175487
SC_Frontoparietal	rs1575981	A	G	-0.000280001	6.09119e-05	4.31284e-06	0.175309
SC_Frontoparietal	rs12365889	G	A	0.000233187	5.08054e-05	4.46041e-06	0.295018
SC_Frontoparietal	rs2866542	G	A	0.000233187	5.08054e-05	4.46041e-06	0.295016
SC_Frontoparietal	rs7478914	C	G	0.000234452	5.07979e-05	3.94499e-06	0.295208
SC_Frontoparietal	rs7128827	T	C	0.000239004	5.07307e-05	2.47674e-06	0.295526
SC_Frontoparietal	rs10769599	G	A	0.000238569	5.07308e-05	2.58313e-06	0.295542
SC_Frontoparietal	rs11040458	G	A	0.000245471	5.11688e-05	1.61873e-06	0.298701
SC_Frontoparietal	rs10839325	A	C	0.000238918	5.07408e-05	2.50907e-06	0.295475
SC_Frontoparietal	rs4390427	T	C	-0.00021619	4.69268e-05	4.10857e-06	0.47576
SC_Frontoparietal	rs1317386	C	T	-0.000215292	4.68677e-05	4.38002e-06	0.47755
SC_Frontoparietal	rs10773046	G	A	-0.000226704	4.68004e-05	1.2806e-06	0.471831
SC_Frontoparietal	rs10773047	C	T	-0.000226951	4.67786e-05	1.23296e-06	0.472651
SC_Frontoparietal	rs7314278	T	C	-0.000229215	4.90044e-05	2.92163e-06	0.345205
SC_Frontoparietal	rs7303634	C	T	-0.000226685	4.6761e-05	1.25711e-06	0.474605
SC_Frontoparietal	rs11057388	G	A	-0.000261167	5.48863e-05	1.96407e-06	0.228975
SC_Frontoparietal	rs12307524	A	G	-0.000264683	5.49427e-05	1.46347e-06	0.227861
SC_Frontoparietal	rs10846572	C	G	-0.000264995	5.49047e-05	1.39887e-06	0.228737
SC_Frontoparietal	rs10846573	A	G	-0.000265185	5.49639e-05	1.41112e-06	0.227524
SC_Frontoparietal	rs12306328	C	T	-0.000256027	5.48642e-05	3.0804e-06	0.229344
SC_Frontoparietal	rs74815407	C	T	-0.000252753	5.47924e-05	3.99219e-06	0.230012
SC_Frontoparietal	rs75454973	C	T	-0.000255773	5.47911e-05	3.05659e-06	0.230193
SC_Frontoparietal	rs10846575	G	A	-0.000251598	5.43611e-05	3.70752e-06	0.233817
SC_Frontoparietal	rs28528904	G	A	-0.000251693	5.44944e-05	3.88278e-06	0.232454
SC_Frontoparietal	rs2341569	G	A	-0.000236364	4.86086e-05	1.16641e-06	0.343939
SC_Frontoparietal	rs61997636	A	G	-0.000296488	6.30394e-05	2.57604e-06	0.160042
SC_Frontoparietal	rs535058	T	C	0.000246697	5.18058e-05	1.92899e-06	0.273004
SC_Frontoparietal	rs2664008	A	G	0.000359829	7.84478e-05	4.52479e-06	0.100721
SC_Frontoparietal	rs4792897	G	A	0.000296874	6.06371e-05	9.85223e-07	0.173692
SC_Frontoparietal	rs12150530	C	T	0.000297761	6.06651e-05	9.25159e-07	0.173557
SC_Frontoparietal	rs35032782	TA	T	0.000295091	6.10764e-05	1.36392e-06	0.172413
SC_Frontoparietal	rs35853889	TG	T	0.000299227	5.93895e-05	4.7311e-07	0.18544
SC_Frontoparietal	rs7214674	T	C	0.000279092	6.00706e-05	3.40222e-06	0.178932
SC_Frontoparietal	rs6503454	G	A	0.000279971	6.00683e-05	3.16655e-06	0.178938
SC_Frontoparietal	rs59042994	AT	A	0.000285123	5.93538e-05	1.56689e-06	0.184891
SC_Frontoparietal	rs8074761	A	G	0.000281853	6.00961e-05	2.74739e-06	0.178895
SC_Frontoparietal	rs7212857	A	C	0.000293137	5.92017e-05	7.41678e-07	0.18513
SC_Frontoparietal	rs11652003	A	G	0.000294004	5.92079e-05	6.89753e-07	0.185127
SC_Frontoparietal	rs933317	T	C	0.000281478	5.99958e-05	2.72607e-06	0.179227
SC_Frontoparietal	rs9303524	T	A	0.000281478	5.99958e-05	2.72607e-06	0.179227
SC_Frontoparietal	rs11870844	A	T	0.000256693	5.4481e-05	2.47274e-06	0.245545
SC_Frontoparietal	rs11079731	T	C	0.000282394	6.00127e-05	2.54651e-06	0.179217
SC_Frontoparietal	rs9898030	A	C	0.000281104	5.9996e-05	2.81052e-06	0.179524
SC_Frontoparietal	rs6503456	C	A	0.000282391	6.0011e-05	2.54545e-06	0.17922
SC_Frontoparietal	rs11326553	TA	T	0.000289577	5.93944e-05	1.09269e-06	0.184862
SC_Frontoparietal	rs8079695	T	C	0.000293052	5.91946e-05	7.44897e-07	0.185131
SC_Frontoparietal	rs10775404	C	A	0.000288653	5.93113e-05	1.14208e-06	0.18469
SC_Frontoparietal	rs7211983	A	G	0.000290391	5.92434e-05	9.56774e-07	0.185157
SC_Frontoparietal	rs4997213	A	G	0.000284557	6.00677e-05	2.17918e-06	0.179119
SC_Frontoparietal	rs143212253	C	CAAACAA	0.000292728	5.99416e-05	1.04897e-06	0.181715
SC_Frontoparietal	rs4792830	C	T	0.000285687	6.00619e-05	1.98136e-06	0.179152
SC_Frontoparietal	rs9910683	A	G	0.000295326	5.93379e-05	6.50406e-07	0.18491
SC_Frontoparietal	17:44202370_AAAGGG_A	AAAGGG	A	0.000258641	4.85093e-05	9.81911e-08	0.368888
SC_Frontoparietal	rs2016730	C	T	0.000296114	5.92616e-05	5.87426e-07	0.184957
SC_Frontoparietal	rs4792831	A	G	0.000294783	5.92727e-05	6.62882e-07	0.184925
SC_Frontoparietal	rs12941738	C	A	0.000286523	6.00517e-05	1.84202e-06	0.179076
SC_Frontoparietal	rs117913167	T	C	0.000286523	6.00517e-05	1.84202e-06	0.179066
SC_Frontoparietal	17:44219457_T_C	C	T	0.000285319	6.00654e-05	2.04519e-06	0.179017
SC_Frontoparietal	17:44219555_A_G	G	A	0.00029648	5.92789e-05	5.73257e-07	0.184916
SC_Frontoparietal	17:44225231_G_A	A	G	0.000285983	6.00512e-05	1.92566e-06	0.179026
SC_Frontoparietal	17:44230598_G_A	A	G	0.000288514	6.01232e-05	1.60694e-06	0.17869
SC_Frontoparietal	17:44241726_A_G	G	A	0.000292895	5.92639e-05	7.77887e-07	0.18495
SC_Frontoparietal	17:44243312_C_G	G	C	0.000292971	5.92693e-05	7.74565e-07	0.184903
SC_Frontoparietal	17:44248499_G_C	C	G	0.000291082	5.92686e-05	9.1134e-07	0.184922
SC_Frontoparietal	17:44248848_G_A	A	G	0.00028718	6.004e-05	1.73651e-06	0.17895
SC_Frontoparietal	17:44259690_T_G	G	T	0.000293652	5.93634e-05	7.60276e-07	0.185459
SC_Frontoparietal	rs138317828	GGTTA	G	0.000292254	5.93944e-05	8.68969e-07	0.184856
SC_Frontoparietal	17:44264420_G_C	C	G	0.000288421	6.01926e-05	1.66483e-06	0.179476
SC_Frontoparietal	17:44268905_A_G	G	A	0.000285742	6.01488e-05	2.04068e-06	0.179602
SC_Frontoparietal	rs199805444	AT	A	0.000293232	5.93957e-05	7.99303e-07	0.184837
SC_Frontoparietal	rs369196829	C	G	0.00028598	6.15251e-05	3.36786e-06	0.173395
SC_Frontoparietal	17:44305371_C_A	A	C	0.000286438	6.1527e-05	3.25071e-06	0.173402
SC_Frontoparietal	rs12452789	A	T	0.000297123	6.03022e-05	8.39983e-07	0.181716
SC_Frontoparietal	rs79475968	C	T	0.000283954	6.06309e-05	2.83944e-06	0.181447
SC_Frontoparietal	rs538486513	AC	A	0.000290825	5.96767e-05	1.1048e-06	0.187518
SC_Frontoparietal	rs12953227	T	C	0.000282923	6.02678e-05	2.68949e-06	0.182589
SC_Frontoparietal	rs12953096	T	C	0.000309441	6.22751e-05	6.78281e-07	0.17011
SC_Frontoparietal	rs369533348	T	C	0.000280129	6.0426e-05	3.57397e-06	0.18214
SC_Frontoparietal	rs12939328	T	A	0.0003008	6.11708e-05	8.83465e-07	0.17989
SC_Frontoparietal	rs12951057	G	C	0.000298557	6.28483e-05	2.04233e-06	0.162848
SC_Frontoparietal	rs35732828	A	C	0.000296434	6.23964e-05	2.03817e-06	0.160743
SC_Frontoparietal	rs143618029	A	G	-0.000889117	0.000187324	2.083e-06	0.0150935
SC_Frontoparietal	rs116850973	A	G	0.000870231	0.000189771	4.54906e-06	0.0142976
SC_Frontoparietal	rs112708808	A	C	0.000875001	0.000189892	4.08991e-06	0.014269
SC_Frontoparietal	rs138856226	T	C	0.000875054	0.000189889	4.08274e-06	0.0142673
SC_Frontoparietal	rs78833829	C	G	0.000871686	0.000190016	4.51092e-06	0.0142749
SC_Frontoparietal	rs6746025	T	A	0.000216195	4.72559e-05	4.78767e-06	0.389395
SC_Frontoparietal	rs11687914	T	C	0.000214244	4.66733e-05	4.44977e-06	0.411633
SC_Frontoparietal	rs2110948	T	C	0.00021618	4.6686e-05	3.66779e-06	0.411089
SC_Frontoparietal	rs2160382	A	T	0.000219911	4.67128e-05	2.51979e-06	0.410576
SC_Frontoparietal	rs10192060	A	G	0.000221903	4.72652e-05	2.68363e-06	0.387016
SC_Frontoparietal	rs1005215	T	C	0.000214513	4.6716e-05	4.41683e-06	0.411285
SC_Frontoparietal	rs4346365	T	C	0.000213686	4.66356e-05	4.62946e-06	0.41581
SC_Frontoparietal	rs7596844	C	G	0.000216422	4.72904e-05	4.75462e-06	0.390874
SC_Frontoparietal	rs2267076	T	C	-0.000221416	4.83068e-05	4.59671e-06	0.355693
SC_Frontoparietal	rs1553681	C	A	0.000228419	4.98017e-05	4.5301e-06	0.317802
SC_Frontoparietal	rs73194065	C	A	-0.00119302	0.00024864	1.61138e-06	0.00879481
SC_Frontoparietal	rs3129122	A	G	0.000265169	5.7409e-05	3.87802e-06	0.221541
SC_Frontoparietal	rs3130724	A	C	0.000268268	5.7381e-05	2.95352e-06	0.221612
SC_Frontoparietal	rs3129129	A	G	0.000265401	5.74166e-05	3.81445e-06	0.22154
SC_Frontoparietal	6:29135795_TTTAAA_T	T	TTTAAA	0.0002784	5.8078e-05	1.64893e-06	0.21861
SC_Frontoparietal	rs3129151	T	C	0.000268567	5.73954e-05	2.89588e-06	0.221619
SC_Frontoparietal	rs3130742	A	G	0.000266403	5.74089e-05	3.49581e-06	0.221568
SC_Frontoparietal	rs3129162	G	T	0.000266468	5.74148e-05	3.48487e-06	0.221452
SC_Frontoparietal	rs3129093	T	C	0.000264468	5.74319e-05	4.14899e-06	0.221286
SC_Frontoparietal	rs760804	T	C	0.000264777	5.74535e-05	4.07676e-06	0.221192
SC_Frontoparietal	rs6912280	T	C	0.00026397	5.74198e-05	4.30505e-06	0.22129
SC_Frontoparietal	rs9257612	A	G	0.00026397	5.74198e-05	4.30505e-06	0.22127
SC_Frontoparietal	rs3130817	G	T	0.00026397	5.74198e-05	4.30505e-06	0.221287
SC_Frontoparietal	rs3116834	G	C	0.00026397	5.74198e-05	4.30505e-06	0.221286
SC_Frontoparietal	rs3130836	A	G	0.000263359	5.74262e-05	4.54119e-06	0.221275
SC_Frontoparietal	rs3129101	C	T	0.000264486	5.74338e-05	4.14555e-06	0.221249
SC_Frontoparietal	rs9257809	G	A	0.000351834	7.54266e-05	3.10981e-06	0.123471
SC_Frontoparietal	rs442694	T	G	0.000355975	7.6235e-05	3.03735e-06	0.121166
SC_Frontoparietal	rs437955	C	T	0.000344943	7.51363e-05	4.43701e-06	0.125819
SC_Frontoparietal	rs406511	G	C	0.000344943	7.51363e-05	4.43701e-06	0.125818
SC_Frontoparietal	rs1535039	C	T	0.000359369	7.59964e-05	2.2724e-06	0.121728
SC_Frontoparietal	rs2023463	T	C	0.000379282	7.55539e-05	5.20554e-07	0.123483
SC_Frontoparietal	rs2523443	A	C	0.000365122	7.55819e-05	1.36863e-06	0.122024
SC_Frontoparietal	rs2143668	T	A	0.000361138	7.62069e-05	2.16156e-06	0.121177
SC_Frontoparietal	rs2746149	C	T	0.000375668	7.55465e-05	6.65169e-07	0.123451
SC_Frontoparietal	rs2206853	T	C	0.00037647	7.56594e-05	6.54361e-07	0.123231
SC_Frontoparietal	rs2746150	T	C	0.000364334	7.61784e-05	1.74089e-06	0.121286
SC_Frontoparietal	rs1234844	G	T	0.000361921	7.61859e-05	2.04153e-06	0.121282
SC_Frontoparietal	rs1233494	C	T	0.000376259	7.56794e-05	6.68332e-07	0.123179
SC_Frontoparietal	rs1233493	G	A	0.000379446	7.55796e-05	5.19294e-07	0.123405
SC_Frontoparietal	rs1233491	C	G	0.000360552	7.61656e-05	2.21685e-06	0.121359
SC_Frontoparietal	rs1233489	A	T	0.000366854	7.61433e-05	1.45972e-06	0.121466
SC_Frontoparietal	rs1233488	A	G	0.000361257	7.61692e-05	2.12038e-06	0.12133
SC_Frontoparietal	rs2523431	T	G	0.000363399	7.61431e-05	1.83006e-06	0.121451
SC_Frontoparietal	rs408623	T	G	0.000348454	7.58227e-05	4.33733e-06	0.122087
SC_Frontoparietal	rs389419	T	C	0.000346996	7.5815e-05	4.74441e-06	0.122522
SC_Frontoparietal	rs404240	G	A	0.000348112	7.57671e-05	4.36102e-06	0.122958
SC_Frontoparietal	rs413670	A	G	0.00034842	7.58233e-05	4.34737e-06	0.122447
SC_Frontoparietal	rs2524137	C	T	0.000241507	5.23019e-05	3.90457e-06	0.303574
SC_Frontoparietal	rs1005599	G	C	0.000243361	5.2861e-05	4.17149e-06	0.287136
SC_Frontoparietal	rs9265830	A	G	0.000264357	5.15086e-05	2.88669e-07	0.318539
SC_Frontoparietal	rs9265912	T	C	0.000221305	4.82369e-05	4.50159e-06	0.385901
SC_Frontoparietal	rs9265940	G	A	0.000243011	5.10589e-05	1.95356e-06	0.325344
SC_Frontoparietal	rs9265961	A	G	0.000257173	5.02764e-05	3.15967e-07	0.327422
SC_Frontoparietal	rs11423052	T	TC	0.000224156	4.89843e-05	4.76275e-06	0.352878
SC_Frontoparietal	rs9266244	G	A	0.000252966	5.21204e-05	1.22108e-06	0.290969
SC_Frontoparietal	rs9266245	A	G	0.000252966	5.21204e-05	1.22108e-06	0.290969
SC_Frontoparietal	rs9266252	G	A	0.00025378	5.20967e-05	1.11597e-06	0.293393
SC_Frontoparietal	rs2523583	G	A	0.000253041	5.20271e-05	1.16016e-06	0.290255
SC_Frontoparietal	rs2523582	A	G	0.000252606	5.20176e-05	1.20466e-06	0.290262
SC_Frontoparietal	rs2523579	T	C	0.000234367	4.9071e-05	1.7986e-06	0.356056
SC_Frontoparietal	rs2523578	G	A	0.000252927	5.20049e-05	1.16085e-06	0.290361
SC_Frontoparietal	6:78813571_GAA_G	G	GAA	0.00035929	7.85033e-05	4.74752e-06	0.0936087
SC_Frontoparietal	rs191931677	T	C	0.00133288	0.000289381	4.12744e-06	0.00699988
SC_Frontoparietal	rs57322693	A	G	0.000459687	9.95068e-05	3.86484e-06	0.0575934
SC_Frontoparietal	rs73716415	T	C	0.000458185	9.94847e-05	4.13532e-06	0.0576014
SC_Frontoparietal	rs541642060	CAAA	C	0.000462234	9.95433e-05	3.44382e-06	0.0575102
SC_Frontoparietal	rs201747573	A	ATAT	-0.000559511	0.000118982	2.58574e-06	0.0412004
SC_Frontoparietal	rs72753044	G	A	-0.000538091	0.000104681	2.7656e-07	0.0542582
SC_Frontoparietal	9:112608456_CG_C	C	CG	-0.000497733	0.000104618	1.9711e-06	0.0542559
SC_Frontoparietal	rs72753051	T	C	-0.000496983	0.000106797	3.28116e-06	0.0519357
SC_Frontoparietal	rs72753053	C	T	-0.000495573	0.000106451	3.25165e-06	0.0522736
SC_Frontoparietal	rs72753054	G	A	-0.000488454	0.00010548	3.66308e-06	0.0532944
SC_Frontoparietal	rs1927317	C	G	-0.000494197	0.000106805	3.72844e-06	0.0520577
SC_Frontoparietal	rs7871968	T	C	-0.00049159	0.000107105	4.46047e-06	0.0517051
SC_Frontoparietal	rs10760528	G	A	-0.000271663	5.8812e-05	3.87376e-06	0.186699
SC_Frontoparietal	rs4836605	A	G	-0.000272583	5.88359e-05	3.62499e-06	0.186282
SC_Frontoparietal	rs7852659	C	T	-0.000272367	5.88706e-05	3.73892e-06	0.186433
SC_Frontoparietal	rs10819343	G	C	-0.00027254	5.92864e-05	4.30888e-06	0.183187
SC_Frontoparietal	rs10739706	G	A	-0.000270297	5.88337e-05	4.36612e-06	0.186718
SC_Frontoparietal	rs61572685	A	C	-0.00028112	5.87549e-05	1.72377e-06	0.187184
SC_Frontoparietal	rs10760530	T	A	-0.000272951	5.8828e-05	3.50658e-06	0.18676
SC_Frontoparietal	rs4276778	G	T	-0.000278269	5.92425e-05	2.65395e-06	0.183542
SC_Frontoparietal	rs761666997	GGGA	G	-0.000273725	5.95095e-05	4.25416e-06	0.182405
SC_global.sc.fa	rs2105029	C	T	0.000794603	0.000165912	1.68441e-06	0.403274
SC_global.sc.fa	rs34898652	A	G	0.000793471	0.000166907	2.00676e-06	0.381426
SC_global.sc.fa	rs11210860	A	G	0.000802093	0.000167003	1.57404e-06	0.381769
SC_global.sc.fa	rs2152113	T	C	0.000799051	0.000166942	1.7088e-06	0.382129
SC_global.sc.fa	rs11577403	A	G	0.00079771	0.000167167	1.83615e-06	0.382235
SC_global.sc.fa	rs780371655	GGACAGTTCTTCC	G	0.000839618	0.000167334	5.2713e-07	0.377368
SC_global.sc.fa	rs2842189	T	C	0.000848593	0.000167233	3.91959e-07	0.375243
SC_global.sc.fa	rs2782640	C	T	0.000841942	0.000166955	4.62004e-07	0.376875
SC_global.sc.fa	rs951740	G	A	0.000820988	0.000166881	8.7334e-07	0.376712
SC_global.sc.fa	rs2782641	G	A	0.000825312	0.000166901	7.6729e-07	0.385758
SC_global.sc.fa	rs2842188	T	C	0.000779309	0.000167057	3.10492e-06	0.369576
SC_global.sc.fa	rs2819333	A	T	0.000774752	0.000166953	3.49428e-06	0.370655
SC_global.sc.fa	rs2819334	C	T	0.000781496	0.000166931	2.8637e-06	0.370751
SC_global.sc.fa	rs2819335	A	G	0.000776205	0.000166951	3.34917e-06	0.370374
SC_global.sc.fa	rs2842187	T	C	0.000776147	0.000166927	3.34423e-06	0.36984
SC_global.sc.fa	rs11580258	A	G	0.00077342	0.000166901	3.6063e-06	0.369878
SC_global.sc.fa	rs2842185	C	T	0.000792026	0.000166698	2.03373e-06	0.370053
SC_global.sc.fa	rs2842178	A	G	0.000790289	0.000166885	2.19781e-06	0.370029
SC_global.sc.fa	rs11210869	G	A	0.000776426	0.000166991	3.34583e-06	0.370364
SC_global.sc.fa	rs61769611	A	G	0.000773162	0.000167185	3.77408e-06	0.370894
SC_global.sc.fa	rs11586016	C	G	0.000771634	0.00016711	3.9046e-06	0.3715
SC_global.sc.fa	rs673253	T	C	0.000794094	0.000164011	1.29586e-06	0.4399
SC_global.sc.fa	1:65774622_TCC_T	TCC	T	-0.000931624	0.000180687	2.5437e-07	0.27673
SC_global.sc.fa	rs386631958	T	TG	-0.000931624	0.000180687	2.5437e-07	0.27673
SC_global.sc.fa	rs2375701	G	C	-0.000925031	0.000180396	2.95573e-07	0.276663
SC_global.sc.fa	rs10889540	A	G	-0.000873497	0.000183081	1.84359e-06	0.26465
SC_global.sc.fa	rs1536170	G	A	-0.000929879	0.000180326	2.53508e-07	0.276806
SC_global.sc.fa	rs10889542	G	A	-0.00093375	0.00018046	2.30733e-07	0.275792
SC_global.sc.fa	rs10789180	A	G	-0.000927738	0.000180306	2.69241e-07	0.276789
SC_global.sc.fa	rs1359532	T	C	-0.000927738	0.000180306	2.69241e-07	0.276793
SC_global.sc.fa	rs4147109	T	C	-0.000928468	0.000180284	2.62598e-07	0.276787
SC_global.sc.fa	rs10889543	G	C	-0.00092622	0.000180282	2.80554e-07	0.276808
SC_global.sc.fa	rs9436709	T	G	-0.000924415	0.00018048	3.0481e-07	0.275815
SC_global.sc.fa	rs68016758	A	AT	-0.000938609	0.000180391	1.976e-07	0.276859
SC_global.sc.fa	rs2281855	G	A	-0.000919845	0.000180265	3.37469e-07	0.276939
SC_global.sc.fa	rs6703346	T	C	-0.0009203	0.000180259	3.3272e-07	0.276961
SC_global.sc.fa	rs4916042	C	G	-0.000926548	0.00018047	2.85858e-07	0.275828
SC_global.sc.fa	rs79300587	AG	A	-0.000927079	0.000180213	2.70657e-07	0.276887
SC_global.sc.fa	rs386631961	C	CTCTTGGT	-0.000927079	0.000180213	2.70657e-07	0.276883
SC_global.sc.fa	rs1359531	C	T	-0.000918368	0.000180262	3.52206e-07	0.276961
SC_global.sc.fa	rs6697554	G	A	-0.000918368	0.000180262	3.52206e-07	0.276961
SC_global.sc.fa	rs2889160	A	G	-0.000917236	0.000180261	3.64001e-07	0.276944
SC_global.sc.fa	rs2375700	T	C	-0.000920316	0.000180396	3.39411e-07	0.275949
SC_global.sc.fa	rs1359530	G	A	-0.00092214	0.000180392	3.21572e-07	0.275952
SC_global.sc.fa	rs1359529	C	T	-0.000919058	0.000180257	3.44922e-07	0.276958
SC_global.sc.fa	rs4916043	C	A	-0.000911814	0.000180212	4.23231e-07	0.276816
SC_global.sc.fa	rs6657582	G	A	-0.000884591	0.000181591	1.11603e-06	0.277597
SC_global.sc.fa	rs3850826	G	C	-0.000907063	0.000180138	4.80523e-07	0.276863
SC_global.sc.fa	rs6588130	A	G	-0.000910475	0.000180025	4.28095e-07	0.277027
SC_global.sc.fa	rs150272224	C	T	-0.00450565	0.000898388	5.3361e-07	0.0074317
SC_global.sc.fa	rs147908340	A	C	-0.00497246	0.000833815	2.50531e-09	0.00884019
SC_global.sc.fa	rs116575474	A	G	-0.00500573	0.000839606	2.52831e-09	0.00873151
SC_global.sc.fa	rs74113623	A	G	-0.00499185	0.000838613	2.67922e-09	0.00870741
SC_global.sc.fa	rs115505321	C	T	-0.00499941	0.000834751	2.14157e-09	0.00875862
SC_global.sc.fa	rs184106508	T	C	-0.00493272	0.000850363	6.69033e-09	0.00840913
SC_global.sc.fa	rs144727419	A	G	-0.00490939	0.000854566	9.3147e-09	0.00832594
SC_global.sc.fa	rs185916978	G	C	-0.00469158	0.000861584	5.22523e-08	0.00802465
SC_global.sc.fa	rs184732529	T	C	-0.00431217	0.00083919	2.79232e-07	0.00858933
SC_global.sc.fa	rs116546808	A	G	-0.00441533	0.000824354	8.58615e-08	0.00880717
SC_global.sc.fa	rs115360772	T	A	-0.00372088	0.00081022	4.40449e-06	0.00960475
SC_global.sc.fa	rs2336363	T	C	0.00131046	0.000281066	3.14237e-06	0.0903698
SC_global.sc.fa	rs12038990	T	G	0.00138156	0.000286919	1.4802e-06	0.0858235
SC_global.sc.fa	rs80277329	T	C	0.00137228	0.000286498	1.67948e-06	0.0857769
SC_global.sc.fa	rs6682716	A	G	0.000873652	0.000182657	1.73757e-06	0.262112
SC_global.sc.fa	rs3795736	C	T	0.000848606	0.000175105	1.26636e-06	0.296517
SC_global.sc.fa	rs2071533	T	G	0.00114465	0.000245541	3.15354e-06	0.127241
SC_global.sc.fa	rs3753847	T	C	0.00111754	0.000230175	1.21086e-06	0.146952
SC_global.sc.fa	rs3820337	T	C	0.00111013	0.000234473	2.20876e-06	0.138979
SC_global.sc.fa	rs3014256	G	C	0.000914459	0.000196526	3.28784e-06	0.214551
SC_global.sc.fa	rs2953641	T	G	0.000925008	0.000197317	2.77584e-06	0.213288
SC_global.sc.fa	rs144620429	T	C	-0.00135427	0.000279564	1.27955e-06	0.0903894
SC_global.sc.fa	rs6424239	A	G	-0.000740215	0.000161515	4.60914e-06	0.490639
SC_global.sc.fa	rs116590238	T	C	0.00255488	0.00053443	1.75887e-06	0.0241409
SC_global.sc.fa	rs11191835	C	T	-0.000771383	0.000165625	3.22034e-06	0.39245
SC_global.sc.fa	rs911547	G	A	-0.0012507	0.000236486	1.24333e-07	0.138419
SC_global.sc.fa	rs1265164	A	G	-0.00122453	0.000241968	4.20935e-07	0.131846
SC_global.sc.fa	rs9419958	T	C	-0.00124579	0.000242033	2.66636e-07	0.131522
SC_global.sc.fa	rs9420907	C	A	-0.00123495	0.00024179	3.28997e-07	0.131919
SC_global.sc.fa	rs4387287	A	C	-0.00122094	0.000219634	2.74372e-08	0.158971
SC_global.sc.fa	rs2488002	C	T	-0.00123754	0.000223995	3.3333e-08	0.156955
SC_global.sc.fa	rs7907606	G	T	-0.00121553	0.00022477	6.44181e-08	0.155987
SC_global.sc.fa	rs11813268	T	C	-0.00121717	0.000224282	5.79092e-08	0.156607
SC_global.sc.fa	rs201581170	A	T	-0.00125085	0.000224664	2.61078e-08	0.156424
SC_global.sc.fa	rs75113904	A	C	-0.00125085	0.000224664	2.61078e-08	0.156424
SC_global.sc.fa	rs772021416	A	AAC	-0.00113824	0.000249107	4.91949e-06	0.124466
SC_global.sc.fa	rs7299263	C	G	-0.000835447	0.000181722	4.30124e-06	0.274486
SC_global.sc.fa	rs7316118	C	A	-0.000836991	0.00018172	4.12842e-06	0.274466
SC_global.sc.fa	12:118438724_ATT_A	ATT	A	0.00088188	0.000187155	2.46755e-06	0.257423
SC_global.sc.fa	rs201935344	TAG	T	-0.00101648	0.000166558	1.05878e-09	0.381725
SC_global.sc.fa	rs59999571	G	C	-0.00101361	0.00016658	1.1849e-09	0.381736
SC_global.sc.fa	rs796164603	TAA	T	-0.00101648	0.000166558	1.05878e-09	0.381725
SC_global.sc.fa	rs12299431	T	C	-0.0010123	0.000166344	1.17921e-09	0.382313
SC_global.sc.fa	rs67902216	CT	C	-0.000963622	0.000168329	1.04971e-08	0.375865
SC_global.sc.fa	rs11068772	T	C	-0.00100887	0.000166141	1.28044e-09	0.382098
SC_global.sc.fa	rs11068773	A	G	-0.00101525	0.000166277	1.03955e-09	0.381488
SC_global.sc.fa	rs2393374	T	G	0.000972839	0.000175489	2.99644e-08	0.307171
SC_global.sc.fa	rs2393375	G	C	0.000975986	0.000175436	2.67871e-08	0.307249
SC_global.sc.fa	rs5745823	T	G	0.000989547	0.000175678	1.79502e-08	0.305762
SC_global.sc.fa	rs5745833	C	CT	0.000942519	0.000176403	9.2321e-08	0.305706
SC_global.sc.fa	rs5745835	C	G	0.000953692	0.000175207	5.28722e-08	0.307372
SC_global.sc.fa	rs9739560	A	T	-0.00102722	0.000165193	5.11356e-10	0.415411
SC_global.sc.fa	rs60601341	C	G	-0.00204176	0.000437103	3.01267e-06	0.0356562
SC_global.sc.fa	rs66520040	A	G	-0.00207232	0.000438743	2.33407e-06	0.035426
SC_global.sc.fa	rs9554223	T	C	-0.00205957	0.000438853	2.70704e-06	0.0355001
SC_global.sc.fa	rs34374211	C	T	-0.00205082	0.000440007	3.16628e-06	0.0352687
SC_global.sc.fa	rs2491232	T	A	-0.00206351	0.000442623	3.14924e-06	0.0350531
SC_global.sc.fa	rs9554224	G	C	-0.00205115	0.000443147	3.70161e-06	0.0349466
SC_global.sc.fa	rs1805097	T	C	0.000802593	0.000170738	2.60754e-06	0.331969
SC_global.sc.fa	rs200548528	A	AT	0.000803602	0.000171284	2.72607e-06	0.330883
SC_global.sc.fa	rs2117455	T	G	0.000785372	0.000170781	4.27412e-06	0.331724
SC_global.sc.fa	13:110446774_CT_C	C	CT	0.000795572	0.000171299	3.43077e-06	0.332321
SC_global.sc.fa	rs61962701	C	T	0.000795572	0.000171299	3.43077e-06	0.332321
SC_global.sc.fa	rs61962702	G	C	0.000806063	0.000171072	2.46966e-06	0.331316
SC_global.sc.fa	rs79987655	G	T	0.000795572	0.000171299	3.43077e-06	0.332321
SC_global.sc.fa	rs79336693	T	C	0.000795572	0.000171299	3.43077e-06	0.332321
SC_global.sc.fa	rs35612086	C	G	0.000789312	0.000170786	3.82789e-06	0.331699
SC_global.sc.fa	rs9521517	T	C	0.000787603	0.000170778	4.01271e-06	0.331701
SC_global.sc.fa	rs36092351	A	G	0.000791688	0.000170913	3.63967e-06	0.331495
SC_global.sc.fa	rs1414316	T	C	0.000781688	0.000170909	4.81727e-06	0.331482
SC_global.sc.fa	rs4771649	A	T	0.000783105	0.000170948	4.65306e-06	0.331447
SC_global.sc.fa	rs9521518	G	A	0.000788069	0.000171159	4.16076e-06	0.33179
SC_global.sc.fa	rs1966662	T	G	0.000831457	0.000171437	1.24329e-06	0.330185
SC_global.sc.fa	rs768883180	T	TAAAAACC	0.000839921	0.000167931	5.73037e-07	0.398253
SC_global.sc.fa	rs9521520	A	G	0.000839747	0.000170581	8.58814e-07	0.330102
SC_global.sc.fa	rs1078514	T	C	0.000881303	0.000172169	3.09982e-07	0.328416
SC_global.sc.fa	rs892670	T	C	0.000872673	0.000172288	4.11177e-07	0.328534
SC_global.sc.fa	rs11159106	G	A	-0.000741904	0.000161149	4.16997e-06	0.464578
SC_global.sc.fa	rs4903266	C	G	-0.00074657	0.000161187	3.64664e-06	0.464565
SC_global.sc.fa	rs3759741	A	G	-0.000737109	0.000161156	4.81264e-06	0.464626
SC_global.sc.fa	rs2300596	T	C	-0.000754569	0.000161138	2.84678e-06	0.463567
SC_global.sc.fa	rs10141438	A	G	-0.000753933	0.000161114	2.89249e-06	0.463634
SC_global.sc.fa	rs8010840	T	C	-0.000751773	0.000161105	3.08353e-06	0.463592
SC_global.sc.fa	14:75355767_TA_T	TA	T	-0.000748349	0.000161316	3.52004e-06	0.463433
SC_global.sc.fa	rs6574199	T	C	-0.000754353	0.00016109	2.84624e-06	0.463635
SC_global.sc.fa	rs2230237	G	A	-0.000745234	0.000160912	3.65371e-06	0.463628
SC_global.sc.fa	rs4903267	G	T	-0.000746624	0.000160898	3.49736e-06	0.463625
SC_global.sc.fa	rs2070599	C	G	-0.000751244	0.000160894	3.04111e-06	0.46368
SC_global.sc.fa	rs6574200	C	T	-0.000739395	0.000160896	4.34086e-06	0.463635
SC_global.sc.fa	rs2080087	A	G	-0.000738133	0.000160887	4.50119e-06	0.463579
SC_global.sc.fa	rs1799900	G	A	-0.000736349	0.000160902	4.75605e-06	0.463989
SC_global.sc.fa	rs3742786	A	G	-0.000739503	0.000160884	4.31948e-06	0.463526
SC_global.sc.fa	rs33931419	G	C	-0.000785103	0.000169371	3.5829e-06	0.369665
SC_global.sc.fa	rs772575916	A	AC	-0.0010037	0.000211681	2.13358e-06	0.182339
SC_global.sc.fa	rs625312	G	A	-0.000948776	0.000203513	3.14935e-06	0.196418
SC_global.sc.fa	rs510759	A	G	-0.000935255	0.000203492	4.32909e-06	0.196504
SC_global.sc.fa	rs596094	C	T	-0.0009336	0.000203535	4.52194e-06	0.196573
SC_global.sc.fa	rs561903	G	A	-0.000937214	0.000203483	4.12989e-06	0.196526
SC_global.sc.fa	rs8032298	T	G	-0.000930854	0.000203444	4.77634e-06	0.196577
SC_global.sc.fa	rs34880782	G	A	-0.000945397	0.00020359	3.44235e-06	0.196711
SC_global.sc.fa	rs12438114	A	G	-0.000950809	0.000204239	3.25198e-06	0.195189
SC_global.sc.fa	rs601795	G	C	-0.000930285	0.000203505	4.87208e-06	0.196535
SC_global.sc.fa	rs481309	G	A	-0.000932834	0.000203475	4.57467e-06	0.196551
SC_global.sc.fa	rs12900320	G	A	-0.000929963	0.000203511	4.91245e-06	0.196522
SC_global.sc.fa	rs12901817	C	T	-0.000932842	0.000203536	4.60408e-06	0.196486
SC_global.sc.fa	15:59093639_GA_G	GA	G	-0.000953906	0.000203655	2.83038e-06	0.196355
SC_global.sc.fa	rs11463341	C	CA	-0.000955933	0.000204482	2.95783e-06	0.195349
SC_global.sc.fa	rs500057	C	T	-0.000941829	0.000204079	3.95216e-06	0.196217
SC_global.sc.fa	rs10699783	CCT	C	-0.00094006	0.000204688	4.40015e-06	0.195619
SC_global.sc.fa	rs4775095	C	T	-0.000952363	0.000204208	3.12372e-06	0.196061
SC_global.sc.fa	rs28549775	C	A	-0.000947991	0.000204008	3.3897e-06	0.196412
SC_global.sc.fa	rs12594276	G	T	-0.000935123	0.000204361	4.76826e-06	0.196156
SC_global.sc.fa	rs624536	C	A	-0.000935836	0.000204893	4.96337e-06	0.195465
SC_global.sc.fa	rs12914164	G	A	-0.000937803	0.000205357	4.9809e-06	0.194814
SC_global.sc.fa	rs58257153	A	G	-0.00104909	0.000226149	3.52202e-06	0.149398
SC_global.sc.fa	rs59347214	T	C	-0.0010731	0.000227472	2.40171e-06	0.146901
SC_global.sc.fa	rs9930877	A	G	-0.0010375	0.000226105	4.48685e-06	0.149379
SC_global.sc.fa	rs9328930	T	C	-0.000762088	0.000166205	4.55916e-06	0.374126
SC_global.sc.fa	rs9328931	C	T	-0.000765229	0.000166229	4.1777e-06	0.374178
SC_global.sc.fa	rs9328932	C	T	-0.000761182	0.000166416	4.81089e-06	0.373367
SC_global.sc.fa	rs56834034	A	T	-0.00117786	0.00023312	4.3922e-07	0.138699
SC_global.sc.fa	rs4984731	C	G	-0.00114611	0.00023373	9.47578e-07	0.137443
SC_global.sc.fa	rs2382944	A	G	-0.000961988	0.000204749	2.6376e-06	0.191421
SC_global.sc.fa	rs34656293	T	C	-0.00117601	0.000236847	6.91004e-07	0.134679
SC_global.sc.fa	rs3751667	T	C	-0.00107274	0.000192718	2.63079e-08	0.229419
SC_global.sc.fa	rs59929354	C	T	-0.000797429	0.00016666	1.72265e-06	0.373899
SC_global.sc.fa	rs8045859	G	A	-0.0010847	0.000229871	2.38703e-06	0.1427
SC_global.sc.fa	rs8059304	T	C	-0.00109871	0.000229947	1.78052e-06	0.142618
SC_global.sc.fa	rs7206661	T	C	-0.00107866	0.000229822	2.70196e-06	0.142836
SC_global.sc.fa	rs4984735	C	T	-0.00109185	0.000229892	2.05236e-06	0.14287
SC_global.sc.fa	rs4984736	T	C	-0.00109296	0.000229941	2.01421e-06	0.142869
SC_global.sc.fa	rs60236218	G	A	-0.00109651	0.00022987	1.85241e-06	0.142916
SC_global.sc.fa	rs59802517	T	C	-0.00110316	0.000229928	1.61374e-06	0.142744
SC_global.sc.fa	rs4984622	C	A	-0.00108587	0.000229918	2.3392e-06	0.14286
SC_global.sc.fa	rs11861267	A	G	-0.000771501	0.000168145	4.49269e-06	0.359315
SC_global.sc.fa	rs34477053	G	C	-0.00109894	0.000230595	1.89383e-06	0.142253
SC_global.sc.fa	rs59113884	CA	C	-0.00109894	0.000230595	1.89383e-06	0.142253
SC_global.sc.fa	rs8046554	A	G	-0.00108295	0.000229861	2.47577e-06	0.142855
SC_global.sc.fa	rs55678651	T	C	-0.0010863	0.000229861	2.30446e-06	0.142892
SC_global.sc.fa	rs55671279	T	G	-0.0010863	0.000229861	2.30446e-06	0.14289
SC_global.sc.fa	rs34399638	A	G	-0.00110684	0.000230009	1.50266e-06	0.142587
SC_global.sc.fa	rs6600238	A	C	-0.00110212	0.000228808	1.46814e-06	0.144134
SC_global.sc.fa	16:1016607_GATAT_G	G	GATAT	-0.000764564	0.000167066	4.75545e-06	0.370102
SC_global.sc.fa	rs12927041	A	G	-0.001092	0.000229601	1.98607e-06	0.143191
SC_global.sc.fa	rs34316274	G	A	-0.00108077	0.000187673	8.58156e-09	0.240946
SC_global.sc.fa	rs34597582	T	C	-0.00109549	0.00022961	1.84389e-06	0.14315
SC_global.sc.fa	rs768565623	C	CCATTT	-0.00106284	0.000225071	2.3467e-06	0.150428
SC_global.sc.fa	rs3809672	T	C	-0.00110797	0.000229033	1.32282e-06	0.144013
SC_global.sc.fa	rs7187750	C	T	-0.00102436	0.000218458	2.76055e-06	0.162222
SC_global.sc.fa	rs4984739	T	C	-0.00112079	0.000228956	9.88676e-07	0.144163
SC_global.sc.fa	rs71380227	A	G	-0.00111168	0.000228971	1.21126e-06	0.144085
SC_global.sc.fa	rs71380228	C	T	-0.00111961	0.000228973	1.01665e-06	0.144161
SC_global.sc.fa	rs34309119	T	C	-0.00111565	0.000228854	1.09567e-06	0.14429
SC_global.sc.fa	rs34455929	G	A	-0.00111321	0.000228852	1.15606e-06	0.144305
SC_global.sc.fa	rs12918843	A	G	-0.00111739	0.000228923	1.06221e-06	0.144203
SC_global.sc.fa	rs4984741	A	G	-0.00111925	0.00018406	1.21405e-09	0.254057
SC_global.sc.fa	rs4984742	T	C	-0.00106124	0.000227161	3.00337e-06	0.147497
SC_global.sc.fa	rs11863963	C	G	-0.000839711	0.000166605	4.68806e-07	0.373068
SC_global.sc.fa	rs3751670	A	C	-0.00108848	0.000226305	1.52061e-06	0.148283
SC_global.sc.fa	rs12932842	G	C	-0.00110648	0.00022623	1.01025e-06	0.148479
SC_global.sc.fa	rs11542180	C	G	-0.00111471	0.000190618	5.04783e-09	0.234207
SC_global.sc.fa	rs11866418	G	A	-0.000852468	0.000169562	5.00836e-07	0.353639
SC_global.sc.fa	rs3751669	A	G	-0.00116476	0.000211917	3.92105e-08	0.180703
SC_global.sc.fa	rs10903001	A	G	0.001134	0.000243562	3.24386e-06	0.124604
SC_global.sc.fa	rs34244396	A	G	0.00100354	0.000218799	4.52953e-06	0.162993
SC_global.sc.fa	rs141850725	C	A	0.000973615	0.000212649	4.70804e-06	0.175191
SC_global.sc.fa	rs17746039	C	G	0.000974778	0.000213162	4.83442e-06	0.17455
SC_global.sc.fa	rs72807596	C	G	0.00103632	0.000217263	1.85465e-06	0.168976
SC_global.sc.fa	rs17226159	T	C	0.000990997	0.0002134	3.43876e-06	0.174105
SC_global.sc.fa	rs17226075	T	C	0.000994867	0.000212734	2.93382e-06	0.174499
SC_global.sc.fa	rs117653913	T	A	0.00105485	0.000213447	7.78844e-07	0.174601
SC_global.sc.fa	rs17232330	A	C	0.00103246	0.000214282	1.45768e-06	0.172731
SC_global.sc.fa	rs17225775	T	C	0.0010791	0.000214459	4.89841e-07	0.174245
SC_global.sc.fa	rs17225747	C	T	0.00103479	0.000213525	1.2666e-06	0.175474
SC_global.sc.fa	rs7205642	A	T	-0.000745062	0.000162921	4.83017e-06	0.444149
SC_global.sc.fa	rs56362600	A	G	0.00108845	0.000203133	8.48353e-08	0.200579
SC_global.sc.fa	rs72813407	T	C	0.00107944	0.00020276	1.02635e-07	0.201629
SC_global.sc.fa	rs17719345	C	G	0.00108933	0.000202899	8.00423e-08	0.201661
SC_global.sc.fa	rs72813413	A	G	0.00110678	0.000202687	4.79641e-08	0.201986
SC_global.sc.fa	rs72813420	T	C	0.000995015	0.000207838	1.69984e-06	0.188961
SC_global.sc.fa	rs144219656	G	T	0.000998298	0.000210332	2.08454e-06	0.184759
SC_global.sc.fa	rs138044899	A	G	0.000975805	0.000211153	3.83453e-06	0.182924
SC_global.sc.fa	rs115440213	A	G	0.000973892	0.000211281	4.05947e-06	0.182662
SC_global.sc.fa	rs192777211	C	T	0.00105432	0.00021409	8.51213e-07	0.179246
SC_global.sc.fa	rs112730611	T	C	0.00111052	0.000220213	4.62095e-07	0.168025
SC_global.sc.fa	rs781041876	C	CAAGAT	0.00104012	0.00021322	1.07839e-06	0.17782
SC_global.sc.fa	rs7199291	C	T	0.000991816	0.000203996	1.17026e-06	0.197071
SC_global.sc.fa	rs75042717	C	A	0.00102596	0.000219768	3.05343e-06	0.164758
SC_global.sc.fa	rs8067689	T	C	0.0010282	0.00021989	2.94208e-06	0.164708
SC_global.sc.fa	rs9898671	A	G	0.00101746	0.000220284	3.87981e-06	0.164203
SC_global.sc.fa	rs9903106	G	C	0.00101655	0.000220115	3.89034e-06	0.163916
SC_global.sc.fa	rs113633016	C	T	0.00101655	0.000220115	3.89034e-06	0.16391
SC_global.sc.fa	rs9908369	C	T	0.00101664	0.000220107	3.88022e-06	0.163947
SC_global.sc.fa	rs7216587	C	T	0.0010121	0.000219805	4.15585e-06	0.164461
SC_global.sc.fa	rs759493282	A	AC	0.00101462	0.000220142	4.06946e-06	0.163925
SC_global.sc.fa	rs7226037	T	C	0.00101835	0.00022012	3.74209e-06	0.163947
SC_global.sc.fa	rs112357792	A	G	0.00102352	0.000220156	3.35275e-06	0.163876
SC_global.sc.fa	rs201346729	GC	G	0.00101417	0.000220178	4.12423e-06	0.163904
SC_global.sc.fa	17:42972490_GGA_G	G	GGA	0.00101231	0.00022022	4.31258e-06	0.16411
SC_global.sc.fa	rs8080642	A	G	0.00101819	0.000220154	3.76867e-06	0.164034
SC_global.sc.fa	rs17628574	C	T	0.00101819	0.000220154	3.76867e-06	0.164046
SC_global.sc.fa	rs28534461	G	C	0.00101743	0.000220086	3.80508e-06	0.164106
SC_global.sc.fa	rs74349463	C	T	0.00102178	0.000220072	3.45393e-06	0.164126
SC_global.sc.fa	rs11079382	T	C	0.00101994	0.000220015	3.57532e-06	0.164171
SC_global.sc.fa	rs28688440	G	A	0.00103797	0.000219852	2.35793e-06	0.164425
SC_global.sc.fa	rs370961818	A	G	0.00104266	0.000219639	2.07576e-06	0.166779
SC_global.sc.fa	rs9908084	A	G	0.00101486	0.00021916	3.66438e-06	0.164584
SC_global.sc.fa	rs112074706	T	C	0.00102008	0.000220688	3.81608e-06	0.163523
SC_global.sc.fa	rs7225735	A	C	0.00089972	0.00016611	6.14303e-08	0.381843
SC_global.sc.fa	rs7225329	C	T	0.000919133	0.000166038	3.13482e-08	0.38267
SC_global.sc.fa	rs730953	A	C	0.000919101	0.000166029	3.13255e-08	0.382635
SC_global.sc.fa	rs708381	C	T	0.000907617	0.000166094	4.69126e-08	0.382036
SC_global.sc.fa	rs62065786	A	G	0.00091168	0.000165989	4.00693e-08	0.382157
SC_global.sc.fa	rs62065787	G	C	0.000907831	0.000165985	4.56484e-08	0.382183
SC_global.sc.fa	rs4413004	T	C	0.000897772	0.000166055	6.49283e-08	0.381543
SC_global.sc.fa	rs7216522	G	A	-0.000771351	0.000163847	2.51931e-06	0.413594
SC_global.sc.fa	rs146184102	TG	T	-0.000759894	0.000163989	3.60985e-06	0.412967
SC_global.sc.fa	rs10451271	G	A	-0.000766374	0.000163727	2.87387e-06	0.413307
SC_global.sc.fa	rs201481879	CG	C	0.000760741	0.000162638	2.92045e-06	0.454975
SC_global.sc.fa	rs7220106	G	T	-0.000765816	0.000163741	2.92761e-06	0.41185
SC_global.sc.fa	rs8071302	T	C	-0.000762033	0.000163738	3.27416e-06	0.411939
SC_global.sc.fa	rs4793179	C	T	0.000900126	0.000165829	5.75577e-08	0.381552
SC_global.sc.fa	rs4792966	A	C	0.00089884	0.000165847	6.03014e-08	0.38157
SC_global.sc.fa	rs4792967	A	G	0.000897433	0.00016586	6.33778e-08	0.381577
SC_global.sc.fa	rs4793181	T	C	0.000905759	0.000165875	4.79736e-08	0.381643
SC_global.sc.fa	rs11650033	C	T	-0.000763053	0.000163697	3.15894e-06	0.411939
SC_global.sc.fa	rs55838522	G	A	-0.000763053	0.000163697	3.15894e-06	0.41194
SC_global.sc.fa	rs563383011	GA	G	0.000890596	0.000169716	1.55533e-07	0.36387
SC_global.sc.fa	rs4793173	A	C	0.000936039	0.000167278	2.22247e-08	0.370133
SC_global.sc.fa	rs8071429	T	A	0.000939143	0.000167212	1.97158e-08	0.370975
SC_global.sc.fa	rs149053776	G	GGTTT	0.000993844	0.000166499	2.42159e-09	0.381633
SC_global.sc.fa	rs4793172	A	T	0.000927673	0.000167164	2.89704e-08	0.370518
SC_global.sc.fa	rs12601574	C	G	0.000801106	0.000162445	8.21537e-07	0.451104
SC_global.sc.fa	rs12601576	C	T	0.000926132	0.000167161	3.05169e-08	0.370451
SC_global.sc.fa	rs9748204	A	G	0.000802832	0.000162404	7.73094e-07	0.451115
SC_global.sc.fa	rs62065829	A	G	0.000802032	0.000162385	7.9045e-07	0.451115
SC_global.sc.fa	rs55897749	T	C	0.000935575	0.000167106	2.18472e-08	0.37106
SC_global.sc.fa	rs6503412	A	G	0.000803532	0.000162364	7.5138e-07	0.451182
SC_global.sc.fa	rs6503413	C	T	0.000814381	0.000162344	5.30428e-07	0.451052
SC_global.sc.fa	rs6503415	C	T	0.000813198	0.000162336	5.50185e-07	0.451047
SC_global.sc.fa	rs4525538	A	G	0.000934482	0.000167134	2.28084e-08	0.370327
SC_global.sc.fa	rs6503416	C	T	0.000816541	0.000162534	5.10396e-07	0.45106
SC_global.sc.fa	rs6503417	T	C	0.000933807	0.000167403	2.45776e-08	0.37026
SC_global.sc.fa	rs6503418	A	G	0.000774968	0.000163464	2.1404e-06	0.43601
SC_global.sc.fa	rs6503419	T	C	0.00089727	0.00017275	2.07564e-07	0.331957
SC_global.sc.fa	rs7225240	G	A	-0.000816242	0.000162446	5.0805e-07	0.444828
SC_global.sc.fa	rs2157839	T	C	0.000895138	0.000172246	2.04452e-07	0.332719
SC_global.sc.fa	rs2157840	T	G	-0.000761511	0.000162015	2.61382e-06	0.459496
SC_global.sc.fa	rs7502890	G	A	-0.00076689	0.000162022	2.22275e-06	0.459436
SC_global.sc.fa	rs6503420	C	G	0.000895908	0.000172243	1.995e-07	0.332763
SC_global.sc.fa	rs4793169	T	C	0.000845861	0.000164981	2.96797e-07	0.404043
SC_global.sc.fa	rs8074938	A	G	0.000895362	0.000172237	2.0271e-07	0.332749
SC_global.sc.fa	rs7213273	G	A	0.000937685	0.000169808	3.38741e-08	0.34755
SC_global.sc.fa	rs6503421	T	C	0.000847023	0.000164868	2.8059e-07	0.404224
SC_global.sc.fa	rs8066411	A	G	-0.00081466	0.000162237	5.16805e-07	0.444752
SC_global.sc.fa	rs7215357	A	G	0.000890654	0.000163652	5.31183e-08	0.419052
SC_global.sc.fa	rs7214267	G	A	0.000890792	0.00016364	5.27466e-08	0.419051
SC_global.sc.fa	rs916660	A	G	-0.000814013	0.000162206	5.25021e-07	0.44479
SC_global.sc.fa	rs2106354	T	C	-0.000811079	0.000162215	5.77486e-07	0.444807
SC_global.sc.fa	rs2027994	A	G	0.000851492	0.000164841	2.41773e-07	0.404335
SC_global.sc.fa	rs2027995	C	T	0.000900524	0.000172114	1.69057e-07	0.332965
SC_global.sc.fa	rs17746351	G	C	-0.000810733	0.00016216	5.7878e-07	0.444801
SC_global.sc.fa	rs6416904	A	G	0.00092208	0.000169752	5.63212e-08	0.347614
SC_global.sc.fa	rs6503422	T	C	0.000874797	0.00016355	8.93861e-08	0.418922
SC_global.sc.fa	rs1005136	T	G	-0.000810901	0.000162161	5.75792e-07	0.444805
SC_global.sc.fa	rs2239916	T	C	0.000877626	0.000163635	8.25074e-08	0.418633
SC_global.sc.fa	rs875750	A	T	-0.000810901	0.000162161	5.75792e-07	0.444798
SC_global.sc.fa	rs2239917	T	C	0.000877693	0.000163539	8.08999e-08	0.418917
SC_global.sc.fa	rs7502512	G	T	0.000925584	0.000169745	5.01019e-08	0.347626
SC_global.sc.fa	rs28570440	T	C	-0.000762799	0.000162023	2.51682e-06	0.451427
SC_global.sc.fa	rs140393825	GTCGTTCTTCT	G	-0.000798319	0.000165788	1.47959e-06	0.431676
SC_global.sc.fa	rs2239918	A	T	-0.000763865	0.000162053	2.44741e-06	0.451459
SC_global.sc.fa	rs2239919	A	G	0.000928234	0.000169473	4.36726e-08	0.351311
SC_global.sc.fa	rs770580343	A	AT	-0.000805051	0.000162238	7.0218e-07	0.445224
SC_global.sc.fa	rs2239920	A	G	-0.000811493	0.000162181	5.66777e-07	0.444799
SC_global.sc.fa	17:43172478_CTT_C	CTT	C	0.000954961	0.000170552	2.17846e-08	0.364146
SC_global.sc.fa	rs11871043	T	C	0.000888733	0.000164037	6.09289e-08	0.421961
SC_global.sc.fa	rs9899380	C	G	0.000840467	0.000164774	3.41131e-07	0.426663
SC_global.sc.fa	rs2301597	T	C	0.000913175	0.000163455	2.34086e-08	0.425332
SC_global.sc.fa	rs1468120	A	G	-0.000818557	0.000162256	4.57345e-07	0.444875
SC_global.sc.fa	rs877598	C	A	-0.000815858	0.000162304	5.02724e-07	0.444768
SC_global.sc.fa	rs12936234	T	C	0.0009352	0.000169734	3.63142e-08	0.347644
SC_global.sc.fa	rs1053733	A	G	0.000894361	0.000163599	4.63081e-08	0.418895
SC_global.sc.fa	rs1053739	A	G	0.000934813	0.00016966	3.62903e-08	0.347645
SC_global.sc.fa	rs17684944	T	C	-0.000779128	0.000163013	1.76812e-06	0.4499
SC_global.sc.fa	rs12948326	G	T	0.000888192	0.000171093	2.10652e-07	0.349845
SC_global.sc.fa	rs2864881	T	C	-0.000808864	0.000166022	1.11206e-06	0.394508
SC_global.sc.fa	rs143917456	A	G	-0.00136624	0.000281027	1.1722e-06	0.0912572
SC_global.sc.fa	rs4260092	T	C	-0.00136765	0.000291774	2.78356e-06	0.0828418
SC_global.sc.fa	rs77362573	A	T	-0.00141988	0.000291298	1.09919e-06	0.0831128
SC_global.sc.fa	rs67268775	T	A	-0.00141633	0.000291299	1.16896e-06	0.0831158
SC_global.sc.fa	17:65786018_AG_A	A	AG	-0.00137743	0.000292468	2.49582e-06	0.0827401
SC_global.sc.fa	rs66644872	A	G	-0.00143636	0.000291336	8.27095e-07	0.0830952
SC_global.sc.fa	rs67380712	G	A	-0.00142622	0.000291201	9.7616e-07	0.0831681
SC_global.sc.fa	rs72631327	A	G	-0.00144135	0.000290985	7.34694e-07	0.0831944
SC_global.sc.fa	rs2018268	A	G	-0.00144528	0.000290866	6.78251e-07	0.0832636
SC_global.sc.fa	rs12600551	A	G	-0.00139152	0.000288607	1.43382e-06	0.0846971
SC_global.sc.fa	rs72631328	A	G	-0.00139445	0.000288612	1.36347e-06	0.0847108
SC_global.sc.fa	rs2013260	T	C	-0.00139821	0.000288622	1.27817e-06	0.0846918
SC_global.sc.fa	rs58291918	C	T	-0.00144234	0.000279071	2.38161e-07	0.0908408
SC_global.sc.fa	rs60242987	G	A	-0.00144508	0.000279146	2.27653e-07	0.0907008
SC_global.sc.fa	rs1978280	A	C	-0.00142942	0.000288918	7.57069e-07	0.0845
SC_global.sc.fa	rs57233789	C	T	-0.00144128	0.000288751	6.03749e-07	0.0846571
SC_global.sc.fa	rs59593290	A	G	-0.00144163	0.000288867	6.06221e-07	0.0845227
SC_global.sc.fa	rs12602210	A	G	-0.00143058	0.000288954	7.43945e-07	0.0844758
SC_global.sc.fa	rs3936134	G	C	-0.00123746	0.000255089	1.23582e-06	0.112982
SC_global.sc.fa	rs929580	C	T	-0.00126804	0.000248892	3.5201e-07	0.119381
SC_global.sc.fa	17:65817414_CTTAT_C	C	CTTAT	-0.00120753	0.000256658	2.55563e-06	0.112678
SC_global.sc.fa	17:65817417_ATTTAAT_A	A	ATTTAAT	-0.00120941	0.000259833	3.26512e-06	0.110252
SC_global.sc.fa	17:65817422_ATT_A	A	ATT	-0.00120753	0.000256658	2.55563e-06	0.112678
SC_global.sc.fa	rs72631329	C	T	-0.00127303	0.000250115	3.61306e-07	0.118426
SC_global.sc.fa	17:65822573_CAG_C	C	CAG	-0.00112166	0.000207938	6.95363e-08	0.191554
SC_global.sc.fa	rs12603589	C	T	-0.00116834	0.000207597	1.84554e-08	0.188033
SC_global.sc.fa	rs12601921	T	C	-0.00116543	0.000207581	1.99628e-08	0.188034
SC_global.sc.fa	rs12601919	G	A	-0.00115986	0.000207407	2.26795e-08	0.188514
SC_global.sc.fa	rs9915591	G	C	-0.00121261	0.000204745	3.21572e-09	0.195377
SC_global.sc.fa	rs12602556	G	A	-0.00120075	0.000204921	4.70411e-09	0.194314
SC_global.sc.fa	rs62084208	T	C	-0.00120434	0.000204927	4.23776e-09	0.194261
SC_global.sc.fa	rs2080090	A	T	-0.00116044	0.000207489	2.26059e-08	0.188501
SC_global.sc.fa	rs62084210	G	A	-0.00118993	0.000204789	6.31205e-09	0.194401
SC_global.sc.fa	rs12449312	C	A	-0.00121455	0.000204283	2.79767e-09	0.195208
SC_global.sc.fa	rs7223643	G	A	-0.00115681	0.000206084	2.00807e-08	0.190032
SC_global.sc.fa	rs1976052	T	C	-0.00112786	0.000206434	4.71658e-08	0.189009
SC_global.sc.fa	rs7209675	T	A	-0.00118415	0.000203577	6.08204e-09	0.195667
SC_global.sc.fa	rs35146367	TA	T	-0.00118252	0.000205037	8.15674e-09	0.19289
SC_global.sc.fa	rs200597847	G	GT	-0.00116445	0.000203742	1.10845e-08	0.195153
SC_global.sc.fa	rs780067827	A	ATTTTTTTTTT	-0.0011659	0.000203758	1.06628e-08	0.195321
SC_global.sc.fa	rs7218014	C	T	-0.00118376	0.000203525	6.09649e-09	0.196619
SC_global.sc.fa	rs7221651	A	G	-0.00118554	0.000203607	5.86783e-09	0.195456
SC_global.sc.fa	rs12452511	G	A	-0.00117598	0.000203657	7.82568e-09	0.195198
SC_global.sc.fa	rs1976053	G	C	-0.00119166	0.000203494	4.80737e-09	0.195838
SC_global.sc.fa	rs1976054	G	T	-0.0011886	0.000203534	5.29673e-09	0.195627
SC_global.sc.fa	rs7208909	C	T	-0.00118173	0.000203551	6.50026e-09	0.195705
SC_global.sc.fa	rs2052187	C	T	-0.00119126	0.000203481	4.85226e-09	0.195751
SC_global.sc.fa	rs11079705	T	A	-0.00117236	0.00020369	8.74365e-09	0.195183
SC_global.sc.fa	rs11079706	T	G	-0.00117661	0.00020373	7.779e-09	0.195074
SC_global.sc.fa	rs11079707	A	G	-0.00117162	0.000203686	8.9282e-09	0.195148
SC_global.sc.fa	rs80135947	C	A	-0.00117118	0.00020368	9.03219e-09	0.195166
SC_global.sc.fa	17:65836220_ATTT_A	A	ATTT	-0.00111963	0.000213657	1.61741e-07	0.176373
SC_global.sc.fa	rs6504542	C	T	-0.00118337	0.000203566	6.21084e-09	0.195565
SC_global.sc.fa	rs8082512	C	T	-0.00117162	0.000203686	8.9282e-09	0.195148
SC_global.sc.fa	rs1599859	G	C	-0.00118568	0.000203563	5.80141e-09	0.195558
SC_global.sc.fa	rs1966410	C	T	-0.00118337	0.000203566	6.21084e-09	0.195579
SC_global.sc.fa	rs58551145	G	A	-0.00117019	0.000203926	9.68412e-09	0.194595
SC_global.sc.fa	rs6504543	C	T	-0.00118643	0.000203526	5.63773e-09	0.195799
SC_global.sc.fa	rs8067892	G	A	-0.00118337	0.000203566	6.21084e-09	0.195589
SC_global.sc.fa	rs8074078	G	T	-0.00117332	0.000203483	8.21456e-09	0.195787
SC_global.sc.fa	rs8073510	G	A	-0.00116341	0.000203605	1.11697e-08	0.195361
SC_global.sc.fa	rs12450363	C	T	-0.00117315	0.000203477	8.24476e-09	0.195785
SC_global.sc.fa	rs62084212	A	G	-0.00115994	0.000203596	1.2325e-08	0.195354
SC_global.sc.fa	rs112222385	C	T	-0.00116119	0.000203599	1.1893e-08	0.19531
SC_global.sc.fa	rs11871285	T	G	-0.00114754	0.000205199	2.26653e-08	0.192016
SC_global.sc.fa	rs11868959	C	T	-0.00114742	0.000205693	2.45636e-08	0.191505
SC_global.sc.fa	rs2365466	A	G	-0.00116526	0.000203601	1.05821e-08	0.195351
SC_global.sc.fa	rs3029927	AAGT	A	-0.00118278	0.000203799	6.5734e-09	0.195429
SC_global.sc.fa	rs2365467	T	A	-0.0011823	0.000203443	6.27482e-09	0.195976
SC_global.sc.fa	rs2365468	T	C	-0.0011778	0.00020344	7.15564e-09	0.19597
SC_global.sc.fa	rs62084213	G	A	-0.00116526	0.000203601	1.05821e-08	0.195351
SC_global.sc.fa	rs7223930	A	G	-0.00117188	0.000203483	8.56445e-09	0.195732
SC_global.sc.fa	rs7224923	G	T	-0.00116905	0.000203654	9.56748e-09	0.195295
SC_global.sc.fa	rs62084214	G	C	-0.00116241	0.000203604	1.14951e-08	0.195322
SC_global.sc.fa	17:65844287_CT_C	C	CT	-0.00122142	0.000204907	2.54669e-09	0.198508
SC_global.sc.fa	rs8081517	T	A	-0.00117802	0.000203451	7.12244e-09	0.195806
SC_global.sc.fa	rs8081856	G	A	-0.00117802	0.000203451	7.12244e-09	0.195797
SC_global.sc.fa	rs62084234	G	A	-0.00116807	0.000203552	9.67523e-09	0.195421
SC_global.sc.fa	rs7212293	G	A	-0.00117885	0.000203394	6.88448e-09	0.196023
SC_global.sc.fa	rs34733047	TA	T	-0.00115878	0.000203613	1.27775e-08	0.195309
SC_global.sc.fa	rs78452260	T	G	-0.00115451	0.000203838	1.49787e-08	0.194714
SC_global.sc.fa	rs79993364	CCT	C	-0.0012039	0.00020388	3.57832e-09	0.195945
SC_global.sc.fa	rs4791048	A	G	-0.00116844	0.000203439	9.39564e-09	0.195931
SC_global.sc.fa	rs2086744	G	C	-0.00115722	0.000203597	1.33308e-08	0.195319
SC_global.sc.fa	rs2046323	G	T	-0.00115858	0.000203592	1.28088e-08	0.195313
SC_global.sc.fa	rs4791046	A	G	-0.00116961	0.000203547	9.24545e-09	0.195606
SC_global.sc.fa	rs4790908	G	T	-0.00115044	0.000204104	1.75554e-08	0.194504
SC_global.sc.fa	rs11079709	T	C	-0.00115965	0.00020359	1.24139e-08	0.195306
SC_global.sc.fa	rs62084235	T	C	-0.00115965	0.00020359	1.24139e-08	0.195306
SC_global.sc.fa	rs12450072	G	C	-0.00115965	0.00020359	1.24139e-08	0.195299
SC_global.sc.fa	rs74541577	T	C	-0.0011569	0.000203602	1.34622e-08	0.195323
SC_global.sc.fa	rs74561219	A	T	-0.00115965	0.00020359	1.24139e-08	0.195307
SC_global.sc.fa	rs55931203	T	C	-0.00119095	0.000212908	2.24846e-08	0.181245
SC_global.sc.fa	rs62084237	A	G	-0.00117802	0.000216331	5.22202e-08	0.174689
SC_global.sc.fa	rs28609796	A	T	-0.00116166	0.00020371	1.19524e-08	0.195623
SC_global.sc.fa	rs62084238	A	T	-0.00115965	0.00020359	1.24139e-08	0.195309
SC_global.sc.fa	rs2128792	T	C	-0.00116306	0.000203597	1.12675e-08	0.195337
SC_global.sc.fa	rs2365764	A	G	-0.00116964	0.000203571	9.27597e-09	0.195373
SC_global.sc.fa	rs62084240	A	C	-0.00115904	0.000203833	1.31467e-08	0.194703
SC_global.sc.fa	17:65860059_AT_A	A	AT	-0.00115275	0.000203661	1.5306e-08	0.195214
SC_global.sc.fa	rs60432293	C	T	-0.0011699	0.000203473	9.05682e-09	0.195715
SC_global.sc.fa	rs59950564	G	A	-0.00115965	0.00020359	1.24139e-08	0.195311
SC_global.sc.fa	rs8077872	T	G	-0.00117296	0.000203433	8.22982e-09	0.195923
SC_global.sc.fa	17:65862114_TA_T	T	TA	-0.00118769	0.000203492	5.40176e-09	0.195937
SC_global.sc.fa	rs4790905	A	C	-0.00116956	0.000203478	9.15392e-09	0.195715
SC_global.sc.fa	rs34872586	C	T	-0.00115932	0.000203596	1.2546e-08	0.195307
SC_global.sc.fa	rs58141639	T	C	-0.00115932	0.000203596	1.2546e-08	0.195307
SC_global.sc.fa	rs61067468	A	G	-0.00116024	0.000203803	1.26402e-08	0.19479
SC_global.sc.fa	rs62084245	T	C	-0.00115688	0.000203851	1.40273e-08	0.194726
SC_global.sc.fa	rs62084246	C	G	-0.00115965	0.00020359	1.24139e-08	0.195308
SC_global.sc.fa	rs9912084	C	A	-0.0011699	0.000203473	9.05682e-09	0.195713
SC_global.sc.fa	rs9912770	T	C	-0.0011699	0.000203473	9.05682e-09	0.195711
SC_global.sc.fa	rs11869819	C	A	-0.00115965	0.00020359	1.24139e-08	0.195309
SC_global.sc.fa	rs55939964	A	G	-0.00115965	0.00020359	1.24139e-08	0.195308
SC_global.sc.fa	rs12602912	T	C	-0.00115965	0.00020359	1.24139e-08	0.195308
SC_global.sc.fa	rs12450907	G	T	-0.00115965	0.00020359	1.24139e-08	0.195308
SC_global.sc.fa	rs9890629	A	G	-0.0011699	0.000203473	9.05682e-09	0.195717
SC_global.sc.fa	rs12451707	A	G	-0.00115965	0.00020359	1.24139e-08	0.195314
SC_global.sc.fa	rs4569324	T	C	-0.00115861	0.000203597	1.28054e-08	0.195338
SC_global.sc.fa	rs62084247	T	C	-0.00115965	0.00020359	1.24139e-08	0.195321
SC_global.sc.fa	17:65872935_AAG_A	A	AAG	-0.0011849	0.000203472	5.84256e-09	0.196135
SC_global.sc.fa	rs9915108	C	T	-0.00117214	0.000203479	8.49476e-09	0.195691
SC_global.sc.fa	rs9913471	T	C	-0.00117275	0.000203479	8.34419e-09	0.19568
SC_global.sc.fa	rs62084248	T	C	-0.00115321	0.00020378	1.5401e-08	0.195142
SC_global.sc.fa	rs12451511	G	T	-0.00115096	0.000203738	1.63114e-08	0.195226
SC_global.sc.fa	rs62084249	G	A	-0.00115965	0.00020359	1.24139e-08	0.195312
SC_global.sc.fa	rs73352810	A	G	-0.00117762	0.000203501	7.26803e-09	0.195776
SC_global.sc.fa	rs11867517	T	C	-0.00115957	0.000203591	1.24474e-08	0.195312
SC_global.sc.fa	rs11867537	G	A	-0.00120401	0.000203969	3.62173e-09	0.194899
SC_global.sc.fa	rs35243555	C	G	-0.00115957	0.000203591	1.24474e-08	0.195311
SC_global.sc.fa	rs58122682	C	T	-0.00115957	0.000203591	1.24474e-08	0.195311
SC_global.sc.fa	rs8074644	C	G	-0.00117197	0.000203469	8.52306e-09	0.195708
SC_global.sc.fa	rs62084251	A	G	-0.0011604	0.000203593	1.21566e-08	0.195306
SC_global.sc.fa	rs9892803	G	T	-0.00117197	0.000203469	8.52306e-09	0.195707
SC_global.sc.fa	rs201539436	T	TA	-0.00118248	0.00021774	5.67374e-08	0.174839
SC_global.sc.fa	rs62084252	C	G	-0.00117463	0.000203415	7.8163e-09	0.195828
SC_global.sc.fa	rs9897982	T	G	-0.00117183	0.000203413	8.47673e-09	0.19596
SC_global.sc.fa	17:65880254_CT_C	C	CT	-0.00121089	0.000203299	2.61987e-09	0.196957
SC_global.sc.fa	rs34432450	C	T	-0.00121089	0.000203299	2.61987e-09	0.196957
SC_global.sc.fa	rs6504545	G	A	-0.00117197	0.000203469	8.52306e-09	0.195709
SC_global.sc.fa	rs6504546	C	A	-0.00117197	0.000203469	8.52306e-09	0.195709
SC_global.sc.fa	rs7213292	G	A	-0.00115775	0.000203593	1.31163e-08	0.195291
SC_global.sc.fa	17:65880537_CT_C	C	CT	-0.00117297	0.000211285	2.8639e-08	0.190176
SC_global.sc.fa	rs115210018	C	T	-0.00115389	0.000204661	1.7405e-08	0.193983
SC_global.sc.fa	rs3935969	G	A	-0.00117197	0.000203469	8.52306e-09	0.19571
SC_global.sc.fa	rs4318247	G	A	-0.00115973	0.000203589	1.23834e-08	0.195302
SC_global.sc.fa	rs75360723	AT	A	-0.00115688	0.000203601	1.34659e-08	0.195339
SC_global.sc.fa	rs8082661	A	G	-0.00115775	0.000203603	1.31418e-08	0.195278
SC_global.sc.fa	rs7208663	C	T	-0.0011763	0.000203506	7.5603e-09	0.195678
SC_global.sc.fa	rs75231441	G	A	-0.0011675	0.000203662	1.00173e-08	0.195225
SC_global.sc.fa	rs12452823	A	G	-0.00116621	0.00020387	1.07622e-08	0.194706
SC_global.sc.fa	rs11079710	T	C	-0.000895555	0.000184024	1.14339e-06	0.263944
SC_global.sc.fa	rs6504548	C	T	-0.00117936	0.000203467	6.86718e-09	0.195891
SC_global.sc.fa	rs8079291	G	A	-0.00116407	0.000203627	1.09984e-08	0.195272
SC_global.sc.fa	rs8079754	G	A	-0.00116209	0.00020363	1.16517e-08	0.195266
SC_global.sc.fa	rs6504549	G	A	-0.00118122	0.000203475	6.51331e-09	0.195904
SC_global.sc.fa	rs11653507	T	A	-0.000988972	0.000191258	2.34959e-07	0.230221
SC_global.sc.fa	rs60856912	T	G	-0.00119494	0.000221006	6.48124e-08	0.161388
SC_global.sc.fa	rs61676547	C	G	-0.00120039	0.000208166	8.19815e-09	0.187595
SC_global.sc.fa	rs56148300	C	T	-0.00116762	0.00020383	1.02646e-08	0.194769
SC_global.sc.fa	rs3206817	G	A	-0.00115207	0.00020418	1.69681e-08	0.193756
SC_global.sc.fa	rs56404791	G	T	-0.00116762	0.00020383	1.02646e-08	0.194773
SC_global.sc.fa	17:65893289_AC_A	A	AC	-0.00117134	0.00020514	1.14413e-08	0.192588
SC_global.sc.fa	rs6504550	G	A	-0.000875016	0.000183901	1.9664e-06	0.263834
SC_global.sc.fa	17:65894777_CT_C	C	CT	-0.00117838	0.000211773	2.6621e-08	0.188558
SC_global.sc.fa	rs7216064	A	G	-0.00116755	0.00020424	1.1005e-08	0.193429
SC_global.sc.fa	rs8065906	A	G	-0.0011451	0.000204305	2.10825e-08	0.193523
SC_global.sc.fa	rs6504551	G	T	-0.000869916	0.000183994	2.28156e-06	0.263986
SC_global.sc.fa	17:65906926_AT_A	A	AT	-0.00116184	0.000204326	1.31459e-08	0.193894
SC_global.sc.fa	17:65906928_AT_A	A	AT	-0.00116184	0.000204326	1.31459e-08	0.193894
SC_global.sc.fa	rs12602655	G	A	-0.00113048	0.000203896	2.98238e-08	0.19474
SC_global.sc.fa	rs8072225	G	A	-0.00117143	0.000203818	9.17674e-09	0.194815
SC_global.sc.fa	rs55896768	C	T	-0.00117196	0.000203822	9.04349e-09	0.194804
SC_global.sc.fa	rs777750649	A	AAATAATAAT	-0.000938164	0.000192937	1.16669e-06	0.228711
SC_global.sc.fa	rs12600941	G	A	-0.00115933	0.000204305	1.40805e-08	0.193685
SC_global.sc.fa	rs62085991	A	G	-0.00115857	0.000204314	1.44079e-08	0.193691
SC_global.sc.fa	rs4790981	G	A	-0.0011687	0.000203462	9.3596e-09	0.196076
SC_global.sc.fa	rs62085992	A	T	-0.00114238	0.000203931	2.14611e-08	0.194894
SC_global.sc.fa	rs62085993	C	T	-0.0011475	0.000203825	1.82502e-08	0.195059
SC_global.sc.fa	17:65926231_CA_C	C	CA	-0.00121069	0.000206958	4.9876e-09	0.199234
SC_global.sc.fa	rs73338706	C	T	-0.00116777	0.000203443	9.58487e-09	0.196002
SC_global.sc.fa	rs4271626	A	G	-0.00115196	0.000203864	1.61779e-08	0.195079
SC_global.sc.fa	rs4791300	G	A	-0.00116427	0.000203513	1.07318e-08	0.196069
SC_global.sc.fa	rs4791299	G	A	-0.00116498	0.000203504	1.04968e-08	0.19607
SC_global.sc.fa	rs56393562	T	C	-0.00114131	0.000203881	2.19395e-08	0.194923
SC_global.sc.fa	rs781830044	T	TATTAA	-0.00116278	0.00020474	1.36905e-08	0.19364
SC_global.sc.fa	rs8071463	G	A	-0.0011659	0.000203496	1.02091e-08	0.196071
SC_global.sc.fa	rs12451721	A	G	-0.00113235	0.000203986	2.8702e-08	0.194742
SC_global.sc.fa	rs6504555	A	G	-0.00115542	0.00020418	1.54253e-08	0.195107
SC_global.sc.fa	rs11870068	C	A	-0.00112181	0.000204179	3.96571e-08	0.195326
SC_global.sc.fa	rs7223357	G	C	-0.00112941	0.000204466	3.35586e-08	0.194656
SC_global.sc.fa	rs7223813	G	A	-0.00112768	0.00020443	3.5009e-08	0.194621
SC_global.sc.fa	rs12449442	A	G	-0.00110703	0.000203511	5.39267e-08	0.197566
SC_global.sc.fa	rs11867401	G	A	-0.00114269	0.00020399	2.14743e-08	0.19564
SC_global.sc.fa	rs9907491	G	A	-0.00113146	0.000203724	2.82539e-08	0.196221
SC_global.sc.fa	17:65950290_GT_G	GT	G	-0.00112201	0.000203888	3.77205e-08	0.196211
SC_global.sc.fa	rs4790974	A	T	-0.00112928	0.000203785	3.03176e-08	0.196211
SC_global.sc.fa	rs4790973	T	C	-0.00110834	0.000204138	5.71301e-08	0.195154
SC_global.sc.fa	rs77706698	A	G	-0.00129923	0.000241932	7.94093e-08	0.130633
SC_global.sc.fa	rs12601759	G	A	-0.00111626	0.000204541	4.88198e-08	0.194777
SC_global.sc.fa	rs9899520	A	G	-0.00115702	0.00020451	1.55444e-08	0.197066
SC_global.sc.fa	17:65958087_CA_C	C	CA	-0.000847858	0.000185335	4.7939e-06	0.261707
SC_global.sc.fa	17:65958250_CAAAAGAAA_C	CAAAAGAAA	C	-0.00115768	0.000204417	1.5027e-08	0.195437
SC_global.sc.fa	rs59956089	C	T	-0.000963185	0.00020544	2.76991e-06	0.198313
SC_global.sc.fa	rs10445361	G	T	-0.00107631	0.000200911	8.53829e-08	0.204222
SC_global.sc.fa	rs5821446	A	AT	-0.00112632	0.000200757	2.04262e-08	0.204627
SC_global.sc.fa	rs782319394	T	TAGG	-0.00107752	0.00020125	8.6805e-08	0.203358
SC_global.sc.fa	rs62086042	C	T	-0.000859483	0.000183975	3.00378e-06	0.266097
SC_global.sc.fa	rs62086043	G	A	-0.00107994	0.000200564	7.33686e-08	0.204964
SC_global.sc.fa	rs62086044	T	G	-0.0010918	0.000200865	5.51991e-08	0.204119
SC_global.sc.fa	rs62086045	A	G	-0.00109868	0.00020087	4.55765e-08	0.204112
SC_global.sc.fa	rs4791212	T	C	-0.00109583	0.00020088	4.94442e-08	0.204045
SC_global.sc.fa	rs7210027	C	T	-0.00107674	0.00020012	7.50233e-08	0.205856
SC_global.sc.fa	rs4790941	A	G	-0.00107844	0.000200429	7.49453e-08	0.205046
SC_global.sc.fa	rs11656743	G	A	-0.00110057	0.000200566	4.1247e-08	0.204568
SC_global.sc.fa	rs62086046	T	C	-0.00107968	0.000200797	7.65034e-08	0.20392
SC_global.sc.fa	rs781870730	TTAA	T	-0.00109713	0.000196381	2.34031e-08	0.218522
SC_global.sc.fa	rs9891146	T	C	-0.000859688	0.000183538	2.82989e-06	0.265406
SC_global.sc.fa	rs7502307	G	C	-0.00106731	0.000203659	1.61407e-07	0.197066
SC_global.sc.fa	rs113985803	G	A	-0.00108592	0.000198269	4.37176e-08	0.21256
SC_global.sc.fa	rs56305452	C	A	-0.00107592	0.000196955	4.73625e-08	0.215369
SC_global.sc.fa	rs56315139	C	G	-0.000851315	0.000185454	4.44706e-06	0.262488
SC_global.sc.fa	rs62086884	C	G	-0.00109232	0.00020256	7.01609e-08	0.201188
SC_global.sc.fa	rs4791295	A	G	-0.00104994	0.000194724	7.03942e-08	0.220984
SC_global.sc.fa	rs28855509	C	T	-0.00103985	0.000194586	9.18428e-08	0.221234
SC_global.sc.fa	rs74564337	T	C	-0.00105009	0.000194664	6.94547e-08	0.221015
SC_global.sc.fa	rs6504568	C	T	-0.00106012	0.000194369	4.97203e-08	0.222068
SC_global.sc.fa	rs782575488	T	TAGTC	-0.0010171	0.000196896	2.41616e-07	0.217167
SC_global.sc.fa	rs62086889	T	C	-0.0010279	0.000194543	1.27783e-07	0.221267
SC_global.sc.fa	rs8081714	A	G	-0.0010575	0.000194411	5.3981e-08	0.221995
SC_global.sc.fa	rs537926683	GT	G	-0.00104947	0.000204012	2.70993e-07	0.201068
SC_global.sc.fa	rs78186330	A	G	-0.00109661	0.000199091	3.66716e-08	0.20823
SC_global.sc.fa	17:66007548_TTTTG_T	T	TTTTG	-0.00109316	0.000199535	4.3345e-08	0.207195
SC_global.sc.fa	rs62086897	C	A	-0.00110476	0.000198764	2.7573e-08	0.208896
SC_global.sc.fa	rs62086898	G	A	-0.00110541	0.000198713	2.68334e-08	0.208911
SC_global.sc.fa	rs62086899	T	C	-0.00110314	0.000198711	2.8641e-08	0.208767
SC_global.sc.fa	rs34813479	A	G	-0.000871701	0.000178065	9.87727e-07	0.289305
SC_global.sc.fa	rs62086901	G	C	-0.000873968	0.000178029	9.21123e-07	0.289391
SC_global.sc.fa	rs6504571	G	A	-0.000866725	0.000177708	1.08316e-06	0.297507
SC_global.sc.fa	rs7225959	A	T	-0.00098037	0.000206126	1.98555e-06	0.200258
SC_global.sc.fa	rs6504572	T	C	-0.000873275	0.000177959	9.3045e-07	0.289306
SC_global.sc.fa	rs6504573	T	C	-0.000877438	0.000177982	8.2844e-07	0.289409
SC_global.sc.fa	rs62086903	C	T	-0.00113459	0.000193899	4.94085e-09	0.228764
SC_global.sc.fa	rs62086904	T	C	-0.00109861	0.000198681	3.24656e-08	0.208807
SC_global.sc.fa	rs8182243	T	C	-0.000985551	0.00018543	1.07688e-07	0.255223
SC_global.sc.fa	rs8065296	T	A	-0.000984541	0.000185423	1.10828e-07	0.255252
SC_global.sc.fa	rs62086906	C	T	-0.00108232	0.000198418	4.95583e-08	0.210013
SC_global.sc.fa	rs145520076	A	G	-0.00102693	0.000208786	8.78103e-07	0.191992
SC_global.sc.fa	rs189628481	T	C	-0.00102693	0.000208786	8.78103e-07	0.191992
SC_global.sc.fa	rs192988621	T	C	-0.00102693	0.000208786	8.78103e-07	0.191998
SC_global.sc.fa	rs183763906	T	C	-0.00102693	0.000208786	8.78103e-07	0.191992
SC_global.sc.fa	rs200026262	G	A	-0.00102693	0.000208786	8.78103e-07	0.191992
SC_global.sc.fa	17:66021133_CT_C	C	CT	-0.00104753	0.000199534	1.53561e-07	0.210433
SC_global.sc.fa	rs62086907	G	A	-0.00109129	0.000198367	3.80948e-08	0.21005
SC_global.sc.fa	rs62086908	C	G	-0.00109129	0.000198367	3.80948e-08	0.21005
SC_global.sc.fa	rs7405987	G	A	-0.00109165	0.000198335	3.75166e-08	0.210124
SC_global.sc.fa	rs7406031	C	T	-0.000986606	0.000185573	1.06751e-07	0.255143
SC_global.sc.fa	rs7406141	T	C	-0.000992638	0.000185282	8.52213e-08	0.255791
SC_global.sc.fa	rs8076753	A	G	-0.00108845	0.000198366	4.1299e-08	0.210089
SC_global.sc.fa	rs6504574	G	A	-0.000986626	0.000185406	1.03931e-07	0.25528
SC_global.sc.fa	rs546240998	CT	C	-0.0011025	0.000203518	6.1168e-08	0.203547
SC_global.sc.fa	rs78794747	T	A	-0.00113231	0.000201166	1.83726e-08	0.205745
SC_global.sc.fa	rs79778350	T	C	-0.00108183	0.000198888	5.40194e-08	0.209015
SC_global.sc.fa	rs62084669	G	A	-0.00108715	0.000198382	4.29666e-08	0.210028
SC_global.sc.fa	rs7211282	G	A	-0.000968153	0.000185359	1.77484e-07	0.255466
SC_global.sc.fa	rs782775485	GAAAAAGAAA	G	-0.000983947	0.00018559	1.15782e-07	0.254872
SC_global.sc.fa	rs62084675	A	G	-0.000966137	0.000185559	1.93976e-07	0.25505
SC_global.sc.fa	rs77536355	A	T	-0.00103364	0.000200426	2.52753e-07	0.206529
SC_global.sc.fa	rs35229997	G	T	-0.00106205	0.000198631	9.03661e-08	0.209508
SC_global.sc.fa	rs62084679	G	A	-0.00096143	0.000185581	2.22987e-07	0.255018
SC_global.sc.fa	rs797038157	TGC	T	-0.000954373	0.000185678	2.7711e-07	0.254284
SC_global.sc.fa	rs11378527	TA	T	-0.000954373	0.000185678	2.7711e-07	0.254284
SC_global.sc.fa	rs7226002	C	T	-0.00106652	0.000198604	7.94684e-08	0.209533
SC_global.sc.fa	rs62084681	A	G	-0.00107202	0.00019862	6.83013e-08	0.209517
SC_global.sc.fa	rs75236169	C	T	-0.000952878	0.000185792	2.9409e-07	0.254231
SC_global.sc.fa	rs62084682	C	G	-0.00106467	0.000198589	8.34913e-08	0.209561
SC_global.sc.fa	rs62084683	A	G	-0.000969179	0.000185506	1.76136e-07	0.255477
SC_global.sc.fa	rs12752	C	T	-0.000954328	0.000185786	2.81916e-07	0.254224
SC_global.sc.fa	rs7214869	C	T	-0.000952878	0.000185792	2.9409e-07	0.254231
SC_global.sc.fa	rs7214119	A	G	-0.00106993	0.000198618	7.24e-08	0.209506
SC_global.sc.fa	rs8075764	A	C	-0.00107218	0.000198586	6.76533e-08	0.209529
SC_global.sc.fa	rs7503834	G	A	-0.000976908	0.000185607	1.42756e-07	0.255092
SC_global.sc.fa	rs6504576	C	T	-0.000958051	0.000185835	2.55215e-07	0.254247
SC_global.sc.fa	rs782145431	C	CTA	-0.00105625	0.000198653	1.06439e-07	0.209368
SC_global.sc.fa	rs62084689	C	T	-0.00107227	0.000198604	6.76661e-08	0.209602
SC_global.sc.fa	rs62084690	A	G	-0.000840481	0.000178	2.35159e-06	0.291501
SC_global.sc.fa	rs62084691	T	C	-0.000951807	0.000185627	2.95989e-07	0.255122
SC_global.sc.fa	rs62084692	T	C	-0.00107127	0.000198605	6.95886e-08	0.209585
SC_global.sc.fa	rs62084693	C	T	-0.000996479	0.000189677	1.50541e-07	0.241688
SC_global.sc.fa	rs145465053	CA	C	-0.00105905	0.00020409	2.13101e-07	0.201147
SC_global.sc.fa	rs8078543	G	T	-0.00097394	0.000185462	1.52274e-07	0.255285
SC_global.sc.fa	rs62084694	T	G	-0.0010928	0.000198989	4.02107e-08	0.207591
SC_global.sc.fa	rs62084696	C	G	-0.000968895	0.000185535	1.78404e-07	0.254848
SC_global.sc.fa	rs62084697	A	G	-0.0011054	0.000198974	2.79904e-08	0.207932
SC_global.sc.fa	rs4638	A	G	-0.000979975	0.000185831	1.35078e-07	0.253007
SC_global.sc.fa	rs35594666	G	A	-0.00098143	0.000185775	1.2833e-07	0.253437
SC_global.sc.fa	rs35453056	A	G	-0.000979558	0.000185852	1.37193e-07	0.253002
SC_global.sc.fa	rs782612962	A	AT	-0.00106634	0.000200659	1.08147e-07	0.205237
SC_global.sc.fa	rs62084701	C	T	-0.000979558	0.000185852	1.37193e-07	0.253028
SC_global.sc.fa	rs62084702	C	T	-0.000979085	0.000185841	1.3886e-07	0.253025
SC_global.sc.fa	rs62084703	T	C	-0.00108817	0.000198992	4.58834e-08	0.207573
SC_global.sc.fa	rs7405743	C	T	-0.000979154	0.000185848	1.38728e-07	0.253016
SC_global.sc.fa	rs62084704	G	A	-0.000984875	0.000185832	1.16989e-07	0.252998
SC_global.sc.fa	rs78496681	CA	C	-0.00106805	0.000199118	8.22297e-08	0.207474
SC_global.sc.fa	rs74354868	A	G	-0.00108529	0.000198955	4.95055e-08	0.20772
SC_global.sc.fa	rs75885145	C	G	-0.000890431	0.000184815	1.45968e-06	0.256421
SC_global.sc.fa	rs7214557	C	T	-0.000899316	0.000184784	1.14153e-06	0.256531
SC_global.sc.fa	rs782512623	GC	G	-0.000907182	0.000184536	8.89371e-07	0.25706
SC_global.sc.fa	rs7503050	T	G	-0.000995968	0.000197203	4.44111e-07	0.211716
SC_global.sc.fa	rs7503056	G	C	-0.000895724	0.000184754	1.25411e-06	0.256377
SC_global.sc.fa	rs34503060	A	G	-0.000901226	0.000184898	1.09993e-06	0.256012
SC_global.sc.fa	rs7503096	T	C	-0.000896601	0.000184759	1.22528e-06	0.256355
SC_global.sc.fa	rs35670842	A	ACT	-0.000877088	0.00018675	2.66112e-06	0.25497
SC_global.sc.fa	rs781875425	C	CTC	-0.000882776	0.000186924	2.34214e-06	0.255056
SC_global.sc.fa	rs7503206	A	G	-0.000894388	0.000184725	1.29558e-06	0.256388
SC_global.sc.fa	rs7503810	A	G	-0.000991154	0.000197474	5.22897e-07	0.211193
SC_global.sc.fa	rs62084708	A	G	-0.000995345	0.000197166	4.49281e-07	0.211719
SC_global.sc.fa	rs7209959	C	T	-0.000915425	0.000184554	7.09218e-07	0.25704
SC_global.sc.fa	rs62084711	C	T	-0.000922925	0.00018454	5.73915e-07	0.256965
SC_global.sc.fa	rs78192857	T	A	-0.000905255	0.000185187	1.02385e-06	0.255788
SC_global.sc.fa	rs9674669	A	G	-0.000880633	0.000186009	2.21078e-06	0.253046
SC_global.sc.fa	rs9330556	G	T	-0.000865366	0.000185051	2.93678e-06	0.255479
SC_global.sc.fa	rs62084742	G	A	-0.000861828	0.000184677	3.07842e-06	0.257351
SC_global.sc.fa	rs34937122	G	A	-0.000857617	0.000184685	3.44183e-06	0.257349
SC_global.sc.fa	17:66076023_TGAATCCTTC_T	TGAATCCTTC	T	-0.000916158	0.000197839	3.66215e-06	0.211997
SC_global.sc.fa	rs78352159	G	C	-0.000928447	0.000198208	2.82668e-06	0.209393
SC_global.sc.fa	rs62084744	C	T	-0.000923722	0.000198241	3.18619e-06	0.209514
SC_global.sc.fa	rs781931202	TTA	T	-0.000945194	0.00019871	1.98047e-06	0.21078
SC_global.sc.fa	17:66080124_CT_C	CT	C	-0.000968612	0.00020166	1.57165e-06	0.203907
SC_global.sc.fa	rs375383521	C	CT	-0.000899871	0.000184727	1.11579e-06	0.257617
SC_global.sc.fa	rs111730207	C	G	-0.000846181	0.000184805	4.702e-06	0.257846
SC_global.sc.fa	17:66085081_CT_C	CT	C	-0.000995356	0.000198748	5.53846e-07	0.218371
SC_global.sc.fa	rs76877263	C	G	-0.000901955	0.000197464	4.95729e-06	0.211779
SC_global.sc.fa	rs62084752	C	G	-0.000908941	0.000197465	4.18593e-06	0.211778
SC_global.sc.fa	rs28512206	T	A	-0.000909904	0.000197467	4.09019e-06	0.211759
SC_global.sc.fa	rs782140851	ACACT	A	-0.000905924	0.000184873	9.6373e-07	0.259212
SC_global.sc.fa	rs75868869	A	G	-0.000911647	0.000198408	4.35467e-06	0.209858
SC_global.sc.fa	rs782768638	GACGCTGC	G	-0.000880287	0.000186525	2.37948e-06	0.255389
SC_global.sc.fa	rs2053600	A	G	-0.00171502	0.000374524	4.69226e-06	0.0467583
SC_global.sc.fa	rs12970342	G	T	-0.00171724	0.000375615	4.86051e-06	0.0466358
SC_global.sc.fa	rs17672291	G	A	-0.00171774	0.00037514	4.69822e-06	0.0467459
SC_global.sc.fa	rs4806180	G	C	-0.000766347	0.000162509	2.42298e-06	0.428713
SC_global.sc.fa	rs4806181	A	C	-0.000757109	0.000162532	3.20783e-06	0.428535
SC_global.sc.fa	rs4806183	A	G	-0.000761681	0.000162648	2.84352e-06	0.427362
SC_global.sc.fa	rs2285414	A	G	-0.000795795	0.000163209	1.09033e-06	0.429436
SC_global.sc.fa	rs147428237	C	CTTTTCT	-0.000782647	0.000165542	2.28403e-06	0.427222
SC_global.sc.fa	rs2285415	G	A	-0.000749227	0.000163151	4.4094e-06	0.443268
SC_global.sc.fa	rs2239914	T	C	-0.00077521	0.000163249	2.06051e-06	0.44025
SC_global.sc.fa	rs756784	A	G	-0.000774165	0.000163188	2.10813e-06	0.440953
SC_global.sc.fa	rs34752014	T	TG	-0.000765341	0.000165238	3.64659e-06	0.440892
SC_global.sc.fa	rs4547459	T	C	-0.000764834	0.00016427	3.24343e-06	0.421378
SC_global.sc.fa	rs6510503	C	G	0.000913029	0.000163337	2.29943e-08	0.469238
SC_global.sc.fa	rs4806187	G	A	0.00105625	0.000161524	6.31426e-11	0.493779
SC_global.sc.fa	rs12986089	G	A	0.00105964	0.000162489	7.11979e-11	0.494909
SC_global.sc.fa	rs10422762	A	G	0.000982411	0.000159966	8.31626e-10	0.471621
SC_global.sc.fa	rs67039774	C	T	0.000862584	0.000174932	8.23969e-07	0.31036
SC_global.sc.fa	rs10401695	A	G	-0.000893945	0.000164125	5.18393e-08	0.42621
SC_global.sc.fa	rs9973243	C	T	0.000842941	0.00017536	1.54249e-06	0.308095
SC_global.sc.fa	rs2285421	C	T	0.00101677	0.000160524	2.43252e-10	0.482775
SC_global.sc.fa	rs200261326	C	A	-0.000966578	0.000162172	2.55739e-09	0.498391
SC_global.sc.fa	rs183388514	T	G	-0.000966861	0.000162353	2.63529e-09	0.497907
SC_global.sc.fa	rs796642165	CCATGAT	C	0.000980458	0.000161184	1.19984e-09	0.498808
SC_global.sc.fa	rs61218414	C	T	0.00101692	0.000160391	2.33713e-10	0.486718
SC_global.sc.fa	rs9917056	C	A	0.00109409	0.000160591	9.80581e-12	0.470491
SC_global.sc.fa	rs11302520	G	C	0.00104571	0.00016266	1.31212e-10	0.44616
SC_global.sc.fa	rs55939240	G	A	0.00108795	0.000160505	1.24587e-11	0.469885
SC_global.sc.fa	rs2335133	C	T	0.000904272	0.00017749	3.51936e-07	0.294067
SC_global.sc.fa	rs2428117	G	A	0.0009036	0.000177458	3.57322e-07	0.294414
SC_global.sc.fa	rs1269214	G	A	0.00108767	0.00016041	1.22608e-11	0.469732
SC_global.sc.fa	rs614225	G	A	0.00110918	0.000160366	4.75062e-12	0.469045
SC_global.sc.fa	19:36198097_TAA_T	T	TAA	0.00108329	0.00016295	3.04009e-11	0.456702
SC_global.sc.fa	rs231588	T	C	0.00111159	0.000160348	4.24862e-12	0.468827
SC_global.sc.fa	rs107068	G	A	0.00107145	0.000160508	2.52326e-11	0.466984
SC_global.sc.fa	rs23595	C	T	0.00107204	0.000160226	2.27102e-11	0.466736
SC_global.sc.fa	19:36208693_CG_C	C	CG	0.00109155	0.000160768	1.15221e-11	0.467246
SC_global.sc.fa	rs231592	G	A	0.00106966	0.000160709	2.88066e-11	0.467455
SC_global.sc.fa	rs231591	G	A	0.00105507	0.000160735	5.3497e-11	0.468443
SC_global.sc.fa	rs2242522	G	T	0.0010636	0.000161108	4.1534e-11	0.482597
SC_global.sc.fa	rs2242523	T	C	0.00111167	0.000162387	7.80216e-12	0.458783
SC_global.sc.fa	rs173003	C	A	0.000971743	0.00016011	1.30558e-09	0.499447
SC_global.sc.fa	rs231244	C	T	0.00112535	0.000160303	2.27835e-12	0.470825
SC_global.sc.fa	rs231238	G	A	0.00112058	0.000160335	2.84476e-12	0.470304
SC_global.sc.fa	rs231237	A	G	0.00103474	0.000164398	3.14738e-10	0.382493
SC_global.sc.fa	rs179570	G	A	0.00112445	0.000160396	2.44194e-12	0.468853
SC_global.sc.fa	rs807478	G	A	0.000970626	0.000160705	1.56729e-09	0.497014
SC_global.sc.fa	rs807479	T	C	0.00107075	0.000161172	3.13204e-11	0.469527
SC_global.sc.fa	19:36257932_CCT_C	CCT	C	-0.000867826	0.000162593	9.51939e-08	0.436504
SC_global.sc.fa	rs2619197	C	T	-0.000837788	0.000162448	2.52672e-07	0.437015
SC_global.sc.fa	rs807484	G	C	-0.000846777	0.000162376	1.85514e-07	0.435835
SC_global.sc.fa	rs807485	G	A	-0.000847768	0.000162384	1.79758e-07	0.435864
SC_global.sc.fa	rs120960	A	G	-0.000835794	0.000161856	2.43987e-07	0.436123
SC_global.sc.fa	rs231236	A	G	-0.000782196	0.000163855	1.82007e-06	0.435457
SC_global.sc.fa	rs8110384	A	G	0.000980364	0.000212893	4.14823e-06	0.172246
SC_global.sc.fa	rs114992181	T	C	-0.00162568	0.000340176	1.77337e-06	0.0595245
SC_global.sc.fa	rs35366004	G	T	-0.000745137	0.000161941	4.22132e-06	0.48333
SC_global.sc.fa	rs12617313	T	A	0.000795905	0.000164489	1.31595e-06	0.467436
SC_global.sc.fa	rs4953349	T	G	-0.000751353	0.000163909	4.58705e-06	0.477159
SC_global.sc.fa	rs6726454	A	G	-0.000774059	0.000164331	2.48781e-06	0.495742
SC_global.sc.fa	rs6726570	A	G	-0.000763332	0.000164271	3.39108e-06	0.495701
SC_global.sc.fa	rs4145837	G	A	-0.000762076	0.000164304	3.53445e-06	0.498354
SC_global.sc.fa	rs1217456	T	C	0.000752517	0.000164329	4.6899e-06	0.422523
SC_global.sc.fa	rs1217429	T	G	0.000768604	0.000164214	2.87835e-06	0.424345
SC_global.sc.fa	rs10804097	T	A	0.000750516	0.000164352	4.98514e-06	0.423186
SC_global.sc.fa	rs10931892	C	T	0.000750804	0.00016435	4.94247e-06	0.42321
SC_global.sc.fa	rs10206568	G	C	0.00103263	0.000177044	5.53061e-09	0.29114
SC_global.sc.fa	rs7567366	G	A	0.000810806	0.000163259	6.87164e-07	0.462571
SC_global.sc.fa	rs2243956	T	G	0.000967922	0.000182813	1.20398e-07	0.266488
SC_global.sc.fa	rs62178598	T	A	0.00102335	0.000177412	8.11367e-09	0.290654
SC_global.sc.fa	rs62178599	A	C	0.001031	0.000177281	6.12038e-09	0.290199
SC_global.sc.fa	rs10199099	T	C	0.00103229	0.000177278	5.85708e-09	0.290198
SC_global.sc.fa	rs12694387	A	C	0.00103622	0.000177127	4.97788e-09	0.290512
SC_global.sc.fa	rs784543	A	G	0.00104617	0.000177258	3.64372e-09	0.290824
SC_global.sc.fa	rs138029082	GT	G	0.00114798	0.000172487	2.88871e-11	0.324993
SC_global.sc.fa	rs376114011	GGAAGA	G	0.00114233	0.000170927	2.39239e-11	0.329062
SC_global.sc.fa	rs386655105	CA	C	0.00114233	0.000170927	2.39239e-11	0.329062
SC_global.sc.fa	rs17557636	A	G	0.00113699	0.000170794	2.85707e-11	0.329215
SC_global.sc.fa	rs12694388	T	A	0.00113624	0.000170563	2.7679e-11	0.329743
SC_global.sc.fa	rs10211039	T	C	0.00114859	0.000170523	1.67058e-11	0.329609
SC_global.sc.fa	rs33976074	TA	T	0.00114513	0.000170996	2.17934e-11	0.328358
SC_global.sc.fa	rs7577388	G	T	0.00113863	0.000170549	2.5073e-11	0.329587
SC_global.sc.fa	rs7563407	G	C	0.001141	0.000170552	2.28225e-11	0.329568
SC_global.sc.fa	rs13385640	T	G	0.001141	0.000170552	2.28225e-11	0.32957
SC_global.sc.fa	rs13410937	G	A	0.00114149	0.000170538	2.23001e-11	0.329576
SC_global.sc.fa	rs13399149	C	T	0.001141	0.000170552	2.28225e-11	0.32957
SC_global.sc.fa	rs61348925	CTT	C	0.00114069	0.000170687	2.39541e-11	0.329549
SC_global.sc.fa	rs13405529	G	T	0.00114078	0.000170565	2.31032e-11	0.32951
SC_global.sc.fa	rs13392290	T	C	0.00113889	0.000170624	2.53213e-11	0.329299
SC_global.sc.fa	rs13405912	C	T	0.00113947	0.000170598	2.45606e-11	0.329467
SC_global.sc.fa	rs13417789	T	A	0.00113741	0.000170584	2.65678e-11	0.329422
SC_global.sc.fa	rs12989690	G	T	0.00114094	0.000170532	2.27604e-11	0.329683
SC_global.sc.fa	rs12990098	C	T	0.00113992	0.000170526	2.36695e-11	0.32968
SC_global.sc.fa	rs12990340	G	T	0.00114216	0.000170615	2.21697e-11	0.329334
SC_global.sc.fa	rs28670085	T	A	0.00113992	0.000170526	2.36695e-11	0.32968
SC_global.sc.fa	rs13399493	A	G	0.00113992	0.000170526	2.36695e-11	0.32968
SC_global.sc.fa	rs10193235	C	T	0.00121994	0.000174098	2.49926e-12	0.312494
SC_global.sc.fa	rs10204303	G	A	0.00113979	0.000170535	2.38478e-11	0.329645
SC_global.sc.fa	rs10181053	T	G	0.00114094	0.000170523	2.27063e-11	0.32967
SC_global.sc.fa	rs10181065	A	G	0.00114222	0.000170524	2.15833e-11	0.329672
SC_global.sc.fa	rs758459152	C	CT	0.00113027	0.000170948	3.88212e-11	0.328703
SC_global.sc.fa	rs13428500	G	A	0.00114107	0.000170551	2.27586e-11	0.329396
SC_global.sc.fa	rs34531090	GA	G	0.00112888	0.0001706	3.74471e-11	0.329808
SC_global.sc.fa	rs13028557	T	C	0.00114035	0.000170582	2.36206e-11	0.329624
SC_global.sc.fa	rs34628773	A	G	0.00114035	0.000170582	2.36206e-11	0.329624
SC_global.sc.fa	rs34028543	A	G	0.00114044	0.000170577	2.35024e-11	0.329627
SC_global.sc.fa	rs34262345	G	A	0.00114085	0.000170528	2.28201e-11	0.329658
SC_global.sc.fa	rs35137313	C	A	0.00113869	0.00017058	2.52187e-11	0.329597
SC_global.sc.fa	rs35058455	T	A	0.00113869	0.00017058	2.52187e-11	0.329593
SC_global.sc.fa	rs13432107	C	A	0.00113928	0.000170521	2.42432e-11	0.329689
SC_global.sc.fa	rs12019162	T	C	0.00113928	0.000170521	2.42432e-11	0.329632
SC_global.sc.fa	rs12019163	T	C	0.00114014	0.000170534	2.3517e-11	0.329644
SC_global.sc.fa	rs62178623	T	C	0.0011477	0.000171584	2.3014e-11	0.328812
SC_global.sc.fa	rs62178624	C	T	0.0011622	0.000171923	1.4136e-11	0.328031
SC_global.sc.fa	rs34254658	G	C	0.00115446	0.00017191	1.91894e-11	0.328079
SC_global.sc.fa	rs13017960	C	T	0.00116018	0.000171602	1.40491e-11	0.328816
SC_global.sc.fa	rs4674084	T	C	0.0011624	0.000171628	1.29437e-11	0.328798
SC_global.sc.fa	rs6743973	C	G	0.000976902	0.000166564	4.55339e-09	0.373101
SC_global.sc.fa	rs6715548	G	A	0.00115961	0.000171678	1.46752e-11	0.328979
SC_global.sc.fa	rs6715549	C	A	0.00115669	0.000171682	1.65099e-11	0.328891
SC_global.sc.fa	rs6715563	G	A	0.00115602	0.000171694	1.7014e-11	0.329016
SC_global.sc.fa	rs6744432	A	G	0.00114985	0.000171624	2.13615e-11	0.329129
SC_global.sc.fa	rs10176384	A	G	0.00114591	0.000171788	2.6085e-11	0.329046
SC_global.sc.fa	rs10176393	A	G	0.00114715	0.000171785	2.48198e-11	0.329023
SC_global.sc.fa	rs10199760	G	A	0.0011501	0.00017181	2.22226e-11	0.328924
SC_global.sc.fa	rs10183193	T	C	0.00114185	0.000173586	4.87239e-11	0.317368
SC_global.sc.fa	rs13384294	G	A	0.00114634	0.000173798	4.32308e-11	0.31726
SC_global.sc.fa	rs3755141	T	C	0.00112607	0.000173677	9.13684e-11	0.316888
SC_global.sc.fa	rs1510841	A	G	0.00112599	0.000173672	9.15315e-11	0.316934
SC_global.sc.fa	rs3836033	AT	A	0.00114455	0.000173819	4.65802e-11	0.323033
SC_global.sc.fa	rs2666290	A	G	0.00117414	0.000172146	9.29253e-12	0.330195
SC_global.sc.fa	rs2738281	A	G	0.00115919	0.000172889	2.06378e-11	0.322033
SC_global.sc.fa	rs2738282	G	A	0.00115811	0.000171096	1.33053e-11	0.335995
SC_global.sc.fa	rs13389512	A	G	0.00117603	0.000172746	1.01531e-11	0.322334
SC_global.sc.fa	rs2738276	G	A	0.00116692	0.00017186	1.14976e-11	0.328935
SC_global.sc.fa	rs2738277	G	A	0.00116527	0.000171879	1.23493e-11	0.328937
SC_global.sc.fa	rs2627046	A	T	0.00116581	0.000171929	1.22491e-11	0.32891
SC_global.sc.fa	rs2738284	A	G	0.00116716	0.00017184	1.13229e-11	0.328723
SC_global.sc.fa	rs1033085	G	A	0.00113808	0.000172811	4.62679e-11	0.320025
SC_global.sc.fa	2:217314106_TTTTTTC_T	T	TTTTTTC	0.000958019	0.000168801	1.40067e-08	0.362847
SC_global.sc.fa	rs3836028	AT	A	0.00113382	0.000173121	5.9052e-11	0.319822
SC_global.sc.fa	rs755625	G	A	0.0011472	0.000172811	3.24082e-11	0.320141
SC_global.sc.fa	rs13007461	A	G	0.00111059	0.000175138	2.32298e-10	0.31314
SC_global.sc.fa	rs10207455	A	C	0.00114029	0.000172956	4.40676e-11	0.319992
SC_global.sc.fa	rs12694389	T	A	0.00115601	0.00017294	2.37197e-11	0.325521
SC_global.sc.fa	rs7590302	C	T	0.00126773	0.000174599	3.9725e-13	0.308617
SC_global.sc.fa	rs12694390	T	C	0.00126992	0.000174968	4.05357e-13	0.306511
SC_global.sc.fa	rs284532	T	G	-0.000774324	0.000161334	1.60069e-06	0.477248
SC_global.sc.fa	rs13023747	G	T	0.00126286	0.00017475	5.10693e-13	0.307324
SC_global.sc.fa	rs284528	C	T	0.00126219	0.000174584	4.99243e-13	0.30776
SC_global.sc.fa	rs1983219	C	T	0.00126226	0.000174463	4.79855e-13	0.307488
SC_global.sc.fa	rs1983218	C	A	0.00126246	0.000174452	4.74317e-13	0.307525
SC_global.sc.fa	2:217337507_AT_A	A	AT	0.000855895	0.000161103	1.09016e-07	0.484555
SC_global.sc.fa	rs284526	A	G	-0.000781306	0.000160965	1.21857e-06	0.46983
SC_global.sc.fa	rs2280043	A	G	0.00126818	0.000174468	3.74329e-13	0.307609
SC_global.sc.fa	rs1110998	T	C	0.00126428	0.000174454	4.39494e-13	0.307557
SC_global.sc.fa	rs2738287	T	C	0.00126772	0.000174257	3.5764e-13	0.30766
SC_global.sc.fa	rs2738290	A	G	0.00126173	0.00017445	4.88719e-13	0.307449
SC_global.sc.fa	rs284576	T	A	0.000854567	0.000160388	1.00179e-07	0.481742
SC_global.sc.fa	rs284574	A	G	0.000858473	0.000160373	8.73528e-08	0.48171
SC_global.sc.fa	rs998102	G	A	0.00127165	0.000175204	4.05069e-13	0.302616
SC_global.sc.fa	rs35612822	T	A	0.00116318	0.000175717	3.68274e-11	0.311485
SC_global.sc.fa	2:217372828_ACT_A	A	ACT	0.00138206	0.000193814	1.0282e-12	0.233926
SC_global.sc.fa	rs35404558	T	A	0.00128202	0.000207014	6.01144e-10	0.19382
SC_global.sc.fa	rs12994218	T	C	0.00126704	0.000175483	5.34999e-13	0.302251
SC_global.sc.fa	rs13034451	A	T	0.00126581	0.000175565	5.77389e-13	0.302164
SC_global.sc.fa	rs10194227	A	G	0.00127358	0.000175592	4.20509e-13	0.302136
SC_global.sc.fa	rs13015080	A	G	0.00127155	0.000175599	4.58934e-13	0.302015
SC_global.sc.fa	rs6723971	G	A	0.000860672	0.000161016	9.11626e-08	0.480734
SC_global.sc.fa	rs12624027	C	T	0.000827535	0.000162023	3.29114e-07	0.480176
SC_global.sc.fa	rs4674091	T	C	-0.000806186	0.000164823	1.0091e-06	0.414936
SC_global.sc.fa	rs4550645	A	G	0.000987028	0.000162522	1.27406e-09	0.498519
SC_global.sc.fa	2:217408723_CT_C	C	CT	-0.000877004	0.00016411	9.18265e-08	0.455086
SC_global.sc.fa	rs6757486	T	C	-0.000887601	0.00016274	4.97462e-08	0.45722
SC_global.sc.fa	rs12620516	T	G	0.000890332	0.000176353	4.48643e-07	0.312155
SC_global.sc.fa	rs12614787	G	A	0.000891517	0.00017643	4.38162e-07	0.311946
SC_global.sc.fa	rs10932663	C	A	0.000900196	0.000176272	3.30281e-07	0.312221
SC_global.sc.fa	rs10203139	C	T	0.000867622	0.000173869	6.08102e-07	0.329015
SC_global.sc.fa	rs874312	T	A	0.00079718	0.000164926	1.35005e-06	0.422654
SC_global.sc.fa	rs67389537	G	C	-0.000917058	0.000199879	4.49843e-06	0.214004
SC_global.sc.fa	rs62191832	G	A	-0.000934898	0.000199683	2.85912e-06	0.214636
SC_global.sc.fa	rs3791374	A	G	0.000756781	0.000162187	3.08718e-06	0.483266
SC_global.sc.fa	rs4852017	T	C	-0.000809921	0.000177071	4.81094e-06	0.307017
SC_global.sc.fa	rs10209084	G	T	-0.000823406	0.000177035	3.3208e-06	0.306973
SC_global.sc.fa	rs174651	T	C	0.000877597	0.000190334	4.0326e-06	0.233315
SC_global.sc.fa	22:29897046_GAAGAA_G	G	GAAGAA	0.000873354	0.000190083	4.35926e-06	0.233869
SC_global.sc.fa	rs5763300	C	T	0.000879016	0.000191555	4.48094e-06	0.229217
SC_global.sc.fa	rs10427614	G	A	0.000886946	0.000191187	3.51779e-06	0.229283
SC_global.sc.fa	rs10427559	C	G	0.000886307	0.000191204	3.58209e-06	0.229242
SC_global.sc.fa	rs5763301	A	G	0.000887797	0.000191899	3.74158e-06	0.226302
SC_global.sc.fa	rs5763303	G	A	0.000889591	0.0001919	3.57705e-06	0.22629
SC_global.sc.fa	rs5763306	A	C	0.00088426	0.000191924	4.1007e-06	0.226285
SC_global.sc.fa	rs5752940	C	T	0.000881751	0.000192023	4.41574e-06	0.226163
SC_global.sc.fa	rs112883011	G	A	0.000881751	0.000192023	4.41574e-06	0.226161
SC_global.sc.fa	rs74395461	C	T	0.000881751	0.000192023	4.41574e-06	0.226161
SC_global.sc.fa	rs2240637	T	C	0.00088217	0.000192029	4.3726e-06	0.226164
SC_global.sc.fa	rs467902	A	G	0.000884506	0.00019213	4.17332e-06	0.226304
SC_global.sc.fa	rs467555	G	A	0.000889628	0.000192065	3.64316e-06	0.226472
SC_global.sc.fa	rs467912	G	T	0.000885933	0.000192037	3.98378e-06	0.226481
SC_global.sc.fa	rs457295	G	A	0.000893665	0.000192017	3.27256e-06	0.226509
SC_global.sc.fa	rs459351	A	G	0.000893665	0.000192017	3.27256e-06	0.226514
SC_global.sc.fa	rs748974786	TGGAGATTACA	T	0.000887319	0.000192135	3.89203e-06	0.226306
SC_global.sc.fa	rs457335	A	G	0.000888076	0.000192006	3.76211e-06	0.22659
SC_global.sc.fa	rs468356	C	G	0.000892611	0.000192013	3.35907e-06	0.226469
SC_global.sc.fa	rs468019	A	G	0.000892043	0.000192018	3.4096e-06	0.226472
SC_global.sc.fa	rs6006187	A	G	0.000879762	0.000192044	4.65121e-06	0.22649
SC_global.sc.fa	rs6006188	G	A	0.000879762	0.000192044	4.65121e-06	0.226493
SC_global.sc.fa	rs375415867	C	A	0.000896471	0.00019207	3.06722e-06	0.2263
SC_global.sc.fa	rs566944782	A	C	0.000892336	0.000192032	3.39002e-06	0.226211
SC_global.sc.fa	rs55888944	A	G	0.000965335	0.000195093	7.54867e-07	0.221084
SC_global.sc.fa	rs7609	A	T	0.000890849	0.000191244	3.20833e-06	0.230661
SC_global.sc.fa	rs469363	C	G	0.00089672	0.000192081	3.05211e-06	0.226545
SC_global.sc.fa	rs469565	C	T	0.00089672	0.000192081	3.05211e-06	0.22655
SC_global.sc.fa	rs469253	G	A	0.000891105	0.000192042	3.501e-06	0.226605
SC_global.sc.fa	rs469230	G	A	0.000894351	0.000192025	3.21928e-06	0.226573
SC_global.sc.fa	rs468224	A	G	0.000895264	0.000192021	3.14432e-06	0.226578
SC_global.sc.fa	rs468692	C	T	0.000879815	0.000191381	4.30507e-06	0.229585
SC_global.sc.fa	rs469295	T	C	0.000883343	0.000191263	3.88661e-06	0.230358
SC_global.sc.fa	rs468475	T	C	0.000882556	0.000191209	3.94e-06	0.230395
SC_global.sc.fa	rs202113460	C	CT	0.000887836	0.00019147	3.55563e-06	0.232068
SC_global.sc.fa	rs456285	C	T	0.00089844	0.000191195	2.62869e-06	0.230466
SC_global.sc.fa	22:29967759_CT_C	C	CT	0.000891626	0.000191137	3.10609e-06	0.230583
SC_global.sc.fa	rs459450	A	G	0.00088519	0.000191191	3.67913e-06	0.230547
SC_global.sc.fa	rs460428	C	T	0.000886919	0.000191146	3.50313e-06	0.230645
SC_global.sc.fa	rs2262240	C	T	0.000888516	0.000191152	3.36697e-06	0.230643
SC_global.sc.fa	rs695525	A	G	0.00088503	0.000191146	3.67448e-06	0.230657
SC_global.sc.fa	22:29973077_AT_A	A	AT	0.000888826	0.000191225	3.36925e-06	0.230593
SC_global.sc.fa	rs695816	T	C	0.00088503	0.000191146	3.67448e-06	0.230648
SC_global.sc.fa	rs425992	G	A	0.00088503	0.000191146	3.67448e-06	0.230651
SC_global.sc.fa	rs460994	G	A	0.00088503	0.000191146	3.67448e-06	0.230653
SC_global.sc.fa	rs433194	G	A	0.000886662	0.000191152	3.5288e-06	0.23064
SC_global.sc.fa	rs5763349	A	G	0.000898294	0.000191165	2.62907e-06	0.230581
SC_global.sc.fa	rs1476576	A	C	-0.000910539	0.000198746	4.64333e-06	0.210433
SC_global.sc.fa	rs9608859	T	C	-0.000943924	0.000163308	7.56908e-09	0.439365
SC_global.sc.fa	rs6006426	G	A	-0.000967635	0.000161275	2.00411e-09	0.45878
SC_global.sc.fa	rs6006427	C	T	-0.00103163	0.000187464	3.77194e-08	0.237516
SC_global.sc.fa	rs2074733	T	C	-0.000978279	0.000161258	1.32762e-09	0.499532
SC_global.sc.fa	rs35289401	T	C	0.00101703	0.000171436	3.02812e-09	0.334155
SC_global.sc.fa	rs59731356	C	T	0.00107914	0.000172096	3.66251e-10	0.329874
SC_global.sc.fa	rs74815778	C	A	0.00149813	0.000283867	1.32107e-07	0.0895419
SC_global.sc.fa	rs112212926	G	A	0.00152918	0.000285789	8.8455e-08	0.0886418
SC_global.sc.fa	rs1974528	G	A	0.00112673	0.000186413	1.52466e-09	0.257465
SC_global.sc.fa	22:30903895_AAT_A	A	AAT	0.00111483	0.00018723	2.65024e-09	0.258258
SC_global.sc.fa	rs4820864	G	A	0.000765982	0.000165729	3.82339e-06	0.397325
SC_global.sc.fa	rs8142452	G	A	0.000854704	0.000163603	1.76401e-07	0.426503
SC_global.sc.fa	rs2267158	C	T	0.00128582	0.000174121	1.58255e-13	0.318284
SC_global.sc.fa	rs2267161	T	C	0.00136433	0.000174584	5.74502e-15	0.308438
SC_global.sc.fa	rs35908001	T	C	0.00146781	0.000312054	2.57037e-06	0.0739904
SC_global.sc.fa	rs13054000	C	G	0.00138769	0.00027636	5.17095e-07	0.0919289
SC_global.sc.fa	rs71331251	G	A	0.00128406	0.000274193	2.84257e-06	0.0952027
SC_global.sc.fa	rs540116241	CA	C	-0.000783832	0.000168965	3.5207e-06	0.37998
SC_global.sc.fa	rs62235973	A	G	-0.00161367	0.000343844	2.70785e-06	0.0590089
SC_global.sc.fa	rs743837	A	G	-0.000799162	0.000166907	1.69447e-06	0.368145
SC_global.sc.fa	22:38087484_CCAGCTGCCTTTGCCTGGGGT_C	C	CCAGCTGCCTTTGCCTGGGGT	-0.000803247	0.000168154	1.7919e-06	0.364739
SC_global.sc.fa	rs5756836	A	G	-0.00159104	0.000339854	2.86367e-06	0.0585482
SC_global.sc.fa	rs5750508	T	C	0.000788814	0.000172527	4.85352e-06	0.323163
SC_global.sc.fa	rs12628891	T	C	0.000829653	0.0001733	1.70038e-06	0.319313
SC_global.sc.fa	rs6000943	C	T	-0.00086648	0.000167299	2.24719e-07	0.367304
SC_global.sc.fa	rs3026629	A	G	-0.000823554	0.000169205	1.13953e-06	0.345157
SC_global.sc.fa	rs5756853	A	G	-0.000866512	0.000167334	2.2579e-07	0.366897
SC_global.sc.fa	rs11463542	TG	T	-0.000813282	0.000170843	1.94406e-06	0.340559
SC_global.sc.fa	rs8138594	A	T	-0.000812117	0.000169413	1.64751e-06	0.34485
SC_global.sc.fa	22:38331028_TC_T	T	TC	-0.00170566	0.000343525	6.91406e-07	0.0577239
SC_global.sc.fa	rs5756854	C	A	-0.000832723	0.000169196	8.64209e-07	0.348078
SC_global.sc.fa	rs7511239	C	T	-0.000841439	0.000167364	5.00439e-07	0.366489
SC_global.sc.fa	rs12165746	T	C	-0.00084409	0.000167336	4.58694e-07	0.366019
SC_global.sc.fa	rs139859	T	C	-0.000845853	0.000169104	5.71715e-07	0.344921
SC_global.sc.fa	rs139860	T	C	-0.000860268	0.000167284	2.73279e-07	0.365423
SC_global.sc.fa	rs139862	T	C	-0.000867338	0.000167084	2.10935e-07	0.366403
SC_global.sc.fa	rs2744978	C	T	-0.000864136	0.000167159	2.36653e-07	0.366196
SC_global.sc.fa	rs139864	T	C	-0.000869828	0.000167147	1.96771e-07	0.366031
SC_global.sc.fa	rs139865	C	G	-0.000866255	0.000167096	2.18828e-07	0.366798
SC_global.sc.fa	rs139866	C	T	-0.000862966	0.000167082	2.42561e-07	0.366535
SC_global.sc.fa	22:38355724_TA_T	TA	T	-0.000822659	0.000168326	1.02937e-06	0.362735
SC_global.sc.fa	22:38355977_ATTG_A	ATTG	A	-0.000866796	0.000167202	2.18881e-07	0.367373
SC_global.sc.fa	rs139870	G	T	-0.000863662	0.000166937	2.31579e-07	0.36653
SC_global.sc.fa	rs111389377	G	GGGGAAGCATGA	-0.000843453	0.000167283	4.64081e-07	0.367748
SC_global.sc.fa	rs139872	C	A	-0.000862587	0.000166921	2.39052e-07	0.366863
SC_global.sc.fa	rs139874	C	G	-0.000850206	0.000168812	4.78e-07	0.3457
SC_global.sc.fa	rs139876	A	G	-0.00081503	0.000174055	2.84906e-06	0.308536
SC_global.sc.fa	rs139877	G	C	-0.000869676	0.000166933	1.90751e-07	0.366084
SC_global.sc.fa	rs139878	C	T	-0.000873131	0.000166919	1.70209e-07	0.366078
SC_global.sc.fa	rs3026641	A	G	-0.000805734	0.000174007	3.66838e-06	0.308933
SC_global.sc.fa	rs5756866	C	T	-0.000869523	0.000166908	1.90909e-07	0.367084
SC_global.sc.fa	rs139879	T	C	-0.000866835	0.000166899	2.07844e-07	0.366393
SC_global.sc.fa	rs139883	C	T	-0.000884213	0.000166799	1.16197e-07	0.368376
SC_global.sc.fa	rs139884	A	G	-0.000868434	0.000166957	1.99345e-07	0.36641
SC_global.sc.fa	rs139885	C	T	-0.0008709	0.000166912	1.8272e-07	0.367376
SC_global.sc.fa	rs139886	C	T	-0.000888761	0.000166845	1.00861e-07	0.368343
SC_global.sc.fa	rs139887	G	C	-0.000891142	0.000166837	9.3123e-08	0.368327
SC_global.sc.fa	22:38381825_AACACAC_A	AACACAC	A	-0.000920606	0.000169313	5.46571e-08	0.352499
SC_global.sc.fa	rs139889	C	A	-0.000803897	0.000174041	3.87694e-06	0.31026
SC_global.sc.fa	rs139891	G	T	-0.000884781	0.000166298	1.04477e-07	0.37381
SC_global.sc.fa	rs139892	G	A	-0.000866733	0.000166407	1.92015e-07	0.372186
SC_global.sc.fa	rs84769	A	G	-0.000872734	0.000166519	1.61085e-07	0.371323
SC_global.sc.fa	rs84770	T	G	-0.000872774	0.000166513	1.60703e-07	0.372056
SC_global.sc.fa	rs28735659	A	G	-0.00157913	0.000336388	2.68971e-06	0.0599416
SC_global.sc.fa	rs4821727	C	A	-0.000873633	0.000166463	1.54969e-07	0.375162
SC_global.sc.fa	rs139893	G	A	-0.000847177	0.000166528	3.66101e-07	0.373544
SC_global.sc.fa	rs3026659	T	C	0.000982381	0.000168704	5.85546e-09	0.364014
SC_global.sc.fa	rs139895	G	A	-0.000864417	0.000166569	2.12636e-07	0.372401
SC_global.sc.fa	rs139896	T	C	-0.000845528	0.000168353	5.14255e-07	0.351386
SC_global.sc.fa	rs139897	A	G	-0.000871684	0.000166533	1.6709e-07	0.371983
SC_global.sc.fa	rs139898	A	G	-0.00088913	0.000166454	9.30162e-08	0.373784
SC_global.sc.fa	rs139900	C	T	-0.00115298	0.000162486	1.32344e-12	0.425471
SC_global.sc.fa	rs139901	T	C	-0.00115368	0.000162397	1.24704e-12	0.424279
SC_global.sc.fa	rs139902	A	C	-0.00112786	0.000166972	1.46513e-11	0.368112
SC_global.sc.fa	22:38409080_ACTTCCTTCCCTTCCTTCC_A	ACTTCCTTCCCTTCCTTCC	A	-0.00113844	0.000163616	3.54647e-12	0.414602
SC_global.sc.fa	rs139905	A	G	-0.00115499	0.000162387	1.17248e-12	0.424398
SC_global.sc.fa	rs11912649	C	T	-0.0012149	0.000161706	5.99132e-14	0.43624
SC_global.sc.fa	rs5995529	C	T	-0.00120018	0.000162401	1.51638e-13	0.414842
SC_global.sc.fa	rs1883471	T	C	-0.00118705	0.000161716	2.20246e-13	0.434166
SC_global.sc.fa	rs5995530	G	A	-0.00119066	0.000161717	1.86485e-13	0.43474
SC_global.sc.fa	rs713991	A	G	-0.00119502	0.000161658	1.49312e-13	0.433737
SC_global.sc.fa	rs3026670	T	C	-0.00118923	0.000161651	1.94791e-13	0.433652
SC_global.sc.fa	rs10427673	G	C	-0.00120267	0.000161641	1.03966e-13	0.435454
SC_global.sc.fa	rs8142174	G	A	-0.00119232	0.000161606	1.66295e-13	0.434127
SC_global.sc.fa	rs6519095	G	A	-0.00119612	0.00016163	1.40579e-13	0.433979
SC_global.sc.fa	rs139457506	C	CT	-0.00118834	0.000163829	4.19382e-13	0.43971
SC_global.sc.fa	rs12157609	C	T	-0.00119267	0.000161643	1.65675e-13	0.434305
SC_global.sc.fa	rs3026677	C	G	-0.00119735	0.000161611	1.31859e-13	0.434017
SC_global.sc.fa	rs4821729	C	T	-0.00118512	0.000161613	2.32412e-13	0.433728
SC_global.sc.fa	rs4821730	A	G	-0.00119098	0.000161869	1.93499e-13	0.429717
SC_global.sc.fa	rs4821731	C	A	-0.0011972	0.000161841	1.43711e-13	0.429999
SC_global.sc.fa	rs34549676	C	CAT	-0.00119655	0.000162294	1.72919e-13	0.428405
SC_global.sc.fa	rs5756890	C	A	-0.00119223	0.000161728	1.74055e-13	0.430914
SC_global.sc.fa	rs760973	C	A	-0.0012137	0.000161767	6.47713e-14	0.431014
SC_global.sc.fa	rs4384887	T	C	-0.00120301	0.000161748	1.06184e-13	0.429573
SC_global.sc.fa	rs742395	G	A	-0.00118481	0.000161484	2.25694e-13	0.430237
SC_global.sc.fa	rs2413493	C	G	-0.00121911	0.000164157	1.15519e-13	0.405791
SC_global.sc.fa	rs4821733	G	A	-0.0013226	0.000163542	6.40826e-16	0.417591
SC_global.sc.fa	rs4821734	G	A	-0.00132316	0.000163378	5.83065e-16	0.417847
SC_global.sc.fa	rs5756893	G	A	-0.00129894	0.000163243	1.84337e-15	0.417292
SC_global.sc.fa	rs34823615	C	CT	-0.00130875	0.000163572	1.29304e-15	0.417699
SC_global.sc.fa	rs5756894	C	A	-0.00138361	0.000164216	3.80022e-17	0.39567
SC_global.sc.fa	rs2018980	A	G	-0.00136267	0.000166084	2.43293e-16	0.371126
SC_global.sc.fa	rs742396	C	G	-0.00139212	0.000165323	3.96235e-17	0.37632
SC_global.sc.fa	rs713729	A	T	0.000922215	0.000176907	1.8743e-07	0.289413
SC_global.sc.fa	rs35706323	A	G	0.000915191	0.000176846	2.29746e-07	0.289742
SC_global.sc.fa	rs738442	T	C	-0.00139063	0.000165268	4.17685e-17	0.375316
SC_global.sc.fa	rs56111993	T	G	0.000919867	0.000176869	2.00119e-07	0.290105
SC_global.sc.fa	rs738443	G	A	-0.00138523	0.000165299	5.58835e-17	0.37552
SC_global.sc.fa	rs4821735	G	C	-0.00138739	0.000165286	4.97248e-17	0.375327
SC_global.sc.fa	rs13053681	C	G	0.000891075	0.000176648	4.58528e-07	0.290754
SC_global.sc.fa	rs6000991	T	C	-0.00137911	0.000165337	7.76827e-17	0.375198
SC_global.sc.fa	rs3026688	A	C	0.000914824	0.000176843	2.32213e-07	0.290236
SC_global.sc.fa	rs880669	T	C	0.000888841	0.00017674	4.96549e-07	0.290138
SC_global.sc.fa	rs2076369	T	G	-0.00137525	0.000165295	9.28756e-17	0.37507
SC_global.sc.fa	rs2076370	A	G	-0.00137407	0.000165353	1.01033e-16	0.375144
SC_global.sc.fa	rs41307233	T	C	-0.00194785	0.0004029	1.34301e-06	0.0402451
SC_global.sc.fa	rs760975	G	C	-0.00139589	0.000165359	3.31759e-17	0.381827
SC_global.sc.fa	rs2076371	A	G	-0.00110234	0.000178979	7.44074e-10	0.276735
SC_global.sc.fa	rs1004764	G	A	-0.00134601	0.000165424	4.26786e-16	0.379735
SC_global.sc.fa	rs1004763	C	T	-0.00137727	0.000162423	2.39583e-17	0.423754
SC_global.sc.fa	rs2076372	T	C	0.000848526	0.000180634	2.64944e-06	0.27815
SC_global.sc.fa	rs5756908	T	C	0.00103954	0.000160916	1.06713e-10	0.49628
SC_global.sc.fa	rs4289289	A	T	0.00104088	0.000161006	1.03445e-10	0.495962
SC_global.sc.fa	rs2235573	A	G	0.00103423	0.000160844	1.30161e-10	0.491353
SC_global.sc.fa	rs3216435	AG	A	0.000898321	0.000178937	5.1986e-07	0.291902
SC_global.sc.fa	rs9610902	A	G	-0.000809726	0.000166543	1.17015e-06	0.386811
SC_global.sc.fa	rs62235125	G	C	-0.000815732	0.000166272	9.35998e-07	0.388948
SC_global.sc.fa	rs17856487	G	A	-0.000849125	0.000163718	2.16116e-07	0.415116
SC_global.sc.fa	rs35325849	CTCT	C	-0.0009906	0.000161097	7.92353e-10	0.472144
SC_global.sc.fa	rs132928	C	T	-0.00096171	0.000160896	2.3038e-09	0.47195
SC_global.sc.fa	rs132929	A	G	-0.000851298	0.000163353	1.89045e-07	0.415412
SC_global.sc.fa	rs132930	G	A	-0.000851117	0.000163299	1.88412e-07	0.415757
SC_global.sc.fa	rs132931	G	A	-0.000853477	0.000163391	1.77086e-07	0.414934
SC_global.sc.fa	rs132932	T	A	-0.000966268	0.000161001	1.98297e-09	0.471078
SC_global.sc.fa	rs113714368	A	AGGTGGTG	0.000837331	0.000172668	1.24681e-06	0.328881
SC_global.sc.fa	rs132934	T	G	-0.000939814	0.00016234	7.1666e-09	0.446496
SC_global.sc.fa	rs4373009	T	C	-0.000974766	0.000162493	2.01761e-09	0.43883
SC_global.sc.fa	rs12162647	C	G	-0.000962617	0.000160969	2.26256e-09	0.471734
SC_global.sc.fa	rs4821736	G	A	-0.000962805	0.000160939	2.23122e-09	0.471853
SC_global.sc.fa	rs746698397	C	CGGTCTCGCCCCGA	-0.000942684	0.000163041	7.48531e-09	0.43753
SC_global.sc.fa	rs4339048	T	C	0.000885	0.000178459	7.13233e-07	0.285523
SC_global.sc.fa	rs1810455	A	G	-0.00080874	0.000165727	1.06836e-06	0.39821
SC_global.sc.fa	rs5995535	A	G	0.000838097	0.000170965	9.54454e-07	0.33747
SC_global.sc.fa	rs5750535	A	G	0.00102208	0.000160062	1.74133e-10	0.493503
SC_global.sc.fa	rs738316	A	G	-0.00103585	0.000160978	1.2617e-10	0.463146
SC_global.sc.fa	rs6001001	A	G	0.00100062	0.000159959	4.03354e-10	0.4921
SC_global.sc.fa	rs6001002	A	C	0.00100843	0.000160023	2.9969e-10	0.492544
SC_global.sc.fa	rs6001003	G	A	0.0010028	0.000160079	3.80917e-10	0.496598
SC_global.sc.fa	rs59414277	T	C	-0.00103803	0.000160937	1.14185e-10	0.463133
SC_global.sc.fa	rs4821737	C	A	0.00102521	0.000160101	1.54764e-10	0.493739
SC_global.sc.fa	rs4821738	T	G	-0.000986379	0.000160977	9.07769e-10	0.481619
SC_global.sc.fa	rs4821739	C	T	0.00100556	0.000160076	3.40872e-10	0.493728
SC_global.sc.fa	rs5995536	G	A	0.00100713	0.000160057	3.18401e-10	0.496002
SC_global.sc.fa	rs5750536	C	T	0.00104198	0.000162339	1.40366e-10	0.493461
SC_global.sc.fa	rs5750538	T	C	0.0010608	0.000162754	7.28887e-11	0.493476
SC_global.sc.fa	rs5750539	T	G	0.00102762	0.000163192	3.09264e-10	0.493468
SC_global.sc.fa	rs5756913	T	C	0.00102682	0.000163483	3.42965e-10	0.493262
SC_global.sc.fa	rs5750541	A	G	-0.000965901	0.000168748	1.05414e-08	0.355875
SC_global.sc.fa	rs11089863	A	G	-0.00086849	0.000167098	2.03751e-07	0.366251
SC_global.sc.fa	rs12167576	A	G	-0.000864686	0.000167096	2.30103e-07	0.366259
SC_global.sc.fa	rs35337783	G	A	-0.000866434	0.000167036	2.15421e-07	0.366336
SC_global.sc.fa	rs532463976	CA	C	-0.000887688	0.000167116	1.09555e-07	0.366174
SC_global.sc.fa	rs11570747	C	T	-0.00087305	0.000167037	1.74093e-07	0.366262
SC_global.sc.fa	rs11570745	T	C	-0.000872413	0.000167044	1.77929e-07	0.366301
SC_global.sc.fa	rs12169611	C	T	-0.000877341	0.000167143	1.5426e-07	0.365793
SC_global.sc.fa	rs4610161	C	T	-0.00087483	0.000167169	1.68066e-07	0.365842
SC_global.sc.fa	rs9622728	A	G	-0.00087055	0.000167144	1.92159e-07	0.36604
SC_global.sc.fa	rs9622729	A	G	-0.000904029	0.00017099	1.25508e-07	0.354775
SC_global.sc.fa	rs4821740	G	C	-0.000875037	0.000167179	1.67219e-07	0.366228
SC_global.sc.fa	rs2235345	T	C	-0.000940349	0.000169985	3.20196e-08	0.341142
SC_global.sc.fa	rs4820314	A	G	-0.000934208	0.000170022	3.95746e-08	0.340982
SC_global.sc.fa	rs4820315	T	C	-0.000934687	0.000170149	3.9859e-08	0.340676
SC_global.sc.fa	rs2235347	G	A	-0.000818607	0.000162064	4.42556e-07	0.448018
SC_global.sc.fa	rs3788532	A	G	-0.00086849	0.000163324	1.0614e-07	0.422803
SC_global.sc.fa	rs9622732	C	G	-0.000937619	0.000170083	3.57206e-08	0.341045
SC_global.sc.fa	rs2281108	A	G	-0.000862353	0.000163393	1.31945e-07	0.422579
SC_global.sc.fa	rs2076118	G	T	-0.000873665	0.000162589	7.80053e-08	0.443065
SC_global.sc.fa	rs5756922	T	C	-0.000859009	0.000163646	1.54133e-07	0.422537
SC_global.sc.fa	rs1807559	C	T	-0.000940188	0.000170563	3.58105e-08	0.341241
SC_global.sc.fa	rs2018663	C	T	-0.000938075	0.000170561	3.84004e-08	0.340939
SC_global.sc.fa	rs3788534	T	A	-0.000933655	0.000170418	4.33214e-08	0.341289
SC_global.sc.fa	rs3788535	C	T	-0.00093717	0.000170498	3.91218e-08	0.340763
SC_global.sc.fa	rs3788536	T	C	-0.000936888	0.000170507	3.95539e-08	0.340978
SC_global.sc.fa	rs12329956	A	G	-0.000925762	0.000168083	3.67319e-08	0.360894
SC_global.sc.fa	rs6001020	C	G	-0.000928187	0.000168114	3.40433e-08	0.36088
SC_global.sc.fa	rs4821747	C	T	-0.000928422	0.000168153	3.40193e-08	0.360744
SC_global.sc.fa	rs1807712	A	G	-0.000937621	0.000170545	3.88716e-08	0.34069
SC_global.sc.fa	rs3900948	T	C	-0.000934555	0.000170525	4.28751e-08	0.340594
SC_global.sc.fa	rs1005529	C	T	-0.000763675	0.000164032	3.24785e-06	0.4015
SC_global.sc.fa	rs4821748	A	G	-0.00093763	0.00017048	3.84028e-08	0.341212
SC_global.sc.fa	rs4821749	G	A	-0.000935554	0.000170464	4.10197e-08	0.341216
SC_global.sc.fa	rs9622738	A	G	-0.000927883	0.000170473	5.29339e-08	0.340883
SC_global.sc.fa	22:38542356_AT_A	A	AT	-0.00095171	0.000171187	2.73655e-08	0.338691
SC_global.sc.fa	rs5750546	T	C	-0.000930004	0.000170475	4.93818e-08	0.341182
SC_global.sc.fa	rs5756926	C	T	-0.000930004	0.000170475	4.93818e-08	0.341181
SC_global.sc.fa	rs4820317	C	T	-0.000920616	0.000168103	4.38409e-08	0.361646
SC_global.sc.fa	rs2284062	G	A	-0.000917448	0.000170168	7.05981e-08	0.341459
SC_global.sc.fa	rs2284063	G	A	-0.000858557	0.000168354	3.42888e-07	0.355132
SC_global.sc.fa	rs5756929	C	T	-0.000919533	0.000170928	7.53626e-08	0.335809
SC_global.sc.fa	rs6001026	T	C	-0.000914848	0.000170829	8.62197e-08	0.336315
SC_global.sc.fa	rs6001027	G	A	-0.000838391	0.000168577	6.62893e-07	0.354652
SC_global.sc.fa	rs5756930	A	G	-0.000856681	0.000168871	3.94671e-07	0.354164
SC_global.sc.fa	rs5756932	T	C	-0.000840924	0.000168762	6.30972e-07	0.354552
SC_global.sc.fa	rs5750547	A	G	-0.000851038	0.00016877	4.62808e-07	0.354047
SC_global.sc.fa	rs5756933	C	T	-0.000854774	0.000168768	4.12065e-07	0.354041
SC_global.sc.fa	rs5750548	A	C	-0.000853108	0.000168739	4.31923e-07	0.354114
SC_global.sc.fa	rs5750549	T	C	-0.000844588	0.000168798	5.67017e-07	0.353995
SC_global.sc.fa	rs5756934	A	G	-0.00085777	0.000168954	3.86585e-07	0.353807
SC_global.sc.fa	rs2284064	C	A	-0.000860692	0.000166762	2.47422e-07	0.374474
SC_global.sc.fa	rs5995541	T	C	-0.000950916	0.000171539	2.99892e-08	0.335226
SC_global.sc.fa	rs11570624	TA	T	-0.000875301	0.000167022	1.61464e-07	0.374513
SC_global.sc.fa	rs6001029	A	C	-0.000861134	0.000169048	3.53358e-07	0.354
SC_global.sc.fa	rs6001030	G	T	-0.000938997	0.000169441	3.02862e-08	0.361135
SC_global.sc.fa	rs6001031	G	T	-0.000864753	0.000166917	2.22919e-07	0.374421
SC_global.sc.fa	rs386821274	TAACTAA	T	-0.000887278	0.000167528	1.19274e-07	0.373282
SC_global.sc.fa	rs6001033	A	T	-0.000880091	0.000166892	1.35138e-07	0.374371
SC_global.sc.fa	rs7286105	G	A	-0.000879965	0.000166919	1.36313e-07	0.374383
SC_global.sc.fa	rs5995542	T	C	-0.000879434	0.000166925	1.38845e-07	0.374363
SC_global.sc.fa	rs6001034	G	A	-0.000879434	0.000166925	1.38845e-07	0.374358
SC_global.sc.fa	rs5756940	T	C	-0.000965208	0.000171454	1.8283e-08	0.335498
SC_global.sc.fa	rs731821	A	C	-0.000867967	0.000169001	2.83177e-07	0.354301
SC_global.sc.fa	rs6001035	G	A	-0.000874936	0.000166978	1.62158e-07	0.374424
SC_global.sc.fa	rs9622746	G	C	-0.000954343	0.000168791	1.58648e-08	0.356038
SC_global.sc.fa	rs4821751	C	T	-0.000875784	0.000166842	1.54154e-07	0.374717
SC_global.sc.fa	rs738320	T	G	-0.000742848	0.000161542	4.27889e-06	0.472798
SC_global.sc.fa	rs738321	G	C	-0.000897789	0.000166107	6.54965e-08	0.380156
SC_global.sc.fa	rs2413503	T	A	-0.000748707	0.000161294	3.47164e-06	0.472933
SC_global.sc.fa	rs738322	G	A	-0.000751908	0.00016129	3.15185e-06	0.472987
SC_global.sc.fa	rs4379	C	T	-0.000748597	0.000161294	3.48315e-06	0.472929
SC_global.sc.fa	rs738323	T	C	-0.000972376	0.000167942	7.13331e-09	0.361604
SC_global.sc.fa	rs4380	C	T	-0.000750731	0.00016128	3.2605e-06	0.472991
SC_global.sc.fa	rs133009	C	G	-0.000750332	0.000161281	3.3005e-06	0.472899
SC_global.sc.fa	rs133010	G	A	-0.000807234	0.000162436	6.75959e-07	0.45463
SC_global.sc.fa	rs5756946	C	T	-0.000958735	0.000169837	1.67178e-08	0.366481
SC_global.sc.fa	rs4820318	A	G	-0.000890014	0.000166211	8.65244e-08	0.379715
SC_global.sc.fa	rs6001038	G	A	-0.000749439	0.000161304	3.4011e-06	0.472915
SC_global.sc.fa	rs28718653	A	C	-0.000984004	0.000168869	5.71895e-09	0.358443
SC_global.sc.fa	rs28653361	A	C	-0.000984004	0.000168869	5.71895e-09	0.358443
SC_global.sc.fa	rs133012	A	G	-0.000772213	0.00016161	1.7792e-06	0.471312
SC_global.sc.fa	rs28565947	G	C	-0.000973573	0.000167893	6.76835e-09	0.361531
SC_global.sc.fa	rs4381	C	T	-0.000752253	0.000161413	3.17348e-06	0.472673
SC_global.sc.fa	rs4382	C	T	-0.000745442	0.000161313	3.83818e-06	0.472933
SC_global.sc.fa	rs133013	T	C	-0.000745421	0.00016131	3.83912e-06	0.472928
SC_global.sc.fa	rs4383	G	C	-0.000745421	0.00016131	3.83912e-06	0.472927
SC_global.sc.fa	rs133014	G	T	-0.000745421	0.00016131	3.83912e-06	0.472926
SC_global.sc.fa	rs2092180	G	A	-0.000745421	0.00016131	3.83912e-06	0.472925
SC_global.sc.fa	rs75387	T	C	-0.000758777	0.000161457	2.62241e-06	0.472916
SC_global.sc.fa	rs4384	C	G	-0.000740223	0.00016207	4.9661e-06	0.452581
SC_global.sc.fa	rs133015	G	C	-0.000791411	0.000162843	1.18197e-06	0.440076
SC_global.sc.fa	rs133016	T	C	-0.000758808	0.000161466	2.62321e-06	0.472931
SC_global.sc.fa	rs133017	C	A	-0.000758808	0.000161466	2.62321e-06	0.472931
SC_global.sc.fa	rs133018	A	G	-0.000758808	0.000161466	2.62321e-06	0.472938
SC_global.sc.fa	rs4820320	A	G	-0.000840004	0.000166524	4.5858e-07	0.370773
SC_global.sc.fa	rs133019	G	A	-0.000763889	0.000161523	2.26668e-06	0.473121
SC_global.sc.fa	rs4385	C	T	-0.000766752	0.000161693	2.12886e-06	0.471975
SC_global.sc.fa	rs5756947	A	G	-0.000894257	0.000170399	1.55114e-07	0.33673
SC_global.sc.fa	rs133021	C	T	-0.000767292	0.000161554	2.05222e-06	0.473121
SC_global.sc.fa	rs6001040	A	G	-0.000841465	0.000166591	4.42715e-07	0.370703
SC_global.sc.fa	rs133022	C	T	-0.000759973	0.000161508	2.54744e-06	0.472932
SC_global.sc.fa	rs133023	C	T	-0.000759999	0.000161497	2.54153e-06	0.472959
SC_global.sc.fa	rs133024	G	A	-0.000756597	0.000161503	2.81957e-06	0.47287
SC_global.sc.fa	rs200725415	C	CT	-0.000786379	0.000162794	1.37077e-06	0.440176
SC_global.sc.fa	rs9610911	G	A	-0.000845742	0.000166597	3.87355e-07	0.3705
SC_global.sc.fa	rs2267370	A	G	-0.000896658	0.000170065	1.35852e-07	0.337688
SC_global.sc.fa	rs2267371	G	T	-0.000892366	0.000169919	1.5204e-07	0.338054
SC_global.sc.fa	rs2277844	G	A	-0.000788303	0.000162782	1.28933e-06	0.440404
SC_global.sc.fa	rs5995543	A	G	-0.000896752	0.000172914	2.16576e-07	0.317456
SC_global.sc.fa	rs4821752	G	A	-0.000891542	0.000172807	2.50119e-07	0.317712
SC_global.sc.fa	rs4821753	A	G	-0.000891805	0.000172799	2.47765e-07	0.317704
SC_global.sc.fa	rs4820321	A	T	-0.000891141	0.000172763	2.51463e-07	0.317821
SC_global.sc.fa	rs3761444	G	A	-0.000813452	0.00016281	5.88622e-07	0.434953
SC_global.sc.fa	rs13056506	G	T	-0.000849279	0.000165021	2.67582e-07	0.402182
SC_global.sc.fa	rs4821754	A	G	-0.00100243	0.000175961	1.2352e-08	0.299547
SC_global.sc.fa	rs60603980	T	TC	-0.000857566	0.000167181	2.92809e-07	0.392703
SC_global.sc.fa	rs5750558	G	A	-0.000810029	0.000162795	6.54631e-07	0.435003
SC_global.sc.fa	rs2413505	G	A	-0.000789896	0.000163099	1.28707e-06	0.435524
SC_global.sc.fa	rs2413506	C	T	-0.000995321	0.000176204	1.636e-08	0.298742
SC_global.sc.fa	rs2413507	A	G	-0.000799964	0.000162992	9.26508e-07	0.433938
SC_global.sc.fa	22:38593461_AT_A	A	AT	-0.000981382	0.000177301	3.14503e-08	0.299199
SC_global.sc.fa	rs4821760	T	C	-0.000997227	0.000176216	1.53994e-08	0.298341
SC_global.sc.fa	rs147906180	CAAAAA	C	-0.000894025	0.000174656	3.10084e-07	0.322551
SC_global.sc.fa	rs2899297	G	A	-0.000839065	0.000165266	3.86352e-07	0.401041
SC_global.sc.fa	rs5756968	C	T	-0.000831491	0.000165416	5.02844e-07	0.401275
SC_global.sc.fa	rs5750561	A	T	-0.000832016	0.00016544	4.96517e-07	0.401271
SC_global.sc.fa	rs3761445	G	A	-0.000839181	0.000165352	3.9032e-07	0.401249
SC_global.sc.fa	rs3761446	A	G	-0.000996596	0.000176324	1.60411e-08	0.297533
SC_global.sc.fa	rs3761447	G	A	-0.000790521	0.000162901	1.22558e-06	0.434056
SC_global.sc.fa	rs3761448	C	T	-0.000790545	0.000162905	1.22531e-06	0.434068
SC_global.sc.fa	rs3761449	C	T	-0.000834719	0.000165304	4.46192e-07	0.401287
SC_global.sc.fa	rs9607517	G	A	-0.000788276	0.000163005	1.33416e-06	0.434283
SC_global.sc.fa	rs3041785	T	TATCTATC	-0.00080477	0.000163368	8.44752e-07	0.443993
SC_global.sc.fa	rs4374456	G	C	-0.00079998	0.00016257	8.67787e-07	0.441369
SC_global.sc.fa	rs4608623	G	T	-0.000795427	0.000162546	9.97022e-07	0.441265
SC_global.sc.fa	rs11703601	T	C	-0.000964519	0.000175909	4.22469e-08	0.298824
SC_global.sc.fa	rs2267372	A	G	-0.000815044	0.000165298	8.24899e-07	0.400615
SC_global.sc.fa	rs4821764	G	A	-0.000750753	0.000164054	4.75863e-06	0.419351
SC_global.sc.fa	rs4820323	C	G	-0.000750031	0.000164069	4.86966e-06	0.419336
SC_global.sc.fa	rs4820325	G	A	-0.000751365	0.000164088	4.69612e-06	0.419349
SC_global.sc.fa	rs2267373	C	T	-0.000752022	0.000164045	4.58059e-06	0.419468
SC_global.sc.fa	rs2267375	G	T	-0.000751861	0.000164103	4.63785e-06	0.419613
SC_global.sc.fa	rs55951234	C	CCT	-0.000765722	0.000164246	3.14855e-06	0.420217
SC_global.sc.fa	22:38602523_ATT_A	ATT	A	-0.000761499	0.000164498	3.6909e-06	0.447381
SC_global.sc.fa	22:38603571_CCAGTAGCTGGGACTA_C	CCAGTAGCTGGGACTA	C	-0.000744081	0.000162776	4.87493e-06	0.462891
SC_global.sc.fa	rs11705176	G	T	-0.000915383	0.000174422	1.5505e-07	0.306032
SC_global.sc.fa	rs9607518	C	T	-0.000746876	0.000163023	4.64283e-06	0.459775
SC_global.sc.fa	rs8139952	C	A	-0.000784383	0.000161898	1.27504e-06	0.460763
SC_global.sc.fa	22:38607237_CTTT_C	CTTT	C	-0.000778516	0.000161997	1.55167e-06	0.460933
SC_global.sc.fa	rs13055114	C	T	-0.000778386	0.000161987	1.55559e-06	0.459417
SC_global.sc.fa	rs11450220	T	TG	-0.000778365	0.000162584	1.69966e-06	0.449301
SC_global.sc.fa	rs2064103	T	C	-0.000767	0.00016248	2.3658e-06	0.449179
SC_global.sc.fa	rs2235264	G	A	-0.00080317	0.000162375	7.61472e-07	0.470306
SC_global.sc.fa	rs9610915	G	C	0.000805681	0.000164454	9.69441e-07	0.498134
SC_global.sc.fa	rs5995550	C	A	-0.000870626	0.000174435	6.04775e-07	0.305971
SC_global.sc.fa	rs761966020	A	AT	-0.000863665	0.000179514	1.51078e-06	0.29119
SC_global.sc.fa	rs548048048	TAAA	T	-0.000876447	0.000172999	4.08998e-07	0.316509
SC_global.sc.fa	rs34066050	G	A	-0.000774425	0.000162835	1.98811e-06	0.468397
SC_global.sc.fa	rs5995551	C	A	-0.00086812	0.00017733	9.8742e-07	0.301863
SC_global.sc.fa	rs9622757	G	C	-0.000810933	0.000162919	6.48835e-07	0.462739
SC_global.sc.fa	rs6001053	C	T	-0.000892118	0.000173851	2.89789e-07	0.307744
SC_global.sc.fa	rs6001054	G	A	-0.000865859	0.000175155	7.73179e-07	0.302518
SC_global.sc.fa	rs4821767	C	A	-0.000774619	0.000163163	2.07213e-06	0.44757
SC_global.sc.fa	22:38614517_ATGGCTGGGTATGGGGC_A	A	ATGGCTGGGTATGGGGC	-0.000890454	0.000179899	7.48531e-07	0.288
SC_global.sc.fa	rs2267984	T	C	0.00102887	0.000210834	1.06805e-06	0.17807
SC_global.sc.fa	rs2956504	G	A	-0.000888873	0.000164665	6.8045e-08	0.41378
SC_global.sc.fa	rs56265409	C	T	-0.000886162	0.000163664	6.20711e-08	0.417115
SC_global.sc.fa	rs6783585	C	T	-0.000899507	0.000163506	3.80864e-08	0.417369
SC_global.sc.fa	rs2945805	A	G	-0.000804822	0.000163799	9.01024e-07	0.436672
SC_global.sc.fa	rs2974408	C	G	-0.000783586	0.000164767	1.98965e-06	0.425038
SC_global.sc.fa	rs4603942	C	T	0.000803043	0.000162148	7.37865e-07	0.495683
SC_global.sc.fa	rs7611883	C	T	-0.000802422	0.000162617	8.09603e-07	0.49622
SC_global.sc.fa	rs6792244	A	G	-0.000849523	0.000163372	2.01112e-07	0.452603
SC_global.sc.fa	rs6781006	T	C	-0.000816548	0.000162658	5.20554e-07	0.488338
SC_global.sc.fa	rs11128653	A	G	-0.000861378	0.000163397	1.36423e-07	0.450513
SC_global.sc.fa	rs4438633	A	G	-0.0008661	0.000163376	1.16084e-07	0.450419
SC_global.sc.fa	rs6788293	T	C	-0.000870454	0.000163347	9.97785e-08	0.450516
SC_global.sc.fa	rs6775581	C	T	-0.000869164	0.00016337	1.04641e-07	0.450586
SC_global.sc.fa	rs71268419	A	AC	-0.000862495	0.000164367	1.55694e-07	0.452194
SC_global.sc.fa	rs4557142	A	C	-0.00085725	0.000163349	1.55192e-07	0.451137
SC_global.sc.fa	rs4383497	A	G	-0.000852375	0.000163206	1.77904e-07	0.450797
SC_global.sc.fa	rs11707168	T	C	-0.000851065	0.000164825	2.44511e-07	0.433557
SC_global.sc.fa	rs6770724	C	T	-0.000842637	0.000162149	2.04624e-07	0.480589
SC_global.sc.fa	rs6770968	G	A	-0.00089263	0.000162955	4.35288e-08	0.441352
SC_global.sc.fa	rs9849455	A	G	-0.000847008	0.000161372	1.54482e-07	0.491401
SC_global.sc.fa	rs9849613	A	G	-0.000844443	0.000161393	1.68974e-07	0.491369
SC_global.sc.fa	rs9812250	C	G	-0.00083727	0.000161516	2.19253e-07	0.491881
SC_global.sc.fa	rs9849765	A	G	-0.000836103	0.000161507	2.27533e-07	0.491875
SC_global.sc.fa	rs6781248	G	A	-0.000880452	0.000162075	5.61778e-08	0.453542
SC_global.sc.fa	rs6781253	G	A	-0.000841666	0.000161326	1.83271e-07	0.491279
SC_global.sc.fa	rs6781368	G	A	-0.000880886	0.000162061	5.52006e-08	0.453535
SC_global.sc.fa	rs6794344	T	C	-0.000858029	0.000161305	1.05144e-07	0.49034
SC_global.sc.fa	rs6794558	T	A	-0.000860254	0.000162887	1.29446e-07	0.440642
SC_global.sc.fa	rs6781488	C	G	-0.000845677	0.000161322	1.60108e-07	0.49134
SC_global.sc.fa	3:13728040_TGGTGAGC_T	TGGTGAGC	T	-0.000856549	0.000163467	1.62134e-07	0.455478
SC_global.sc.fa	rs9823655	T	G	0.000825834	0.000163266	4.26548e-07	0.44754
SC_global.sc.fa	rs6795216	G	T	-0.000835552	0.00016159	2.35063e-07	0.490927
SC_global.sc.fa	rs6795166	C	T	-0.000836133	0.000161807	2.393e-07	0.490891
SC_global.sc.fa	rs9826161	T	G	-0.000810652	0.000162097	5.74525e-07	0.490786
SC_global.sc.fa	rs9830904	T	C	-0.000788509	0.000165895	2.01642e-06	0.443914
SC_global.sc.fa	rs4478060	T	C	-0.000831856	0.000167323	6.69214e-07	0.444974
SC_global.sc.fa	rs4402916	A	C	0.000810893	0.00016494	8.88236e-07	0.473953
SC_global.sc.fa	rs4684985	G	A	0.000782738	0.000164235	1.89115e-06	0.442343
SC_global.sc.fa	rs3856822	C	T	0.000811691	0.000163922	7.40923e-07	0.447245
SC_global.sc.fa	rs13082757	G	A	0.000809975	0.000163423	7.23613e-07	0.449211
SC_global.sc.fa	rs4684986	C	T	0.000813411	0.000163469	6.54064e-07	0.448955
SC_global.sc.fa	rs4684989	T	C	-0.000896019	0.000165513	6.24165e-08	0.439304
SC_global.sc.fa	rs57810167	G	A	0.000814829	0.000163481	6.26629e-07	0.448495
SC_global.sc.fa	rs4684991	A	G	-0.000886029	0.000165296	8.39302e-08	0.442774
SC_global.sc.fa	rs4234516	A	G	-0.000880296	0.000165391	1.03339e-07	0.442941
SC_global.sc.fa	rs4684995	G	A	0.000848159	0.000163416	2.11885e-07	0.473699
SC_global.sc.fa	rs4473535	T	A	0.000817214	0.000163897	6.20507e-07	0.447796
SC_global.sc.fa	rs4413296	C	G	0.000840367	0.000166489	4.50939e-07	0.396296
SC_global.sc.fa	rs62234801	C	T	0.000855601	0.000179472	1.87859e-06	0.279976
SC_global.sc.fa	rs56919927	C	T	0.000856886	0.000179513	1.82287e-06	0.279984
SC_global.sc.fa	rs4684999	A	C	0.00086695	0.000163812	1.21882e-07	0.433715
SC_global.sc.fa	3:13763640_AATC_A	A	AATC	0.000860094	0.000180081	1.79808e-06	0.280884
SC_global.sc.fa	rs6789949	T	C	0.00089775	0.000163772	4.25752e-08	0.43024
SC_global.sc.fa	rs2974384	G	A	0.000863522	0.000163699	1.33926e-07	0.433782
SC_global.sc.fa	rs2974383	G	A	0.000863522	0.000163699	1.33926e-07	0.433769
SC_global.sc.fa	3:13765713_AT_A	A	AT	0.000859261	0.00016422	1.68834e-07	0.433931
SC_global.sc.fa	rs2974399	T	C	-0.000879034	0.000165174	1.03701e-07	0.445089
SC_global.sc.fa	rs2974398	T	C	0.000866759	0.000163701	1.20268e-07	0.433275
SC_global.sc.fa	rs2974397	T	C	0.000859861	0.000179034	1.57482e-06	0.281376
SC_global.sc.fa	rs2974382	T	G	-0.00083948	0.000165285	3.82522e-07	0.451737
SC_global.sc.fa	rs140641957	C	G	0.000871069	0.000179149	1.16825e-06	0.280147
SC_global.sc.fa	rs2974396	A	G	0.000838627	0.000180321	3.32599e-06	0.273506
SC_global.sc.fa	rs2974395	A	G	0.000861855	0.000179174	1.51786e-06	0.279911
SC_global.sc.fa	rs2974394	C	A	0.000828186	0.000163911	4.39084e-07	0.425809
SC_global.sc.fa	rs4387948	A	G	0.000833443	0.000163781	3.63285e-07	0.426257
SC_global.sc.fa	rs2974393	G	C	0.0008318	0.00016377	3.82282e-07	0.426485
SC_global.sc.fa	rs2974392	T	G	0.000873714	0.000178937	1.05295e-06	0.280424
SC_global.sc.fa	rs2974381	C	T	-0.00083546	0.000164747	3.98532e-07	0.453107
SC_global.sc.fa	rs2974391	A	G	0.000847114	0.000182273	3.37912e-06	0.269386
SC_global.sc.fa	rs2974390	G	T	0.000834041	0.000165338	4.58327e-07	0.424073
SC_global.sc.fa	rs2974389	A	G	0.000829157	0.000163813	4.19001e-07	0.425732
SC_global.sc.fa	rs112845213	CCTCA	C	0.000851067	0.000163855	2.07558e-07	0.423736
SC_global.sc.fa	rs2974401	T	A	0.000865044	0.000178371	1.24466e-06	0.281241
SC_global.sc.fa	rs9864530	C	T	0.00085105	0.000163505	1.95649e-07	0.422313
SC_global.sc.fa	rs6791117	A	C	0.000871588	0.000178468	1.04808e-06	0.279879
SC_global.sc.fa	rs2974400	T	A	0.000849684	0.000163547	2.06093e-07	0.422301
SC_global.sc.fa	rs34185430	CT	C	0.000892519	0.000163978	5.29583e-08	0.421491
SC_global.sc.fa	rs9875578	G	A	0.000856131	0.000163549	1.66725e-07	0.424759
SC_global.sc.fa	rs9837956	A	C	0.00085015	0.000163567	2.0367e-07	0.42226
SC_global.sc.fa	rs7634577	T	C	0.000847962	0.000163549	2.18143e-07	0.422311
SC_global.sc.fa	rs9847633	A	G	0.000848136	0.000163551	2.16973e-07	0.42231
SC_global.sc.fa	rs4685012	G	A	0.00086789	0.000179577	1.35381e-06	0.273183
SC_global.sc.fa	rs9810973	C	T	0.000847962	0.000163549	2.18143e-07	0.42231
SC_global.sc.fa	rs9990122	A	T	0.000892554	0.000163527	4.8615e-08	0.417504
SC_global.sc.fa	rs4684156	T	C	0.000850672	0.000163538	1.9921e-07	0.422315
SC_global.sc.fa	rs9858917	A	T	0.000848423	0.000163572	2.15714e-07	0.422184
SC_global.sc.fa	rs13073113	C	T	0.000847393	0.000163548	2.22189e-07	0.422256
SC_global.sc.fa	rs7632480	C	T	0.000845608	0.000163591	2.37279e-07	0.422272
SC_global.sc.fa	rs4685014	A	G	0.00086605	0.000178471	1.22646e-06	0.279873
SC_global.sc.fa	rs7612894	A	G	0.00084366	0.000163548	2.51023e-07	0.422391
SC_global.sc.fa	rs7612911	A	G	0.000848423	0.000163572	2.15714e-07	0.422184
SC_global.sc.fa	rs4257528	T	C	0.000836224	0.000163652	3.25127e-07	0.421976
SC_global.sc.fa	rs4437126	T	G	0.000868915	0.000178533	1.14075e-06	0.279996
SC_global.sc.fa	rs4437127	T	C	0.000847317	0.000163562	2.23299e-07	0.422229
SC_global.sc.fa	rs7639711	T	C	0.000852303	0.000163542	1.88934e-07	0.422271
SC_global.sc.fa	3:13802864_TC_T	TC	T	0.000845022	0.000163605	2.4244e-07	0.4224
SC_global.sc.fa	rs7653330	A	G	0.000849295	0.000163543	2.08593e-07	0.422403
SC_global.sc.fa	rs7631353	G	A	0.000848606	0.000163562	2.14062e-07	0.422875
SC_global.sc.fa	rs6786420	C	T	0.000878759	0.000178315	8.36094e-07	0.280115
SC_global.sc.fa	rs9850082	T	C	0.000885226	0.000163565	6.29316e-08	0.417689
SC_global.sc.fa	rs7615332	A	G	0.000854261	0.000163576	1.78165e-07	0.422406
SC_global.sc.fa	rs7637646	G	A	0.000889285	0.000163509	5.42093e-08	0.41772
SC_global.sc.fa	rs7638143	G	A	0.000893222	0.000163513	4.7384e-08	0.41816
SC_global.sc.fa	rs13089135	C	A	0.00085556	0.000163794	1.77218e-07	0.422748
SC_global.sc.fa	3:13806711_CA_C	CA	C	0.000861714	0.000165662	1.99259e-07	0.412935
SC_global.sc.fa	rs4685016	C	T	0.000834348	0.000179946	3.56068e-06	0.275533
SC_global.sc.fa	rs754383728	AAAAAAAAG	A	0.000845986	0.000183724	4.15396e-06	0.262852
SC_global.sc.fa	rs4498020	C	A	0.000850132	0.000181917	2.98303e-06	0.273319
SC_global.sc.fa	rs4234519	G	A	0.000855263	0.000184321	3.50262e-06	0.263014
SC_global.sc.fa	rs11716601	T	G	-0.00082062	0.000177966	4.02772e-06	0.301622
SC_global.sc.fa	rs4591488	T	C	0.000809382	0.000177253	4.99206e-06	0.307091
SC_global.sc.fa	rs13079464	C	G	-0.000775468	0.00016404	2.28909e-06	0.46591
SC_global.sc.fa	rs13079190	A	G	0.000849524	0.000168837	4.90123e-07	0.367602
SC_global.sc.fa	rs729639	T	C	0.000813388	0.000170874	1.94632e-06	0.338906
SC_global.sc.fa	rs729638	T	C	0.000846416	0.000170289	6.72878e-07	0.343553
SC_global.sc.fa	rs12488195	C	G	0.000778914	0.000165029	2.37472e-06	0.495496
SC_global.sc.fa	rs13079007	G	A	0.000887703	0.000170823	2.04714e-07	0.336068
SC_global.sc.fa	rs4685022	A	G	0.0010524	0.000171362	8.32189e-10	0.344019
SC_global.sc.fa	rs11128657	C	T	0.00102454	0.000164084	4.34233e-10	0.415639
SC_global.sc.fa	rs13082214	C	T	0.00102575	0.00016332	3.43504e-10	0.422781
SC_global.sc.fa	rs6442409	T	C	0.00107812	0.000170441	2.57319e-10	0.344889
SC_global.sc.fa	rs6442411	T	C	0.00103	0.000163951	3.39559e-10	0.398344
SC_global.sc.fa	rs1433352	G	C	0.000789588	0.000167341	2.39092e-06	0.364416
SC_global.sc.fa	rs13100892	A	C	0.000771946	0.000162382	2.00761e-06	0.421163
SC_global.sc.fa	rs6442412	T	C	0.000746606	0.000162139	4.15245e-06	0.422069
SC_global.sc.fa	rs9871022	T	C	0.000758295	0.000162774	3.20215e-06	0.417588
SC_global.sc.fa	rs10662488	T	TGGA	0.000804773	0.000166086	1.27137e-06	0.406617
SC_global.sc.fa	rs56413236	G	GGAT	0.000822848	0.000166501	7.78982e-07	0.408614
SC_global.sc.fa	rs9851734	C	T	0.000754298	0.000163946	4.22977e-06	0.408758
SC_global.sc.fa	rs11718820	T	C	0.000762064	0.000162914	2.9178e-06	0.417236
SC_global.sc.fa	rs9878962	A	G	0.000746732	0.00016138	3.72762e-06	0.490628
SC_global.sc.fa	rs11716777	A	C	-0.000769771	0.00016556	3.34633e-06	0.392801
SC_global.sc.fa	rs6785071	C	T	-0.00157582	0.000292313	7.0824e-08	0.0866154
SC_global.sc.fa	rs2103150	T	C	-0.000764603	0.000165685	3.95618e-06	0.392069
SC_global.sc.fa	rs4676660	G	A	-0.000778381	0.000165779	2.67788e-06	0.391666
SC_global.sc.fa	rs6786764	A	G	-0.0017785	0.000325034	4.50528e-08	0.0700709
SC_global.sc.fa	rs784499	G	A	-0.00152218	0.000280469	5.78147e-08	0.0922798
SC_global.sc.fa	rs17038515	G	A	-0.000789428	0.000166269	2.06799e-06	0.391305
SC_global.sc.fa	rs11716103	G	T	-0.000789268	0.000166271	2.07841e-06	0.391325
SC_global.sc.fa	rs114400569	G	C	-0.00240203	0.000487975	8.60747e-07	0.0287239
SC_global.sc.fa	rs144001951	A	G	-0.0035483	0.000653457	5.69139e-08	0.0157854
SC_global.sc.fa	rs148172843	A	G	-0.00308567	0.000620858	6.74398e-07	0.0173613
SC_global.sc.fa	rs144149294	G	C	-0.00380678	0.000790848	1.49223e-06	0.0111131
SC_global.sc.fa	rs13081054	A	G	0.000877353	0.000160512	4.65227e-08	0.484355
SC_global.sc.fa	rs11129832	T	C	0.000877359	0.000160516	4.65438e-08	0.484349
SC_global.sc.fa	rs201219385	G	GT	0.000878989	0.000160661	4.52047e-08	0.484663
SC_global.sc.fa	rs12495185	A	G	0.000877353	0.000160512	4.65227e-08	0.484356
SC_global.sc.fa	rs11385883	AT	A	0.000883075	0.000160887	4.09015e-08	0.484866
SC_global.sc.fa	rs7638977	T	A	0.000873735	0.000160516	5.28489e-08	0.484222
SC_global.sc.fa	rs2018725	T	C	0.00087381	0.000160516	5.27082e-08	0.484281
SC_global.sc.fa	rs1009966	G	A	0.000875784	0.000160473	4.87863e-08	0.484458
SC_global.sc.fa	rs13073538	G	A	0.000868515	0.000160477	6.29238e-08	0.484327
SC_global.sc.fa	rs13096483	C	T	0.000868515	0.000160477	6.29238e-08	0.484326
SC_global.sc.fa	rs35310432	G	A	0.000875784	0.000160473	4.87863e-08	0.484458
SC_global.sc.fa	rs11129833	T	G	0.000873368	0.000160481	5.31721e-08	0.484534
SC_global.sc.fa	rs674243	C	T	0.000865846	0.000160644	7.12178e-08	0.486881
SC_global.sc.fa	3:39479453_ATAGAT_A	A	ATAGAT	0.000892077	0.000160723	2.88205e-08	0.483899
SC_global.sc.fa	rs879444	T	C	0.000879094	0.000160485	4.35385e-08	0.484572
SC_global.sc.fa	rs142003765	G	A	-0.00385884	0.000597799	1.10351e-10	0.0188372
SC_global.sc.fa	rs12495623	G	T	0.000871189	0.000160442	5.69462e-08	0.484519
SC_global.sc.fa	rs28615971	C	G	-0.000940991	0.000160765	4.88749e-09	0.49487
SC_global.sc.fa	rs938183	A	G	0.000877585	0.000160486	4.59112e-08	0.484536
SC_global.sc.fa	3:39480407_GA_G	G	GA	0.000879224	0.000160495	4.34177e-08	0.484578
SC_global.sc.fa	rs141906717	AAAAG	A	0.000879224	0.000160495	4.34177e-08	0.484578
SC_global.sc.fa	rs1317871	C	A	0.000875095	0.000185605	2.43344e-06	0.251163
SC_global.sc.fa	rs12494100	A	G	0.00087306	0.000160507	5.40121e-08	0.484542
SC_global.sc.fa	rs13079576	G	A	0.000873933	0.000160502	5.23458e-08	0.484538
SC_global.sc.fa	rs1278142	C	T	-0.00093801	0.000160791	5.49424e-09	0.494864
SC_global.sc.fa	rs13059755	T	C	0.000873891	0.000160512	5.25202e-08	0.484569
SC_global.sc.fa	rs11705945	G	A	0.000873891	0.000160512	5.25202e-08	0.484564
SC_global.sc.fa	rs34029841	C	G	0.000873891	0.000160512	5.25202e-08	0.484561
SC_global.sc.fa	rs615479	G	C	-0.000942207	0.000160866	4.77578e-09	0.494839
SC_global.sc.fa	rs2088667	A	T	0.000749662	0.000161359	3.40458e-06	0.442993
SC_global.sc.fa	rs11129834	G	A	0.000877869	0.000160642	4.68398e-08	0.484528
SC_global.sc.fa	rs11129835	T	C	-0.000950979	0.000160814	3.39584e-09	0.497607
SC_global.sc.fa	rs71618905	CA	C	0.000758861	0.000161652	2.68936e-06	0.442772
SC_global.sc.fa	rs630934	A	C	-0.000939772	0.000160989	5.37171e-09	0.494928
SC_global.sc.fa	rs533577	T	C	-0.000939262	0.000160979	5.46271e-09	0.49492
SC_global.sc.fa	rs6770797	A	C	0.000874586	0.000160866	5.48237e-08	0.484488
SC_global.sc.fa	rs6770798	T	C	0.000872303	0.00016083	5.89566e-08	0.484802
SC_global.sc.fa	rs2370964	C	T	-0.000953273	0.000160965	3.2213e-09	0.497739
SC_global.sc.fa	rs2887901	G	A	-0.000953273	0.000160965	3.2213e-09	0.497743
SC_global.sc.fa	rs4525803	T	G	0.000873497	0.000160818	5.6426e-08	0.484431
SC_global.sc.fa	rs6774232	C	G	-0.00095116	0.000161025	3.53536e-09	0.497768
SC_global.sc.fa	rs3914283	C	T	0.000875732	0.000160856	5.25817e-08	0.486433
SC_global.sc.fa	rs36020975	A	G	0.00087647	0.000160836	5.10425e-08	0.486437
SC_global.sc.fa	rs34629457	T	C	0.000875573	0.00016085	5.28122e-08	0.486441
SC_global.sc.fa	rs6772037	A	G	-0.000948172	0.000161033	3.96274e-09	0.495798
SC_global.sc.fa	rs11706071	C	A	-0.000853506	0.000161737	1.32439e-07	0.500039
SC_global.sc.fa	rs9852186	A	C	-0.000953266	0.000161039	3.27586e-09	0.496309
SC_global.sc.fa	rs34403692	G	A	-0.000955369	0.00016105	3.03363e-09	0.496396
SC_global.sc.fa	rs6765697	C	T	-0.000957077	0.000161032	2.83237e-09	0.496441
SC_global.sc.fa	rs5848503	AT	A	-0.000959029	0.000161663	3.03149e-09	0.49302
SC_global.sc.fa	rs9820623	G	T	-0.000956465	0.000161037	2.9024e-09	0.496371
SC_global.sc.fa	rs4676496	A	G	-0.000959479	0.000161054	2.59931e-09	0.496311
SC_global.sc.fa	rs694611	G	C	-0.000920286	0.000161054	1.11643e-08	0.494964
SC_global.sc.fa	rs34897882	T	C	0.000847392	0.000160802	1.37838e-07	0.48427
SC_global.sc.fa	rs645567	G	A	-0.000918633	0.000161049	1.18436e-08	0.494973
SC_global.sc.fa	rs11708828	C	T	-0.000919118	0.000160914	1.13153e-08	0.497707
SC_global.sc.fa	rs11713114	C	T	0.000836536	0.000160817	1.99089e-07	0.484595
SC_global.sc.fa	rs11709044	A	G	0.000840994	0.00016086	1.72761e-07	0.484606
SC_global.sc.fa	rs11709075	A	G	0.000839353	0.000160754	1.79175e-07	0.484534
SC_global.sc.fa	rs478514	T	C	-0.000915081	0.000161098	1.36123e-08	0.494996
SC_global.sc.fa	rs12638676	G	A	0.000834676	0.000161368	2.32976e-07	0.490616
SC_global.sc.fa	rs13092508	G	A	0.000858734	0.000172967	6.92972e-07	0.309463
SC_global.sc.fa	rs631312	G	A	-0.000876052	0.000179416	1.05302e-06	0.276232
SC_global.sc.fa	rs1768190	T	C	-0.000865998	0.000178193	1.18235e-06	0.283565
SC_global.sc.fa	rs10675541	T	TAC	-0.000762664	0.000161215	2.25088e-06	0.484426
SC_global.sc.fa	rs138982058	A	ATG	-0.000779592	0.000161335	1.35966e-06	0.491735
SC_global.sc.fa	rs1768208	T	C	-0.00084336	0.000180098	2.84623e-06	0.270271
SC_global.sc.fa	rs545397	T	C	-0.000827985	0.000180415	4.47049e-06	0.27612
SC_global.sc.fa	rs1513219	T	C	-0.000830846	0.000180395	4.13321e-06	0.276102
SC_global.sc.fa	rs616147	A	G	-0.000838713	0.00018168	3.92565e-06	0.268823
SC_global.sc.fa	rs1708104	T	C	-0.000828598	0.000180381	4.38003e-06	0.2761
SC_global.sc.fa	rs150326586	G	A	-0.00372368	0.000716677	2.05652e-07	0.0129961
SC_global.sc.fa	rs1996097	C	T	-0.000755873	0.000164544	4.37698e-06	0.397301
SC_global.sc.fa	rs1038354	G	A	0.000858903	0.000182172	2.43423e-06	0.272836
SC_global.sc.fa	rs13112198	G	A	0.000881431	0.000181144	1.14709e-06	0.27796
SC_global.sc.fa	rs13152478	T	C	0.000886747	0.000181415	1.02598e-06	0.275309
SC_global.sc.fa	rs13119284	G	A	0.000980981	0.00018194	7.04662e-08	0.27135
SC_global.sc.fa	rs7692586	C	T	0.000981381	0.000181734	6.72881e-08	0.271913
SC_global.sc.fa	rs74715466	A	C	0.000982175	0.000181928	6.7813e-08	0.271382
SC_global.sc.fa	rs4398582	G	C	0.0009768	0.000182284	8.46617e-08	0.268344
SC_global.sc.fa	rs9312636	A	G	0.000986432	0.000182347	6.37944e-08	0.268158
SC_global.sc.fa	rs13120634	T	C	0.00098714	0.000182285	6.1791e-08	0.268135
SC_global.sc.fa	rs17082362	T	C	0.000991821	0.000182098	5.18707e-08	0.26869
SC_global.sc.fa	rs10517276	C	T	0.000993157	0.000182233	5.09222e-08	0.268255
SC_global.sc.fa	rs13151227	G	T	0.000986203	0.000181784	5.85094e-08	0.27164
SC_global.sc.fa	rs13122232	G	A	0.00097641	0.000181799	7.91619e-08	0.271641
SC_global.sc.fa	rs6822050	G	A	0.000996593	0.000181787	4.24571e-08	0.271589
SC_global.sc.fa	rs4380575	G	A	0.00099146	0.00018211	5.25542e-08	0.268731
SC_global.sc.fa	rs13140090	G	T	0.000897761	0.000178973	5.31108e-07	0.285729
SC_global.sc.fa	rs13104284	A	G	0.00102365	0.000183107	2.29123e-08	0.266834
SC_global.sc.fa	rs13114411	T	C	0.00101226	0.000183288	3.37443e-08	0.266747
SC_global.sc.fa	rs12641339	C	T	0.00102279	0.000183229	2.40526e-08	0.270032
SC_global.sc.fa	rs13141532	T	C	0.00102095	0.000183501	2.67063e-08	0.2671
SC_global.sc.fa	rs13123263	G	T	0.00102227	0.000183261	2.45854e-08	0.269925
SC_global.sc.fa	rs13119115	T	C	0.00101796	0.000183639	3.00267e-08	0.267028
SC_global.sc.fa	rs13117887	A	G	0.00101796	0.000183639	3.00267e-08	0.267031
SC_global.sc.fa	rs13118564	A	G	0.00101738	0.000183644	3.05996e-08	0.267026
SC_global.sc.fa	rs4864443	A	G	0.00102345	0.00018365	2.53516e-08	0.267014
SC_global.sc.fa	rs13113235	G	A	0.00102541	0.00018345	2.30298e-08	0.26975
SC_global.sc.fa	rs13123149	A	C	0.00102503	0.000183811	2.48213e-08	0.266751
SC_global.sc.fa	rs13132859	C	T	0.00101123	0.00018536	4.93621e-08	0.261281
SC_global.sc.fa	rs4864724	A	G	0.00103753	0.000183828	1.68139e-08	0.267387
SC_global.sc.fa	rs6554068	G	A	0.00103007	0.000165722	5.19962e-10	0.372977
SC_global.sc.fa	rs11397380	G	GC	0.00102516	0.000166633	7.76971e-10	0.372793
SC_global.sc.fa	4:54041120_GT_G	GT	G	0.000932914	0.000164322	1.38453e-08	0.40028
SC_global.sc.fa	rs34421599	C	T	0.00087457	0.000178632	9.85117e-07	0.28164
SC_global.sc.fa	rs2898961	A	G	0.000879048	0.000178668	8.71441e-07	0.281045
SC_global.sc.fa	rs28795373	C	T	0.00109466	0.000166591	5.10716e-11	0.364126
SC_global.sc.fa	rs10005818	T	C	0.00108881	0.000166618	6.5067e-11	0.363995
SC_global.sc.fa	rs7690076	G	T	0.00109022	0.000166552	6.04202e-11	0.364207
SC_global.sc.fa	rs4346703	G	A	0.00108881	0.000166618	6.5067e-11	0.363998
SC_global.sc.fa	rs75118330	A	G	0.000870785	0.000178969	1.14895e-06	0.28027
SC_global.sc.fa	4:54049831_TA_T	TA	T	0.000813379	0.000162313	5.45067e-07	0.483183
SC_global.sc.fa	rs7687452	T	C	0.000787893	0.000161193	1.0262e-06	0.486824
SC_global.sc.fa	rs9968315	T	C	0.000871671	0.000178681	1.07692e-06	0.280935
SC_global.sc.fa	rs7654397	A	G	0.00108582	0.000166543	7.18758e-11	0.364152
SC_global.sc.fa	rs10517283	A	C	0.000871671	0.000178681	1.07692e-06	0.280937
SC_global.sc.fa	rs6840571	T	C	0.00109185	0.000166593	5.72141e-11	0.36402
SC_global.sc.fa	rs28467481	T	C	0.000871778	0.000178474	1.04325e-06	0.282128
SC_global.sc.fa	rs7672997	A	G	0.000782146	0.000161148	1.22049e-06	0.48681
SC_global.sc.fa	rs10027975	T	C	0.000894406	0.000161367	3.01189e-08	0.450481
SC_global.sc.fa	rs6822933	A	G	0.000785125	0.000161409	1.15684e-06	0.487386
SC_global.sc.fa	rs34115081	C	T	0.00109113	0.000166606	5.91016e-11	0.364066
SC_global.sc.fa	rs12507517	C	T	0.00108968	0.000166584	6.22794e-11	0.364077
SC_global.sc.fa	rs6554071	C	T	0.000884829	0.000161283	4.15058e-08	0.451052
SC_global.sc.fa	4:54067166_TTTTAA_T	T	TTTTAA	0.000874347	0.000178783	1.01242e-06	0.281298
SC_global.sc.fa	rs6830743	C	T	0.0010906	0.000166526	5.91125e-11	0.364221
SC_global.sc.fa	rs34734231	G	A	0.000787576	0.000161108	1.02307e-06	0.486706
SC_global.sc.fa	rs4394057	G	A	0.000787885	0.000161152	1.02002e-06	0.486732
SC_global.sc.fa	rs76941389	A	T	0.00108592	0.000166596	7.25863e-11	0.363947
SC_global.sc.fa	rs2412398	C	G	0.00109055	0.000166549	5.95843e-11	0.364369
SC_global.sc.fa	rs4515222	T	C	0.00109043	0.000166536	5.966e-11	0.364263
SC_global.sc.fa	rs4339271	C	T	0.000862246	0.000178957	1.45828e-06	0.288778
SC_global.sc.fa	rs4588514	A	G	0.000899188	0.000161226	2.472e-08	0.450392
SC_global.sc.fa	rs2412400	A	G	0.00108791	0.00016654	6.60847e-11	0.36427
SC_global.sc.fa	rs13146499	T	A	0.000781736	0.000161135	1.23382e-06	0.486803
SC_global.sc.fa	rs9998819	T	C	0.000874518	0.000178627	9.85893e-07	0.281029
SC_global.sc.fa	rs6554072	G	C	0.00109031	0.000166543	6.00641e-11	0.364178
SC_global.sc.fa	rs6827392	G	T	0.000780888	0.000161149	1.26955e-06	0.486909
SC_global.sc.fa	rs13122159	T	C	0.000874518	0.000178627	9.85893e-07	0.281037
SC_global.sc.fa	rs6828377	G	A	0.00108806	0.000166522	6.53747e-11	0.364249
SC_global.sc.fa	rs77990250	A	G	0.00108746	0.000166539	6.72644e-11	0.364124
SC_global.sc.fa	rs146654048	T	A	0.000901376	0.000161246	2.29555e-08	0.450286
SC_global.sc.fa	rs185551970	G	A	0.000901152	0.000161237	2.30997e-08	0.450338
SC_global.sc.fa	rs7685213	T	C	0.00108861	0.000166509	6.37323e-11	0.364199
SC_global.sc.fa	rs7685415	T	C	0.00108684	0.000166514	6.84829e-11	0.364185
SC_global.sc.fa	rs6554073	C	T	0.000786932	0.000161119	1.04566e-06	0.486687
SC_global.sc.fa	rs2412406	T	C	0.00108737	0.000166506	6.69193e-11	0.364182
SC_global.sc.fa	rs7698400	T	C	0.00108864	0.000166514	6.37358e-11	0.364221
SC_global.sc.fa	rs11133251	A	G	0.00108871	0.000166515	6.35679e-11	0.364134
SC_global.sc.fa	rs6834522	C	A	0.00108875	0.000166521	6.35718e-11	0.364158
SC_global.sc.fa	rs6554074	G	T	0.000894867	0.000161224	2.88073e-08	0.4505
SC_global.sc.fa	4:54086751_CAA_C	C	CAA	0.000876235	0.000178696	9.47978e-07	0.281193
SC_global.sc.fa	rs6818181	A	G	0.00108737	0.000166506	6.69193e-11	0.364178
SC_global.sc.fa	rs11942132	T	A	0.000894693	0.000161224	2.89897e-08	0.450481
SC_global.sc.fa	rs7673864	A	T	0.000895167	0.00016124	2.85944e-08	0.450432
SC_global.sc.fa	rs6554075	G	A	0.000776806	0.000161267	1.46753e-06	0.487136
SC_global.sc.fa	rs6554077	G	A	0.00108381	0.000166658	8.02597e-11	0.364139
SC_global.sc.fa	rs6554078	C	T	0.000891062	0.000161325	3.36112e-08	0.450555
SC_global.sc.fa	rs6554079	A	C	0.00102525	0.000168269	1.12716e-09	0.38339
SC_global.sc.fa	rs55877546	A	AC	0.00102515	0.000168273	1.1326e-09	0.383389
SC_global.sc.fa	rs2412401	G	A	0.00074082	0.000161323	4.4104e-06	0.495348
SC_global.sc.fa	rs12509702	C	T	0.0010972	0.000166734	4.78995e-11	0.363816
SC_global.sc.fa	rs2412402	G	T	0.00109289	0.00016664	5.55586e-11	0.364079
SC_global.sc.fa	rs4254834	C	G	0.00109135	0.000166675	5.96489e-11	0.363963
SC_global.sc.fa	rs4557334	A	T	0.000788375	0.000161238	1.01771e-06	0.486449
SC_global.sc.fa	rs28822987	A	G	0.00108598	0.000166756	7.55088e-11	0.363675
SC_global.sc.fa	rs12715997	A	T	0.000903514	0.000161325	2.16083e-08	0.450324
SC_global.sc.fa	rs11721940	A	G	0.000901695	0.000161348	2.31642e-08	0.450413
SC_global.sc.fa	rs2412403	G	A	0.00089968	0.000161335	2.48245e-08	0.450414
SC_global.sc.fa	rs2412404	T	C	0.00090312	0.000161363	2.2085e-08	0.450201
SC_global.sc.fa	rs13140358	T	A	0.000873392	0.000178677	1.02506e-06	0.281489
SC_global.sc.fa	rs11133252	A	T	0.00109394	0.000166641	5.3277e-11	0.363922
SC_global.sc.fa	rs4864734	C	A	0.000806464	0.00016401	8.84431e-07	0.496055
SC_global.sc.fa	rs4864735	T	C	0.000793242	0.000164051	1.33814e-06	0.496168
SC_global.sc.fa	rs4864737	G	C	0.000797369	0.000161215	7.62964e-07	0.486261
SC_global.sc.fa	rs71597825	C	T	0.00108354	0.000170728	2.24247e-10	0.332489
SC_global.sc.fa	rs7678607	C	G	0.00108974	0.000170691	1.75519e-10	0.332665
SC_global.sc.fa	rs113131217	G	A	0.000792533	0.000161649	9.5125e-07	0.487971
SC_global.sc.fa	rs374264016	A	G	0.00086425	0.000178822	1.35353e-06	0.280819
SC_global.sc.fa	rs4472196	A	G	0.0010998	0.000170543	1.14969e-10	0.33248
SC_global.sc.fa	rs6846461	A	G	0.00110299	0.000170519	1.01024e-10	0.332493
SC_global.sc.fa	rs527778925	G	GA	0.00109401	0.000170622	1.4654e-10	0.332603
SC_global.sc.fa	rs13152012	T	C	0.00109997	0.000170538	1.14103e-10	0.332495
SC_global.sc.fa	rs2412397	C	T	0.00109	0.000166722	6.37327e-11	0.363627
SC_global.sc.fa	rs6810608	T	C	0.00109354	0.000170525	1.45712e-10	0.332914
SC_global.sc.fa	rs7655632	C	T	0.000905005	0.000161942	2.31737e-08	0.433683
SC_global.sc.fa	rs34690074	A	T	0.000797606	0.00016117	7.51838e-07	0.485415
SC_global.sc.fa	rs9991945	C	A	0.000873211	0.000163671	9.63631e-08	0.403191
SC_global.sc.fa	rs10014030	G	A	0.000871687	0.000163672	1.0145e-07	0.402982
SC_global.sc.fa	rs6820250	C	A	0.000749707	0.000161788	3.60847e-06	0.454781
SC_global.sc.fa	rs6845732	A	G	0.00110249	0.000170751	1.09175e-10	0.333584
SC_global.sc.fa	rs6845741	A	G	0.00110125	0.000170757	1.14666e-10	0.333625
SC_global.sc.fa	rs9799491	C	G	0.000748305	0.000161779	3.75776e-06	0.454978
SC_global.sc.fa	rs34426398	C	T	0.000871485	0.000163685	1.02373e-07	0.403307
SC_global.sc.fa	rs9684264	C	A	0.00109436	0.000170525	1.41172e-10	0.332208
SC_global.sc.fa	rs10016473	C	A	0.00109298	0.000170595	1.51447e-10	0.332028
SC_global.sc.fa	rs10028894	G	A	0.00109291	0.000170534	1.49582e-10	0.332238
SC_global.sc.fa	rs11133256	T	C	0.00109291	0.000170534	1.49582e-10	0.332238
SC_global.sc.fa	rs28876828	T	C	0.000751332	0.000161901	3.49197e-06	0.454736
SC_global.sc.fa	rs4391098	T	G	0.000761118	0.000162163	2.70101e-06	0.456557
SC_global.sc.fa	rs35820026	T	C	0.000891839	0.000186857	1.82768e-06	0.248375
SC_global.sc.fa	rs140838106	A	G	0.000876162	0.000163748	8.84747e-08	0.403272
SC_global.sc.fa	rs11133257	C	T	0.00109286	0.00017046	1.4719e-10	0.332165
SC_global.sc.fa	rs11133258	T	C	0.000871485	0.000163685	1.02373e-07	0.403307
SC_global.sc.fa	rs4103016	G	T	0.00109291	0.000170534	1.49582e-10	0.332241
SC_global.sc.fa	rs62324286	C	T	0.000871609	0.000163682	1.01893e-07	0.403055
SC_global.sc.fa	rs111290622	G	A	0.000758435	0.000163291	3.4253e-06	0.461364
SC_global.sc.fa	rs56129853	A	AAC	0.000821641	0.000165455	6.88688e-07	0.413162
SC_global.sc.fa	rs774442076	TATC	T	0.000881766	0.000163763	7.34084e-08	0.403217
SC_global.sc.fa	rs112016184	C	T	0.000896302	0.000186564	1.56315e-06	0.248969
SC_global.sc.fa	rs1825147	C	T	0.00108791	0.000170443	1.77152e-10	0.332294
SC_global.sc.fa	rs13113985	C	G	0.00109162	0.000170517	1.56513e-10	0.332129
SC_global.sc.fa	rs7441849	C	T	0.00109162	0.000170517	1.56513e-10	0.332129
SC_global.sc.fa	rs9999144	A	G	0.000880518	0.0001828	1.46784e-06	0.264749
SC_global.sc.fa	rs751266	G	A	0.000747294	0.000161787	3.87712e-06	0.455343
SC_global.sc.fa	rs9990771	T	C	0.000873499	0.000163662	9.52861e-08	0.403169
SC_global.sc.fa	rs79908368	A	G	0.00090008	0.000186464	1.39433e-06	0.249121
SC_global.sc.fa	rs7683984	G	A	0.0008723	0.000163721	1.00256e-07	0.403507
SC_global.sc.fa	rs62324288	C	G	0.00107832	0.000168663	1.65468e-10	0.347651
SC_global.sc.fa	rs7658384	C	T	0.000872906	0.000163648	9.69671e-08	0.403199
SC_global.sc.fa	rs7682970	A	C	0.00109237	0.00017045	1.49608e-10	0.332175
SC_global.sc.fa	rs113219069	G	T	0.001093	0.00017048	1.47128e-10	0.33213
SC_global.sc.fa	rs9759746	C	G	0.000741469	0.00016181	4.62218e-06	0.454839
SC_global.sc.fa	rs11724781	A	C	0.000747214	0.000161733	3.85761e-06	0.454776
SC_global.sc.fa	rs775847633	T	TGTTAA	0.000889372	0.000186512	1.86808e-06	0.249098
SC_global.sc.fa	rs13130986	G	A	0.00109254	0.000170478	1.4967e-10	0.33255
SC_global.sc.fa	rs2054588	A	C	0.00108829	0.000170793	1.90202e-10	0.331374
SC_global.sc.fa	rs2035375	T	C	0.000902425	0.000186392	1.29683e-06	0.251604
SC_global.sc.fa	rs4864742	G	T	0.000750136	0.000161803	3.5702e-06	0.455617
SC_global.sc.fa	rs1481818	T	C	0.0010847	0.000170708	2.13578e-10	0.331847
SC_global.sc.fa	rs4864743	A	T	0.00109167	0.000170431	1.52974e-10	0.332715
SC_global.sc.fa	rs751982949	GAT	G	0.000758313	0.000162875	3.2457e-06	0.45315
SC_global.sc.fa	rs1481820	C	T	0.00103701	0.000173435	2.27677e-09	0.345058
SC_global.sc.fa	rs1481821	A	C	0.00103701	0.000173435	2.27677e-09	0.345058
SC_global.sc.fa	rs900110	A	T	0.000872357	0.000163695	9.96027e-08	0.40355
SC_global.sc.fa	rs1842658	G	C	0.000868049	0.000163671	1.14591e-07	0.403144
[truncated: 2,907 more rows]
