# Supplementary material for: Causal Associations between Functional/Structural Connectivity and Stroke: A Bidirectional Mendelian Randomization Study
Source: Biomedicines. 2023 May 29;11(6):1575. doi: 10.3390/biomedicines11061575 (PMC10295514; doi:10.3390/biomedicines11061575)
Supplement: Supplementary file 1 [file biomedicines-11-01575-s001.zip › S-Table 2.xlsx]

## Sheet: sheet1
Supplementary Table 2. Detailed information of instrumental variables used in MR analyses
Functional/structural connectivity (exposure)	Stroke type (outcome)	SNP	Effect allele	Other allele	Exposure (Functional/structural connectivity )				Outcome (Stroke type)
					Beta	SE	F	P-value	Beta	SE	P-value
FC_Default	STROKE_AS	rs10048777	C	A	-0.000368787	7.30534e-05	25.48	4.49516e-07	0.0033	0.0105	0.755
FC_Default	STROKE_AS	rs113569906	C	T	0.00159655	0.00034918	20.91	4.84946e-06	-0.0064	0.0497	0.8982
FC_Default	STROKE_AS	rs115774475	T	C	0.000922858	0.00019993	21.31	3.93492e-06	-0.0316	0.0318	0.3209
FC_Default	STROKE_AS	rs12488558	C	T	-0.000411854	8.99763e-05	20.95	4.73343e-06	0.0043	0.0116	0.7131
FC_Default	STROKE_AS	rs148891041	A	G	-0.00122971	0.000262921	21.88	2.92624e-06	0.003	0.0387	0.9388
FC_Default	STROKE_AS	rs150545443	T	C	0.000968799	0.000201861	23.03	1.60181e-06	0.0077	0.0284	0.7854
FC_Default	STROKE_AS	rs17409597	C	T	0.000344672	7.19008e-05	22.98	1.64762e-06	-0.0091	0.0093	0.3259
FC_Default	STROKE_AS	rs1816158	C	T	0.00048155	0.000104035	21.43	3.69985e-06	0.0269	0.017	0.1134
FC_Default	STROKE_AS	rs2274796	C	T	-0.000339289	7.26938e-05	21.78	3.06842e-06	0.0089	0.0094	0.3453
FC_Default	STROKE_AS	rs2961301	C	T	-0.000376595	7.84735e-05	23.03	1.60477e-06	0.006	0.0101	0.5492
FC_Default	STROKE_AS	rs358079	G	T	-0.000423831	7.72992e-05	30.06	4.22676e-08	0.0039	0.0101	0.7015
FC_Default	STROKE_AS	rs429358	C	T	-0.000589248	9.98362e-05	34.84	3.63785e-09	0.0127	0.0134	0.3418
FC_Default	STROKE_AS	rs62096312	C	T	0.00071354	0.000139777	26.06	3.3371e-07	-0.0073	0.0182	0.689
FC_Default	STROKE_AS	rs72998957	T	G	-0.000461784	0.000100546	21.09	4.39752e-06	0.0069	0.0138	0.617
FC_Default	STROKE_AS	rs74577448	A	T	-0.000730477	0.000159159	21.06	4.46438e-06	-0.0172	0.0215	0.4237
FC_Default	STROKE_AS	rs76914898	T	C	0.000636412	0.000137024	21.57	3.42738e-06	0.0071	0.0178	0.6905
FC_Default	STROKE_AS	rs9384820	C	G	-0.000780123	0.000158007	24.38	7.97815e-07	0.027	0.0206	0.1904
FC_Dorsal.Attention	STROKE_AS	rs10255417	G	C	0.000363707	7.82646e-05	21.6	3.38416e-06	-0.0054	0.0143	0.7055
FC_Dorsal.Attention	STROKE_AS	rs11099632	G	T	0.000295037	5.79104e-05	25.96	3.5204e-07	-0.0096	0.0109	0.3775
FC_Dorsal.Attention	STROKE_AS	rs117687720	T	C	0.00061912	0.000135344	20.93	4.80088e-06	0.012	0.0251	0.6328
FC_Dorsal.Attention	STROKE_AS	rs11921985	G	A	0.000282879	4.93806e-05	32.82	1.02554e-08	-0.0047	0.0094	0.621
FC_Dorsal.Attention	STROKE_AS	rs137902007	G	A	-0.0010298	0.000215488	22.84	1.77309e-06	-0.014	0.0431	0.7456
FC_Dorsal.Attention	STROKE_AS	rs141794346	T	A	-0.000404869	8.75623e-05	21.38	3.78865e-06	-0.0176	0.0208	0.3983
FC_Dorsal.Attention	STROKE_AS	rs143030701	T	C	0.00107006	0.000232337	21.21	4.13355e-06	-0.0904	0.0712	0.2043
FC_Dorsal.Attention	STROKE_AS	rs145863662	T	C	0.000722962	0.000158169	20.89	4.88335e-06	0.0204	0.0386	0.5966
FC_Dorsal.Attention	STROKE_AS	rs1532791	G	A	0.000249814	4.84126e-05	26.63	2.48857e-07	0.0088	0.0092	0.3393
FC_Dorsal.Attention	STROKE_AS	rs4237053	C	T	0.000362169	7.27442e-05	24.79	6.4483e-07	-0.0166	0.0139	0.2339
FC_Dorsal.Attention	STROKE_AS	rs55747393	T	C	0.000244187	5.098e-05	22.94	1.67942e-06	-0.0082	0.0094	0.3844
FC_Dorsal.Attention	STROKE_AS	rs6970451	C	G	0.000237591	5.18142e-05	21.03	4.55437e-06	-0.0007	0.0103	0.9482
FC_Dorsal.Attention	STROKE_AS	rs955495	G	A	0.000251476	4.95914e-05	25.71	3.98903e-07	0.0067	0.0096	0.4865
FC_Frontoparietal	STROKE_AS	rs111435934	T	C	0.00068652	0.000139157	24.34	8.13675e-07	-0.0133	0.0349	0.7042
FC_Frontoparietal	STROKE_AS	rs113167197	C	T	-0.000453811	9.91708e-05	20.94	4.76285e-06	0.0343	0.025	0.1713
FC_Frontoparietal	STROKE_AS	rs11625143	C	T	-0.00019348	4.22568e-05	20.96	4.70398e-06	0.0067	0.0104	0.5183
FC_Frontoparietal	STROKE_AS	rs116675568	A	T	0.000459154	9.96979e-05	21.21	4.13833e-06	-0.0167	0.0247	0.4995
FC_Frontoparietal	STROKE_AS	rs12185551	G	A	0.000174787	3.77129e-05	21.48	3.59442e-06	-0.0066	0.0091	0.4706
FC_Frontoparietal	STROKE_AS	rs13190499	C	A	-0.000187957	3.85178e-05	23.81	1.0696e-06	-0.0035	0.0095	0.7132
FC_Frontoparietal	STROKE_AS	rs150755180	G	A	0.00103577	0.00021856	22.46	2.15982e-06	0.0619	0.09	0.492
FC_Frontoparietal	STROKE_AS	rs2156085	T	C	0.000245972	4.74784e-05	26.84	2.2289e-07	0.0087	0.0121	0.4743
FC_Frontoparietal	STROKE_AS	rs3218896	C	T	-0.000327593	7.09414e-05	21.32	3.89916e-06	0.0335	0.0174	0.05453
FC_Frontoparietal	STROKE_AS	rs41520244	A	G	0.000860036	0.000188124	20.9	4.86394e-06	-0.0075	0.083	0.9281
FC_Frontoparietal	STROKE_AS	rs484649	T	C	0.000836185	0.000151738	30.37	3.61197e-08	-0.0263	0.0443	0.552
FC_Frontoparietal	STROKE_AS	rs62158211	T	G	-0.000288083	4.54072e-05	40.25	2.27395e-10	-0.0053	0.0112	0.6375
FC_Frontoparietal	STROKE_AS	rs6552731	C	T	0.000334015	7.17473e-05	21.67	3.25075e-06	0.0277	0.0209	0.1859
FC_Frontoparietal	STROKE_AS	rs6581468	G	A	0.000200758	4.12539e-05	23.68	1.14402e-06	-0.0045	0.0102	0.6596
FC_Frontoparietal	STROKE_AS	rs72694393	T	G	0.000176229	3.79395e-05	21.58	3.42021e-06	-0.0033	0.01	0.739
FC_Frontoparietal	STROKE_AS	rs76028461	G	A	0.000486024	0.000105416	21.26	4.03798e-06	-0.0287	0.0297	0.334
FC_Frontoparietal	STROKE_AS	rs76854336	C	G	-0.000534858	0.000108506	24.3	8.31025e-07	-0.0033	0.0299	0.9132
FC_Frontoparietal	STROKE_AS	rs7839112	T	G	-0.000196985	4.30471e-05	20.94	4.76411e-06	-0.005	0.0108	0.6419
FC_Frontoparietal	STROKE_AS	rs78902843	A	G	0.000596925	0.000113239	27.79	1.36628e-07	0.0159	0.0313	0.612
FC_Frontoparietal	STROKE_AS	rs79445012	T	C	-0.000450405	9.69994e-05	21.56	3.44667e-06	0.0236	0.0252	0.3476
FC_Frontoparietal	STROKE_AS	rs900444	T	C	-0.000222706	4.7564e-05	21.92	2.85389e-06	-0.0024	0.0137	0.8613
FC_Frontoparietal	STROKE_AS	rs9837663	C	T	0.000178085	3.89217e-05	20.93	4.77703e-06	0.0079	0.0096	0.4066
FC_global.fc.gmean	STROKE_AS	rs113894837	G	T	0.00156978	0.000310762	25.52	4.41967e-07	-0.0599	0.0512	0.2423
FC_global.fc.gmean	STROKE_AS	rs11913404	T	C	0.000889411	0.000189611	22	2.73818e-06	-0.0306	0.0324	0.3461
FC_global.fc.gmean	STROKE_AS	rs12121215	T	A	0.000820815	0.000164378	24.93	5.974e-07	-0.0043	0.0247	0.8616
FC_global.fc.gmean	STROKE_AS	rs13176419	T	C	0.00031009	6.62202e-05	21.93	2.84778e-06	0.0054	0.0095	0.5685
FC_global.fc.gmean	STROKE_AS	rs140970907	T	C	0.00109378	0.000227201	23.18	1.48773e-06	-0.0649	0.0358	0.06973
FC_global.fc.gmean	STROKE_AS	rs142001690	G	C	0.00122156	0.000261979	21.74	3.13649e-06	0.0079	0.0423	0.8527
FC_global.fc.gmean	STROKE_AS	rs192152002	A	C	0.000785709	0.000170017	21.36	3.83315e-06	-0.0023	0.0254	0.9266
FC_global.fc.gmean	STROKE_AS	rs76634792	T	A	0.000648971	0.000140461	21.35	3.85304e-06	0.0009	0.019	0.9629
FC_Limbic	STROKE_AS	rs10001230	A	G	0.000520704	0.000109466	22.63	1.979e-06	0.0003	0.0113	0.9815
FC_Limbic	STROKE_AS	rs11187838	A	G	0.000566864	8.77866e-05	41.7	1.08708e-10	-0.0144	0.0092	0.1188
FC_Limbic	STROKE_AS	rs114590424	G	C	-0.00173982	0.000352837	24.31	8.23939e-07	0.0981	0.0512	0.05511
FC_Limbic	STROKE_AS	rs34680692	C	T	-0.000594699	0.000118563	25.16	5.31774e-07	0.0138	0.0127	0.2768
FC_Limbic	STROKE_AS	rs66614174	T	C	-0.000443796	9.22049e-05	23.17	1.49516e-06	-0.0175	0.0122	0.1491
FC_Limbic	STROKE_AS	rs7019107	A	G	0.000454326	9.57708e-05	22.5	2.10957e-06	-0.0045	0.0106	0.6709
FC_Limbic	STROKE_AS	rs73167280	T	C	0.00074836	0.000161497	21.47	3.60816e-06	0.0117	0.0168	0.4863
FC_Limbic	STROKE_AS	rs78070427	A	G	-0.000786672	0.000166695	22.27	2.3814e-06	0.0026	0.0173	0.8825
FC_Limbic	STROKE_AS	rs7875396	G	A	-0.00043007	9.3154e-05	21.31	3.91866e-06	0.0079	0.0098	0.4215
FC_Limbic	STROKE_AS	rs8059144	C	T	0.000430173	9.09599e-05	22.37	2.26685e-06	-0.0068	0.0107	0.5267
FC_Somatomotor	STROKE_AS	rs1113378	G	C	0.00197732	0.000421945	21.96	2.79914e-06	0.0179	0.0145	0.2161
FC_Somatomotor	STROKE_AS	rs112918647	T	C	-0.00343357	0.000696733	24.29	8.36095e-07	0.0195	0.0274	0.4781
FC_Somatomotor	STROKE_AS	rs115048037	T	A	-0.00179806	0.000381018	22.27	2.38273e-06	0.0019	0.0138	0.8934
FC_Somatomotor	STROKE_AS	rs115214	A	T	0.00302739	0.000654506	21.39	3.75814e-06	-0.0015	0.0239	0.9501
FC_Somatomotor	STROKE_AS	rs118134300	C	A	-0.00262252	0.000538038	23.76	1.09986e-06	-0.0176	0.0204	0.3877
FC_Somatomotor	STROKE_AS	rs2863957	A	C	-0.0033754	0.00032422	108.39	2.51754e-25	-0.0062	0.0111	0.5763
FC_Somatomotor	STROKE_AS	rs4806185	C	A	-0.00137281	0.000291426	22.19	2.4836e-06	-0.0067	0.0099	0.4966
FC_Somatomotor	STROKE_AS	rs694918	C	T	0.00177736	0.000352154	25.47	4.5197e-07	0.0078	0.0122	0.5263
FC_Somatomotor	STROKE_AS	rs73099647	T	C	0.00383123	0.000763834	25.16	5.32082e-07	-0.0312	0.0316	0.3227
FC_Somatomotor	STROKE_AS	rs74796906	G	A	0.00214989	0.000445956	23.24	1.43865e-06	-0.0305	0.0155	0.04916
FC_Somatomotor	STROKE_AS	rs77807735	T	A	0.00334675	0.000659283	25.77	3.87799e-07	0.0035	0.0222	0.875
FC_Somatomotor	STROKE_AS	rs79800856	A	G	0.00418667	0.000832367	25.3	4.94558e-07	0.0326	0.0284	0.2504
FC_Ventral.Attention	STROKE_AS	rs117696613	C	T	0.00105531	0.000220982	22.81	1.80326e-06	-0.0446	0.083	0.5908
FC_Ventral.Attention	STROKE_AS	rs142597795	A	G	0.00073864	0.000158832	21.63	3.33069e-06	0.0481	0.035	0.1695
FC_Ventral.Attention	STROKE_AS	rs56257760	C	T	-0.000244116	5.12505e-05	22.69	1.91721e-06	-0.0031	0.0099	0.7505
FC_Ventral.Attention	STROKE_AS	rs6581138	A	G	0.000275451	5.59568e-05	24.23	8.60078e-07	-0.0044	0.0106	0.6752
FC_Ventral.Attention	STROKE_AS	rs75298817	T	C	0.00103238	0.00021928	22.17	2.51533e-06	0.0166	0.0742	0.823
FC_Visual	STROKE_AS	rs112493624	A	G	0.00501279	0.00105048	22.77	1.83605e-06	0.0045	0.022	0.8389
FC_Visual	STROKE_AS	rs116846356	G	A	0.00490394	0.00104994	21.82	3.01882e-06	0.04	0.0222	0.07088
FC_Visual	STROKE_AS	rs11745988	G	A	-0.00214458	0.000466304	21.15	4.26616e-06	-0.0168	0.0098	0.08848
FC_Visual	STROKE_AS	rs118018960	G	C	-0.00619851	0.00134454	21.25	4.04544e-06	-0.0343	0.0375	0.3602
FC_Visual	STROKE_AS	rs11910497	G	A	-0.00331058	0.000672264	24.25	8.51714e-07	0.0073	0.0155	0.636
FC_Visual	STROKE_AS	rs12320140	A	G	-0.00314639	0.000651397	23.33	1.37261e-06	0.0022	0.0133	0.8662
FC_Visual	STROKE_AS	rs17485151	C	T	0.00589989	0.00127551	21.4	3.75699e-06	-0.0301	0.0281	0.2842
FC_Visual	STROKE_AS	rs429358	C	T	-0.00339286	0.00063557	28.5	9.47117e-08	0.0127	0.0134	0.3418
FC_Visual	STROKE_AS	rs4331494	A	G	-0.00247861	0.000537826	21.24	4.07647e-06	-0.0131	0.0112	0.2409
FC_Visual	STROKE_AS	rs4731369	A	C	0.00726751	0.00155547	21.83	2.99624e-06	0.0159	0.0424	0.7077
FC_Visual	STROKE_AS	rs607688	C	T	-0.00586591	0.00124088	22.35	2.28948e-06	-0.0122	0.0204	0.5485
SC_Default	STROKE_AS	rs11214286	T	C	0.000910306	0.000198383	21.06	4.48552e-06	-0.0088	0.0245	0.7197
SC_Default	STROKE_AS	rs115181256	A	G	-0.00143103	0.000289735	24.39	7.90297e-07	0.0473	0.0356	0.1842
SC_Default	STROKE_AS	rs116210684	C	G	0.000822901	0.000163459	25.34	4.83278e-07	0.0034	0.0196	0.8633
SC_Default	STROKE_AS	rs117015757	A	G	0.00129434	0.000260853	24.62	7.02961e-07	0.0086	0.036	0.8114
SC_Default	STROKE_AS	rs13015080	A	G	0.000550384	9.30372e-05	35	3.35117e-09	0.0102	0.0099	0.3026
SC_Default	STROKE_AS	rs13313701	T	A	-0.00195333	0.000406947	23.04	1.59693e-06	0.0487	0.0466	0.2961
SC_Default	STROKE_AS	rs148080969	A	G	0.00171741	0.000375384	20.93	4.78569e-06	-0.0165	0.0492	0.7367
SC_Default	STROKE_AS	rs149820526	T	C	0.00128507	0.000267694	23.04	1.5926e-06	-0.0269	0.0351	0.4442
SC_Default	STROKE_AS	rs17199009	G	A	-0.000840955	0.000168669	24.86	6.2149e-07	0.0146	0.021	0.4882
SC_Default	STROKE_AS	rs231588	T	C	0.000450276	8.4959e-05	28.09	1.16926e-07	-0.001	0.0093	0.9102
SC_Default	STROKE_AS	rs74588239	T	C	0.00152922	0.000303846	25.33	4.86853e-07	0.0301	0.0497	0.5448
SC_Default	STROKE_AS	rs75428374	C	T	0.00165542	0.000357026	21.5	3.55999e-06	0.0656	0.0821	0.4242
SC_Default	STROKE_AS	rs7806278	T	C	0.000579623	0.000125503	21.33	3.88852e-06	0.0098	0.0135	0.4685
SC_Default	STROKE_AS	rs9621390	C	T	-0.000446398	9.60027e-05	21.62	3.34051e-06	0.0018	0.0103	0.859
SC_Dorsal.Attention	STROKE_AS	rs10052801	G	A	0.00143129	0.000307867	21.61	3.35308e-06	0.0025	0.0448	0.9557
SC_Dorsal.Attention	STROKE_AS	rs10252771	G	T	0.000411924	7.93456e-05	26.95	2.10418e-07	0.009	0.0096	0.35
SC_Dorsal.Attention	STROKE_AS	rs12596551	C	T	-0.00113513	0.000245341	21.41	3.73491e-06	-0.0602	0.034	0.0765
SC_Dorsal.Attention	STROKE_AS	rs6931700	A	G	-0.000552451	0.000118465	21.75	3.12754e-06	0.0027	0.0148	0.8553
SC_Dorsal.Attention	STROKE_AS	rs7163125	T	C	-0.000379482	7.63221e-05	24.72	6.67186e-07	0.0232	0.0097	0.01701
SC_Dorsal.Attention	STROKE_AS	rs72966145	G	A	0.00152987	0.000310861	24.22	8.65199e-07	-0.0175	0.0475	0.7118
SC_Dorsal.Attention	STROKE_AS	rs72982430	C	T	0.000512311	0.00011213	20.87	4.92951e-06	-0.0319	0.0142	0.02442
SC_Dorsal.Attention	STROKE_AS	rs7563634	T	A	0.00138445	0.000288889	22.97	1.65919e-06	-0.0072	0.0383	0.8508
SC_Frontoparietal	STROKE_AS	rs12727590	G	A	-0.000273453	5.88653e-05	21.58	3.41326e-06	0.0076	0.0123	0.5394
SC_Frontoparietal	STROKE_AS	rs138856226	T	C	0.000875054	0.000189889	21.24	4.08274e-06	-0.018	0.0446	0.6858
SC_Frontoparietal	STROKE_AS	rs1553681	C	A	0.000228419	4.98017e-05	21.04	4.5301e-06	0.0052	0.0098	0.5948
SC_Frontoparietal	STROKE_AS	rs16844838	T	C	-0.000288523	6.09718e-05	22.39	2.23575e-06	0.0165	0.0119	0.1658
SC_Frontoparietal	STROKE_AS	rs2267076	T	C	-0.000221416	4.83068e-05	21.01	4.59671e-06	0.0093	0.0095	0.328
SC_Frontoparietal	STROKE_AS	rs2341569	G	A	-0.000236364	4.86086e-05	23.64	1.16641e-06	-0.0072	0.0097	0.4592
SC_Frontoparietal	STROKE_AS	rs57322693	A	G	0.000459687	9.95068e-05	21.34	3.86484e-06	-0.0085	0.0199	0.6701
SC_Frontoparietal	STROKE_AS	rs61572685	A	C	-0.00028112	5.87549e-05	22.89	1.72377e-06	-0.001	0.0124	0.9332
SC_Frontoparietal	STROKE_AS	rs61997636	A	G	-0.000296488	6.30394e-05	22.12	2.57604e-06	-0.0334	0.0141	0.01775
SC_Frontoparietal	STROKE_AS	rs73194065	C	A	-0.00119302	0.00024864	23.02	1.61138e-06	0.0489	0.055	0.3739
SC_global.sc.fa	STROKE_AS	rs10025117	G	T	-0.00111221	0.000228781	23.63	1.17287e-06	-0.0021	0.0129	0.8729
SC_global.sc.fa	STROKE_AS	rs1004763	C	T	-0.00137727	0.000162423	71.9	2.39583e-17	0.0103	0.01	0.3002
SC_global.sc.fa	STROKE_AS	rs10209084	G	T	-0.000823406	0.000177035	21.63	3.3208e-06	0.0037	0.01	0.7134
SC_global.sc.fa	STROKE_AS	rs1078514	T	C	0.000881303	0.000172169	26.2	3.09982e-07	-0.0006	0.0099	0.9541
SC_global.sc.fa	STROKE_AS	rs10889542	G	A	-0.00093375	0.00018046	26.77	2.30733e-07	-0.0018	0.0101	0.8558
SC_global.sc.fa	STROKE_AS	rs114992181	T	C	-0.00162568	0.000340176	22.84	1.77337e-06	-0.0337	0.0207	0.1043
SC_global.sc.fa	STROKE_AS	rs116590238	T	C	0.00255488	0.00053443	22.85	1.75887e-06	0	0.0393	0.9994
SC_global.sc.fa	STROKE_AS	rs12038990	T	G	0.00138156	0.000286919	23.19	1.4802e-06	-0.008	0.0159	0.6145
SC_global.sc.fa	STROKE_AS	rs1217429	T	G	0.000768604	0.000164214	21.91	2.87835e-06	-0.0106	0.0093	0.2545
SC_global.sc.fa	STROKE_AS	rs12509702	C	T	0.0010972	0.000166734	43.3	4.78995e-11	0.0005	0.0097	0.9579
SC_global.sc.fa	STROKE_AS	rs12647212	A	G	0.000855005	0.000164366	27.06	1.99108e-07	-0.0003	0.0095	0.9768
SC_global.sc.fa	STROKE_AS	rs142003765	G	A	-0.00385884	0.000597799	41.67	1.10351e-10	0.0352	0.0381	0.3549
SC_global.sc.fa	STROKE_AS	rs144620429	T	C	-0.00135427	0.000279564	23.47	1.27955e-06	-0.0007	0.0165	0.9684
SC_global.sc.fa	STROKE_AS	rs1693551	C	T	-0.000791502	0.000161052	24.15	8.95864e-07	-0.0183	0.0095	0.05348
SC_global.sc.fa	STROKE_AS	rs182975743	G	C	-0.00303062	0.000641757	22.3	2.3449e-06	-0.0437	0.0466	0.3483
SC_global.sc.fa	STROKE_AS	rs1847037	T	C	-0.000952757	0.000178518	28.48	9.53856e-08	-0.0077	0.0103	0.454
SC_global.sc.fa	STROKE_AS	rs2053600	A	G	-0.00171502	0.000374524	20.97	4.69226e-06	0.0124	0.0211	0.5573
SC_global.sc.fa	STROKE_AS	rs2267161	T	C	0.00136433	0.000174584	61.07	5.74502e-15	0.0021	0.0101	0.8344
SC_global.sc.fa	STROKE_AS	rs2267984	T	C	0.00102887	0.000210834	23.81	1.06805e-06	0.0407	0.0133	0.002211
SC_global.sc.fa	STROKE_AS	rs231244	C	T	0.00112535	0.000160303	49.28	2.27835e-12	-0.0011	0.0092	0.9041
SC_global.sc.fa	STROKE_AS	rs2738287	T	C	0.00126772	0.000174257	52.93	3.5764e-13	0.0109	0.0098	0.2623
SC_global.sc.fa	STROKE_AS	rs2842189	T	C	0.000848593	0.000167233	25.75	3.91959e-07	-0.0173	0.0095	0.0696
SC_global.sc.fa	STROKE_AS	rs33599	A	G	0.00172533	0.000182615	89.26	3.778e-21	-0.0113	0.0105	0.2843
SC_global.sc.fa	STROKE_AS	rs3753847	T	C	0.00111754	0.000230175	23.57	1.21086e-06	-0.0215	0.0128	0.09452
SC_global.sc.fa	STROKE_AS	rs3776089	G	A	0.00132548	0.000183295	52.29	4.93359e-13	-0.0059	0.0103	0.5702
SC_global.sc.fa	STROKE_AS	rs3795736	C	T	0.000848606	0.000175105	23.49	1.26636e-06	0.0166	0.011	0.1308
SC_global.sc.fa	STROKE_AS	rs4775095	C	T	-0.000952363	0.000204208	21.75	3.12372e-06	-0.0121	0.0114	0.29
SC_global.sc.fa	STROKE_AS	rs4984741	A	G	-0.00111925	0.00018406	36.98	1.21405e-09	0.0124	0.0109	0.2582
SC_global.sc.fa	STROKE_AS	rs55705857	G	A	-0.00196182	0.000355695	30.42	3.51662e-08	0.0391	0.0246	0.1118
SC_global.sc.fa	STROKE_AS	rs62191832	G	A	-0.000934898	0.000199683	21.92	2.85912e-06	-0.0055	0.0115	0.6316
SC_global.sc.fa	STROKE_AS	rs6442409	T	C	0.00107812	0.000170441	40.01	2.57319e-10	-0.0001	0.0096	0.9927
SC_global.sc.fa	STROKE_AS	rs6574199	T	C	-0.000754353	0.00016109	21.93	2.84624e-06	0.0146	0.0091	0.1082
SC_global.sc.fa	STROKE_AS	rs66520040	A	G	-0.00207232	0.000438743	22.31	2.33407e-06	0.0183	0.0251	0.4674
SC_global.sc.fa	STROKE_AS	rs666079	T	C	-0.000853834	0.000186379	20.99	4.64849e-06	0.0062	0.0108	0.5641
SC_global.sc.fa	STROKE_AS	rs67827860	T	C	-0.00259948	0.000203236	163.6	2.49368e-37	0.0069	0.0115	0.5474
SC_global.sc.fa	STROKE_AS	rs7016860	A	G	0.000834124	0.000162625	26.31	2.93454e-07	-0.0008	0.01	0.9393
SC_global.sc.fa	STROKE_AS	rs72780210	C	T	0.00176788	0.000358044	24.38	7.9647e-07	0	0.0201	0.9994
SC_global.sc.fa	STROKE_AS	rs72813413	A	G	0.00110678	0.000202687	29.82	4.79641e-08	-0.0142	0.0122	0.246
SC_global.sc.fa	STROKE_AS	rs7316118	C	A	-0.000836991	0.00018172	21.21	4.12842e-06	-0.0011	0.0103	0.913
SC_global.sc.fa	STROKE_AS	rs75778110	C	T	0.000934503	0.000181153	26.61	2.50867e-07	0.0109	0.0103	0.2906
SC_global.sc.fa	STROKE_AS	rs77126132	A	G	-0.00198467	0.00028038	50.11	1.5e-12	-0.0136	0.0161	0.3975
SC_global.sc.fa	STROKE_AS	rs7746517	A	C	0.000809434	0.000166385	23.67	1.1532e-06	0.0222	0.0093	0.01674
SC_global.sc.fa	STROKE_AS	rs79011277	G	T	-0.00210838	0.000455668	21.41	3.73038e-06	0.0547	0.0313	0.0804
SC_global.sc.fa	STROKE_AS	rs8071429	T	A	0.000939143	0.000167212	31.54	1.97158e-08	-0.0008	0.0095	0.936
SC_global.sc.fa	STROKE_AS	rs8110384	A	G	0.000980364	0.000212893	21.21	4.14823e-06	-0.0188	0.0121	0.1208
SC_global.sc.fa	STROKE_AS	rs9369420	A	G	-0.00103439	0.000190998	29.33	6.16793e-08	-0.0016	0.0105	0.8759
SC_global.sc.fa	STROKE_AS	rs9400513	C	A	0.000952667	0.000200173	22.65	1.95542e-06	-0.0181	0.0112	0.1055
SC_Limbic	STROKE_AS	rs112480126	T	C	0.00253246	0.00055196	21.05	4.49652e-06	0.0049	0.027	0.856
SC_Limbic	STROKE_AS	rs150784340	G	A	-0.00383765	0.000797574	23.15	1.50651e-06	0.0175	0.0449	0.6975
SC_Limbic	STROKE_AS	rs4474793	C	T	-0.00149564	0.000327466	20.86	4.96563e-06	0.0161	0.0166	0.3309
SC_Limbic	STROKE_AS	rs6658111	G	T	-0.000983501	0.000188039	27.36	1.70738e-07	-0.0043	0.0102	0.6709
SC_Limbic	STROKE_AS	rs7318055	A	G	0.000963205	0.000184648	27.21	1.8406e-07	0.012	0.0095	0.2085
SC_Limbic	STROKE_AS	rs8053383	G	A	0.000907481	0.000183336	24.5	7.48227e-07	0.0002	0.0095	0.9842
SC_Limbic	STROKE_AS	rs9837215	C	T	0.00180783	0.000378676	22.79	1.81675e-06	0.004	0.019	0.833
SC_Somatomotor	STROKE_AS	rs10882822	T	G	0.000955139	0.000189244	25.47	4.5203e-07	-0.0039	0.0098	0.6922
SC_Somatomotor	STROKE_AS	rs114144926	G	A	-0.00285445	0.000592526	23.21	1.4636e-06	-0.0253	0.0304	0.4059
SC_Somatomotor	STROKE_AS	rs114599641	T	C	-0.00138006	0.000285037	23.44	1.29583e-06	0.0172	0.0148	0.2453
SC_Somatomotor	STROKE_AS	rs117433097	C	G	0.00290956	0.000560359	26.96	2.09483e-07	0.0027	0.0344	0.9374
SC_Somatomotor	STROKE_AS	rs13167610	A	G	-0.000920012	0.000185887	24.5	7.5025e-07	0.0032	0.0105	0.7577
SC_Somatomotor	STROKE_AS	rs2872567	C	T	-0.00131839	0.000284193	21.52	3.51954e-06	0.0192	0.0161	0.2324
SC_Somatomotor	STROKE_AS	rs3097720	T	C	0.000933016	0.000201592	21.42	3.70867e-06	0.0178	0.0105	0.09161
SC_Somatomotor	STROKE_AS	rs36105923	C	G	-0.00390183	0.000846185	21.26	4.0275e-06	0.0486	0.0531	0.3599
SC_Somatomotor	STROKE_AS	rs4843572	A	G	0.000848562	0.0001804	22.13	2.56896e-06	-0.0029	0.0095	0.7614
SC_Somatomotor	STROKE_AS	rs61836496	C	T	0.00258836	0.000522945	24.5	7.49073e-07	0.0333	0.0283	0.2386
SC_Somatomotor	STROKE_AS	rs62434144	T	C	-0.000872903	0.000181454	23.14	1.51444e-06	0.0231	0.0094	0.01417
SC_Somatomotor	STROKE_AS	rs6805781	C	G	-0.000912691	0.000180613	25.54	4.37622e-07	0.0017	0.0094	0.8586
SC_Somatomotor	STROKE_AS	rs708726	T	G	-0.000952382	0.00020655	21.26	4.03094e-06	-0.0165	0.0107	0.1219
SC_Somatomotor	STROKE_AS	rs72637441	G	C	0.00201464	0.000421638	22.83	1.78043e-06	-0.0085	0.0366	0.8176
SC_Somatomotor	STROKE_AS	rs79327368	G	A	-0.00341263	0.00071493	22.79	1.82288e-06	0.0147	0.0368	0.6898
SC_Somatomotor	STROKE_AS	rs79833652	G	A	0.00125797	0.000235675	28.49	9.50228e-08	0.0184	0.0126	0.1439
SC_Somatomotor	STROKE_AS	rs9878359	G	T	-0.00350982	0.000765612	21.02	4.57929e-06	0.0156	0.0464	0.7362
SC_Ventral.Attention	STROKE_AS	rs112777908	C	A	0.000837488	0.000183367	20.86	4.96698e-06	-0.0205	0.0488	0.6746
SC_Ventral.Attention	STROKE_AS	rs145056834	A	G	-0.00038492	8.27217e-05	21.65	3.2869e-06	0.0128	0.0168	0.4449
SC_Ventral.Attention	STROKE_AS	rs17612669	G	A	-0.000240787	5.03775e-05	22.85	1.76692e-06	0.0016	0.0162	0.9226
SC_Ventral.Attention	STROKE_AS	rs2496054	A	G	-0.000233619	4.9311e-05	22.45	2.17538e-06	-0.0039	0.0094	0.6763
SC_Ventral.Attention	STROKE_AS	rs3095674	G	A	0.000403769	8.36229e-05	23.31	1.38496e-06	-0.0162	0.0164	0.3236
SC_Ventral.Attention	STROKE_AS	rs56077178	A	G	-0.000342276	7.01829e-05	23.78	1.08495e-06	0.0191	0.0146	0.1915
SC_Ventral.Attention	STROKE_AS	rs58560184	T	C	0.000255557	5.5827e-05	20.95	4.72711e-06	-0.0146	0.0112	0.1927
SC_Ventral.Attention	STROKE_AS	rs58843788	T	C	0.000616398	0.000124853	24.37	7.98967e-07	-0.0146	0.0242	0.5461
SC_Ventral.Attention	STROKE_AS	rs72683542	T	C	-0.00110333	0.000234775	22.09	2.62278e-06	0.0543	0.0433	0.2102
SC_Ventral.Attention	STROKE_AS	rs72909179	C	T	0.000388066	7.44434e-05	27.17	1.87532e-07	0.0516	0.0142	0.0002675
SC_Ventral.Attention	STROKE_AS	rs78272777	C	G	-0.000449921	9.48792e-05	22.49	2.12848e-06	-0.0216	0.029	0.4577
SC_Visual	STROKE_AS	rs10074788	C	T	0.00215987	0.000418779	26.6	2.52313e-07	0.0219	0.0104	0.03569
SC_Visual	STROKE_AS	rs11245366	C	T	0.00256109	0.00037159	47.5	5.63467e-12	0.001	0.0095	0.915
SC_Visual	STROKE_AS	rs117808577	A	C	-0.00468844	0.000995991	22.16	2.52504e-06	0.0349	0.0324	0.2814
SC_Visual	STROKE_AS	rs13002257	T	G	0.0041867	0.000878718	22.7	1.90453e-06	-0.0067	0.0204	0.7408
SC_Visual	STROKE_AS	rs13132627	T	C	-0.0018282	0.000374596	23.82	1.06564e-06	0.0007	0.0091	0.9345
SC_Visual	STROKE_AS	rs143262022	C	T	0.00790157	0.00172805	20.91	4.84428e-06	0.0616	0.0549	0.2618
SC_Visual	STROKE_AS	rs2003585	T	C	0.00271957	0.000371125	53.7	2.41573e-13	-0.0007	0.0096	0.9449
SC_Visual	STROKE_AS	rs2301892	T	A	0.00318568	0.000482194	43.65	4.01823e-11	0.0025	0.0119	0.8367
SC_Visual	STROKE_AS	rs2392502	C	A	-0.00214637	0.00045968	21.8	3.04052e-06	-0.0009	0.0113	0.9358
SC_Visual	STROKE_AS	rs245011	T	C	-0.00180781	0.00039135	21.34	3.86936e-06	0.0063	0.0097	0.5172
SC_Visual	STROKE_AS	rs3851166	T	G	0.00280095	0.000600605	21.75	3.12591e-06	-0.0279	0.0148	0.05914
SC_Visual	STROKE_AS	rs55966144	C	T	-0.0030284	0.000662223	20.91	4.83142e-06	-0.0144	0.0224	0.5181
SC_Visual	STROKE_AS	rs73193910	C	G	-0.00277521	0.000568372	23.84	1.05345e-06	0.0074	0.0146	0.6143
SC_Visual	STROKE_AS	rs7532396	C	T	-0.00177838	0.000372347	22.81	1.79817e-06	-0.0009	0.0101	0.9289
SC_Visual	STROKE_AS	rs7896612	G	A	-0.00203074	0.000421809	23.18	1.48633e-06	-0.0005	0.0104	0.9632
SC_Visual	STROKE_AS	rs7940839	C	T	0.00354337	0.00064217	30.45	3.4701e-08	-0.0213	0.0171	0.2127
SC_Visual	STROKE_AS	rs80188228	A	G	-0.00876489	0.00183568	22.8	1.81066e-06	-0.0194	0.0572	0.7347
SC_Visual	STROKE_AS	rs868075	A	G	0.00281054	0.000524867	28.67	8.65077e-08	-0.0112	0.0131	0.3924
SC_Visual	STROKE_AS	rs872146	A	G	0.00183281	0.000396589	21.36	3.83254e-06	-0.0134	0.01	0.1812
SC_Visual	STROKE_AS	rs9559476	T	C	-0.00201515	0.000407825	24.42	7.81909e-07	-0.0035	0.01	0.7248
FC_Default	STROKE_AIS	rs10048777	C	A	-0.000368787	7.30534e-05	25.48	4.49516e-07	-0.0055	0.0112	0.6211
FC_Default	STROKE_AIS	rs113569906	C	T	0.00159655	0.00034918	20.91	4.84946e-06	0.0221	0.0522	0.6724
FC_Default	STROKE_AIS	rs115774475	T	C	0.000922858	0.00019993	21.31	3.93492e-06	-0.0222	0.0347	0.5217
FC_Default	STROKE_AIS	rs12488558	C	T	-0.000411854	8.99763e-05	20.95	4.73343e-06	0.0071	0.0129	0.5805
FC_Default	STROKE_AIS	rs148891041	A	G	-0.00122971	0.000262921	21.88	2.92624e-06	0.0117	0.0418	0.779
FC_Default	STROKE_AIS	rs150545443	T	C	0.000968799	0.000201861	23.03	1.60181e-06	0.024	0.031	0.4385
FC_Default	STROKE_AIS	rs17409597	C	T	0.000344672	7.19008e-05	22.98	1.64762e-06	-0.0043	0.0101	0.6711
FC_Default	STROKE_AIS	rs1816158	C	T	0.00048155	0.000104035	21.43	3.69985e-06	0.033	0.0184	0.07201
FC_Default	STROKE_AIS	rs190824943	A	C	-0.00149146	0.000318796	21.89	2.90719e-06	0.0452	0.0713	0.526
FC_Default	STROKE_AIS	rs2274796	C	T	-0.000339289	7.26938e-05	21.78	3.06842e-06	0.0031	0.0103	0.7614
FC_Default	STROKE_AIS	rs2961301	C	T	-0.000376595	7.84735e-05	23.03	1.60477e-06	-0.0009	0.011	0.9357
FC_Default	STROKE_AIS	rs358079	G	T	-0.000423831	7.72992e-05	30.06	4.22676e-08	0.0005	0.0112	0.9618
FC_Default	STROKE_AIS	rs429358	C	T	-0.000589248	9.98362e-05	34.84	3.63785e-09	-0.0006	0.0145	0.9663
FC_Default	STROKE_AIS	rs62096312	C	T	0.00071354	0.000139777	26.06	3.3371e-07	-0.0107	0.0198	0.5873
FC_Default	STROKE_AIS	rs72998957	T	G	-0.000461784	0.000100546	21.09	4.39752e-06	-0.0017	0.0148	0.9066
FC_Default	STROKE_AIS	rs74577448	A	T	-0.000730477	0.000159159	21.06	4.46438e-06	-0.0307	0.0235	0.1903
FC_Default	STROKE_AIS	rs76914898	T	C	0.000636412	0.000137024	21.57	3.42738e-06	0.0201	0.0194	0.2991
FC_Default	STROKE_AIS	rs9384820	C	G	-0.000780123	0.000158007	24.38	7.97815e-07	0.0223	0.0221	0.3116
FC_Dorsal.Attention	STROKE_AIS	rs10255417	G	C	0.000363707	7.82646e-05	21.6	3.38416e-06	0.0004	0.0155	0.9802
FC_Dorsal.Attention	STROKE_AIS	rs11099632	G	T	0.000295037	5.79104e-05	25.96	3.5204e-07	-0.0174	0.0118	0.142
FC_Dorsal.Attention	STROKE_AIS	rs117687720	T	C	0.00061912	0.000135344	20.93	4.80088e-06	0.0299	0.0273	0.2731
FC_Dorsal.Attention	STROKE_AIS	rs11921985	G	A	0.000282879	4.93806e-05	32.82	1.02554e-08	-0.0054	0.0102	0.5936
FC_Dorsal.Attention	STROKE_AIS	rs137902007	G	A	-0.0010298	0.000215488	22.84	1.77309e-06	-0.0282	0.048	0.5566
FC_Dorsal.Attention	STROKE_AIS	rs141794346	T	A	-0.000404869	8.75623e-05	21.38	3.78865e-06	-0.0204	0.0225	0.3659
FC_Dorsal.Attention	STROKE_AIS	rs143030701	T	C	0.00107006	0.000232337	21.21	4.13355e-06	-0.0832	0.0756	0.2712
FC_Dorsal.Attention	STROKE_AIS	rs145863662	T	C	0.000722962	0.000158169	20.89	4.88335e-06	0.0411	0.0419	0.327
FC_Dorsal.Attention	STROKE_AIS	rs1532791	G	A	0.000249814	4.84126e-05	26.63	2.48857e-07	0.0022	0.0101	0.8242
FC_Dorsal.Attention	STROKE_AIS	rs4237053	C	T	0.000362169	7.27442e-05	24.79	6.4483e-07	-0.0116	0.0152	0.4437
FC_Dorsal.Attention	STROKE_AIS	rs55747393	T	C	0.000244187	5.098e-05	22.94	1.67942e-06	-0.0036	0.0111	0.7436
FC_Dorsal.Attention	STROKE_AIS	rs6970451	C	G	0.000237591	5.18142e-05	21.03	4.55437e-06	-0.01	0.0109	0.3616
FC_Dorsal.Attention	STROKE_AIS	rs955495	G	A	0.000251476	4.95914e-05	25.71	3.98903e-07	0.0034	0.0103	0.7429
FC_Frontoparietal	STROKE_AIS	rs111435934	T	C	0.00068652	0.000139157	24.34	8.13675e-07	0.0038	0.0381	0.9217
FC_Frontoparietal	STROKE_AIS	rs113167197	C	T	-0.000453811	9.91708e-05	20.94	4.76285e-06	0.0411	0.027	0.1286
FC_Frontoparietal	STROKE_AIS	rs11625143	C	T	-0.00019348	4.22568e-05	20.96	4.70398e-06	0.0035	0.0113	0.7582
FC_Frontoparietal	STROKE_AIS	rs116675568	A	T	0.000459154	9.96979e-05	21.21	4.13833e-06	-0.0125	0.0266	0.6392
FC_Frontoparietal	STROKE_AIS	rs12185551	G	A	0.000174787	3.77129e-05	21.48	3.59442e-06	-0.0128	0.0099	0.1953
FC_Frontoparietal	STROKE_AIS	rs13190499	C	A	-0.000187957	3.85178e-05	23.81	1.0696e-06	-0.0031	0.0103	0.7603
FC_Frontoparietal	STROKE_AIS	rs150755180	G	A	0.00103577	0.00021856	22.46	2.15982e-06	0.0567	0.0902	0.5294
FC_Frontoparietal	STROKE_AIS	rs2156085	T	C	0.000245972	4.74784e-05	26.84	2.2289e-07	0.0077	0.0132	0.5567
FC_Frontoparietal	STROKE_AIS	rs3218896	C	T	-0.000327593	7.09414e-05	21.32	3.89916e-06	0.0332	0.019	0.08071
FC_Frontoparietal	STROKE_AIS	rs484649	T	C	0.000836185	0.000151738	30.37	3.61197e-08	-0.0073	0.049	0.8808
FC_Frontoparietal	STROKE_AIS	rs62158211	T	G	-0.000288083	4.54072e-05	40.25	2.27395e-10	-0.0021	0.0122	0.8616
FC_Frontoparietal	STROKE_AIS	rs6552731	C	T	0.000334015	7.17473e-05	21.67	3.25075e-06	0.0247	0.0228	0.2778
FC_Frontoparietal	STROKE_AIS	rs6581468	G	A	0.000200758	4.12539e-05	23.68	1.14402e-06	-0.0005	0.0111	0.9613
FC_Frontoparietal	STROKE_AIS	rs72694393	T	G	0.000176229	3.79395e-05	21.58	3.42021e-06	-0.0041	0.0107	0.6991
FC_Frontoparietal	STROKE_AIS	rs76028461	G	A	0.000486024	0.000105416	21.26	4.03798e-06	-0.027	0.0315	0.3925
FC_Frontoparietal	STROKE_AIS	rs76854336	C	G	-0.000534858	0.000108506	24.3	8.31025e-07	-0.0261	0.0319	0.4135
FC_Frontoparietal	STROKE_AIS	rs7839112	T	G	-0.000196985	4.30471e-05	20.94	4.76411e-06	-0.0068	0.0117	0.562
FC_Frontoparietal	STROKE_AIS	rs78902843	A	G	0.000596925	0.000113239	27.79	1.36628e-07	-0.0091	0.0342	0.7893
FC_Frontoparietal	STROKE_AIS	rs79445012	T	C	-0.000450405	9.69994e-05	21.56	3.44667e-06	0.0293	0.027	0.2785
FC_Frontoparietal	STROKE_AIS	rs900444	T	C	-0.000222706	4.7564e-05	21.92	2.85389e-06	0.0017	0.0146	0.9091
FC_Frontoparietal	STROKE_AIS	rs9837663	C	T	0.000178085	3.89217e-05	20.93	4.77703e-06	0.0078	0.0104	0.4502
FC_global.fc.gmean	STROKE_AIS	rs113894837	G	T	0.00156978	0.000310762	25.52	4.41967e-07	-0.0524	0.0554	0.344
FC_global.fc.gmean	STROKE_AIS	rs11913404	T	C	0.000889411	0.000189611	22	2.73818e-06	-0.0311	0.0355	0.3812
FC_global.fc.gmean	STROKE_AIS	rs12121215	T	A	0.000820815	0.000164378	24.93	5.974e-07	-0.0142	0.027	0.599
FC_global.fc.gmean	STROKE_AIS	rs13176419	T	C	0.00031009	6.62202e-05	21.93	2.84778e-06	0.0105	0.0104	0.314
FC_global.fc.gmean	STROKE_AIS	rs140970907	T	C	0.00109378	0.000227201	23.18	1.48773e-06	-0.0688	0.0392	0.07885
FC_global.fc.gmean	STROKE_AIS	rs142001690	G	C	0.00122156	0.000261979	21.74	3.13649e-06	-0.0275	0.0465	0.5541
FC_global.fc.gmean	STROKE_AIS	rs192152002	A	C	0.000785709	0.000170017	21.36	3.83315e-06	-0.0059	0.0273	0.8284
FC_global.fc.gmean	STROKE_AIS	rs76634792	T	A	0.000648971	0.000140461	21.35	3.85304e-06	-0.019	0.0208	0.3616
FC_Limbic	STROKE_AIS	rs10001230	A	G	0.000520704	0.000109466	22.63	1.979e-06	0.0071	0.0123	0.5645
FC_Limbic	STROKE_AIS	rs11187838	A	G	0.000566864	8.77866e-05	41.7	1.08708e-10	-0.0196	0.01	0.04985
FC_Limbic	STROKE_AIS	rs114590424	G	C	-0.00173982	0.000352837	24.31	8.23939e-07	0.0883	0.0559	0.1145
FC_Limbic	STROKE_AIS	rs34680692	C	T	-0.000594699	0.000118563	25.16	5.31774e-07	0.0208	0.0137	0.1295
FC_Limbic	STROKE_AIS	rs66614174	T	C	-0.000443796	9.22049e-05	23.17	1.49516e-06	-0.0167	0.013	0.2011
FC_Limbic	STROKE_AIS	rs7019107	A	G	0.000454326	9.57708e-05	22.5	2.10957e-06	-0.0108	0.0113	0.3379
FC_Limbic	STROKE_AIS	rs73167280	T	C	0.00074836	0.000161497	21.47	3.60816e-06	0.004	0.0183	0.8253
FC_Limbic	STROKE_AIS	rs78070427	A	G	-0.000786672	0.000166695	22.27	2.3814e-06	0.004	0.0192	0.8334
FC_Limbic	STROKE_AIS	rs7875396	G	A	-0.00043007	9.3154e-05	21.31	3.91866e-06	0.0055	0.0105	0.6032
FC_Limbic	STROKE_AIS	rs8059144	C	T	0.000430173	9.09599e-05	22.37	2.26685e-06	-0.0069	0.0101	0.4972
FC_Somatomotor	STROKE_AIS	rs1113378	G	C	0.00197732	0.000421945	21.96	2.79914e-06	0.0241	0.0156	0.1236
FC_Somatomotor	STROKE_AIS	rs112918647	T	C	-0.00343357	0.000696733	24.29	8.36095e-07	0.0371	0.0296	0.2101
FC_Somatomotor	STROKE_AIS	rs115048037	T	A	-0.00179806	0.000381018	22.27	2.38273e-06	0.0086	0.0151	0.5687
FC_Somatomotor	STROKE_AIS	rs115214	A	T	0.00302739	0.000654506	21.39	3.75814e-06	-0.0097	0.0262	0.7112
FC_Somatomotor	STROKE_AIS	rs118134300	C	A	-0.00262252	0.000538038	23.76	1.09986e-06	-0.0185	0.0223	0.4061
FC_Somatomotor	STROKE_AIS	rs2863957	A	C	-0.0033754	0.00032422	108.39	2.51754e-25	-0.0027	0.012	0.8223
FC_Somatomotor	STROKE_AIS	rs4806185	C	A	-0.00137281	0.000291426	22.19	2.4836e-06	-0.0078	0.0107	0.4654
FC_Somatomotor	STROKE_AIS	rs694918	C	T	0.00177736	0.000352154	25.47	4.5197e-07	0.0213	0.0132	0.1068
FC_Somatomotor	STROKE_AIS	rs73099647	T	C	0.00383123	0.000763834	25.16	5.32082e-07	-0.0164	0.0342	0.6313
FC_Somatomotor	STROKE_AIS	rs74796906	G	A	0.00214989	0.000445956	23.24	1.43865e-06	-0.0216	0.0162	0.1824
FC_Somatomotor	STROKE_AIS	rs77807735	T	A	0.00334675	0.000659283	25.77	3.87799e-07	-0.0102	0.0241	0.6738
FC_Somatomotor	STROKE_AIS	rs79800856	A	G	0.00418667	0.000832367	25.3	4.94558e-07	0.026	0.0311	0.4026
FC_Ventral.Attention	STROKE_AIS	rs117696613	C	T	0.00105531	0.000220982	22.81	1.80326e-06	-0.0607	0.0888	0.4946
FC_Ventral.Attention	STROKE_AIS	rs142597795	A	G	0.00073864	0.000158832	21.63	3.33069e-06	0.0374	0.0377	0.3203
FC_Ventral.Attention	STROKE_AIS	rs56257760	C	T	-0.000244116	5.12505e-05	22.69	1.91721e-06	-0.0016	0.0115	0.8901
FC_Ventral.Attention	STROKE_AIS	rs6581138	A	G	0.000275451	5.59568e-05	24.23	8.60078e-07	-0.0024	0.0115	0.8349
FC_Ventral.Attention	STROKE_AIS	rs75298817	T	C	0.00103238	0.00021928	22.17	2.51533e-06	0.0387	0.0777	0.6181
FC_Visual	STROKE_AIS	rs112493624	A	G	0.00501279	0.00105048	22.77	1.83605e-06	-0.0111	0.0241	0.6467
FC_Visual	STROKE_AIS	rs116846356	G	A	0.00490394	0.00104994	21.82	3.01882e-06	0.0143	0.0235	0.5435
FC_Visual	STROKE_AIS	rs11745988	G	A	-0.00214458	0.000466304	21.15	4.26616e-06	-0.0247	0.0105	0.01914
FC_Visual	STROKE_AIS	rs118018960	G	C	-0.00619851	0.00134454	21.25	4.04544e-06	-0.0504	0.04	0.2075
FC_Visual	STROKE_AIS	rs11910497	G	A	-0.00331058	0.000672264	24.25	8.51714e-07	0	0.0165	0.9978
FC_Visual	STROKE_AIS	rs12320140	A	G	-0.00314639	0.000651397	23.33	1.37261e-06	-0.0088	0.0146	0.5446
FC_Visual	STROKE_AIS	rs17485151	C	T	0.00589989	0.00127551	21.4	3.75699e-06	-0.0213	0.0302	0.4812
FC_Visual	STROKE_AIS	rs429358	C	T	-0.00339286	0.00063557	28.5	9.47117e-08	-0.0006	0.0145	0.9663
FC_Visual	STROKE_AIS	rs4331494	A	G	-0.00247861	0.000537826	21.24	4.07647e-06	-0.0164	0.0121	0.1765
FC_Visual	STROKE_AIS	rs4731369	A	C	0.00726751	0.00155547	21.83	2.99624e-06	0.0489	0.0462	0.2897
FC_Visual	STROKE_AIS	rs607688	C	T	-0.00586591	0.00124088	22.35	2.28948e-06	-0.0216	0.0213	0.3097
SC_Default	STROKE_AIS	rs11214286	T	C	0.000910306	0.000198383	21.06	4.49e-06	-0.0067	0.0266	0.8013
SC_Default	STROKE_AIS	rs115181256	A	G	-0.00143103	0.000289735	24.39	7.9e-07	0.0447	0.0387	0.2483
SC_Default	STROKE_AIS	rs116210684	C	G	0.000822901	0.000163459	25.34	4.83e-07	0.0063	0.0209	0.7633
SC_Default	STROKE_AIS	rs117015757	A	G	0.00129434	0.000260853	24.62	7.03e-07	0.0329	0.0384	0.3912
SC_Default	STROKE_AIS	rs13015080	A	G	0.000550384	9.3e-05	35.02	3.35e-09	0.0108	0.0107	0.3155
SC_Default	STROKE_AIS	rs13313701	T	A	-0.00195333	0.000406947	23.04	1.6e-06	0.0784	0.0509	0.1238
SC_Default	STROKE_AIS	rs148080969	A	G	0.00171741	0.000375384	20.93	4.79e-06	0.0023	0.0537	0.966
SC_Default	STROKE_AIS	rs149820526	T	C	0.00128507	0.000267694	23.04	1.59e-06	0.0119	0.0378	0.7535
SC_Default	STROKE_AIS	rs17199009	G	A	-0.000840955	0.000168669	24.86	6.21e-07	0.0222	0.0232	0.3388
SC_Default	STROKE_AIS	rs231588	T	C	0.000450276	8.5e-05	28.06	1.17e-07	-0.0003	0.0101	0.9767
SC_Default	STROKE_AIS	rs74588239	T	C	0.00152922	0.000303846	25.33	4.87e-07	0.0527	0.054	0.3288
SC_Default	STROKE_AIS	rs75428374	C	T	0.00165542	0.000357026	21.5	3.56e-06	0.0801	0.0887	0.3665
SC_Default	STROKE_AIS	rs7806278	T	C	0.000579623	0.000125503	21.33	3.89e-06	0.0044	0.0147	0.7639
SC_Default	STROKE_AIS	rs9621390	C	T	-0.000446398	9.6e-05	21.62	3.34e-06	0.001	0.0114	0.929
SC_Dorsal.Attention	STROKE_AIS	rs10052801	G	A	0.00143129	0.000307867	21.61	3.35e-06	0.0261	0.0488	0.593
SC_Dorsal.Attention	STROKE_AIS	rs10252771	G	T	0.000411924	7.93e-05	26.98	2.1e-07	0.0064	0.0106	0.5437
SC_Dorsal.Attention	STROKE_AIS	rs12596551	C	T	-0.00113513	0.000245341	21.41	3.73e-06	-0.0617	0.0355	0.08257
SC_Dorsal.Attention	STROKE_AIS	rs6931700	A	G	-0.000552451	0.000118465	21.75	3.13e-06	0.0059	0.0162	0.7169
SC_Dorsal.Attention	STROKE_AIS	rs7163125	T	C	-0.000379482	7.63e-05	24.74	6.67e-07	0.0216	0.0106	0.04078
SC_Dorsal.Attention	STROKE_AIS	rs72966145	G	A	0.00152987	0.000310861	24.22	8.65e-07	0.0058	0.0519	0.9113
SC_Dorsal.Attention	STROKE_AIS	rs72982430	C	T	0.000512311	0.00011213	20.87	4.93e-06	-0.0434	0.0155	0.00525
SC_Dorsal.Attention	STROKE_AIS	rs7563634	T	A	0.00138445	0.000288889	22.97	1.66e-06	-0.0002	0.0417	0.9955
SC_Frontoparietal	STROKE_AIS	rs12727590	G	A	-0.000273453	5.89e-05	21.55	3.41e-06	-0.0007	0.0135	0.9584
SC_Frontoparietal	STROKE_AIS	rs138856226	T	C	0.000875054	0.000189889	21.24	4.08e-06	0.0031	0.0473	0.9477
SC_Frontoparietal	STROKE_AIS	rs1553681	C	A	0.000228419	4.98e-05	21.04	4.53e-06	0.0095	0.0107	0.3748
SC_Frontoparietal	STROKE_AIS	rs16844838	T	C	-0.000288523	6.1e-05	22.37	2.24e-06	0.0193	0.0135	0.1527
SC_Frontoparietal	STROKE_AIS	rs2267076	T	C	-0.000221416	4.83e-05	21.01	4.6e-06	0.0078	0.0103	0.4474
SC_Frontoparietal	STROKE_AIS	rs2341569	G	A	-0.000236364	4.86e-05	23.65	1.17e-06	-0.0095	0.0105	0.3638
SC_Frontoparietal	STROKE_AIS	rs57322693	A	G	0.000459687	9.95e-05	21.34	3.86e-06	-0.0057	0.0215	0.7902
SC_Frontoparietal	STROKE_AIS	rs61572685	A	C	-0.00028112	5.88e-05	22.86	1.72e-06	-0.0098	0.0148	0.5084
SC_Frontoparietal	STROKE_AIS	rs61997636	A	G	-0.000296488	6.3e-05	22.15	2.58e-06	-0.038	0.0152	0.01263
SC_Frontoparietal	STROKE_AIS	rs73194065	C	A	-0.00119302	0.00024864	23.02	1.61e-06	0.0104	0.0602	0.8622
SC_global.sc.fa	STROKE_AIS	rs10025117	G	T	-0.00111221	0.000228781	23.63	1.17e-06	-0.002	0.0143	0.886
SC_global.sc.fa	STROKE_AIS	rs1004763	C	T	-0.00137727	0.000162423	71.9	2.4e-17	0.0066	0.0101	0.5099
SC_global.sc.fa	STROKE_AIS	rs10209084	G	T	-0.000823406	0.000177035	21.63	3.32e-06	0.0048	0.0112	0.6671
SC_global.sc.fa	STROKE_AIS	rs1078514	T	C	0.000881303	0.000172169	26.2	3.1e-07	0.002	0.0107	0.8534
SC_global.sc.fa	STROKE_AIS	rs10889542	G	A	-0.00093375	0.00018046	26.77	2.31e-07	-0.004	0.011	0.715
SC_global.sc.fa	STROKE_AIS	rs114992181	T	C	-0.00162568	0.000340176	22.84	1.77e-06	-0.0298	0.0227	0.189
SC_global.sc.fa	STROKE_AIS	rs116590238	T	C	0.00255488	0.00053443	22.85	1.76e-06	0.0193	0.0427	0.6516
SC_global.sc.fa	STROKE_AIS	rs12038990	T	G	0.00138156	0.000286919	23.19	1.48e-06	-0.0004	0.0172	0.9837
SC_global.sc.fa	STROKE_AIS	rs1217429	T	G	0.000768604	0.000164214	21.91	2.88e-06	-0.0128	0.0101	0.2071
SC_global.sc.fa	STROKE_AIS	rs12509702	C	T	0.0010972	0.000166734	43.3	4.79e-11	0.0062	0.0114	0.5845
SC_global.sc.fa	STROKE_AIS	rs12647212	A	G	0.000855005	0.000164366	27.06	1.99e-07	-0.002	0.0103	0.8471
SC_global.sc.fa	STROKE_AIS	rs142003765	G	A	-0.00385884	0.000597799	41.67	1.1e-10	0.009	0.0411	0.8266
SC_global.sc.fa	STROKE_AIS	rs144620429	T	C	-0.00135427	0.000279564	23.47	1.28e-06	-0.0125	0.018	0.4858
SC_global.sc.fa	STROKE_AIS	rs1693551	C	T	-0.000791502	0.000161052	24.15	8.96e-07	-0.0124	0.0103	0.2306
SC_global.sc.fa	STROKE_AIS	rs182975743	G	C	-0.00303062	0.000641757	22.3	2.34e-06	-0.05	0.05	0.3175
SC_global.sc.fa	STROKE_AIS	rs1847037	T	C	-0.000952757	0.000178518	28.48	9.54e-08	-0.0106	0.0112	0.3449
SC_global.sc.fa	STROKE_AIS	rs2053600	A	G	-0.00171502	0.000374524	20.97	4.69e-06	0.0252	0.023	0.2735
SC_global.sc.fa	STROKE_AIS	rs2267161	T	C	0.00136433	0.000174584	61.07	5.75e-15	0.004	0.0111	0.7182
SC_global.sc.fa	STROKE_AIS	rs2267984	T	C	0.00102887	0.000210834	23.81	1.07e-06	0.0364	0.0141	0.009711
SC_global.sc.fa	STROKE_AIS	rs231244	C	T	0.00112535	0.000160303	49.28	2.28e-12	-0.0007	0.0101	0.9424
SC_global.sc.fa	STROKE_AIS	rs2738287	T	C	0.00126772	0.000174257	52.93	3.58e-13	0.0113	0.0106	0.2874
SC_global.sc.fa	STROKE_AIS	rs2842189	T	C	0.000848593	0.000167233	25.75	3.92e-07	-0.0107	0.0103	0.302
SC_global.sc.fa	STROKE_AIS	rs33599	A	G	0.00172533	0.000182615	89.26	3.78e-21	-0.0075	0.0114	0.5135
SC_global.sc.fa	STROKE_AIS	rs3753847	T	C	0.00111754	0.000230175	23.57	1.21e-06	-0.0242	0.0141	0.08579
SC_global.sc.fa	STROKE_AIS	rs3776089	G	A	0.00132548	0.000183295	52.29	4.93e-13	-0.0104	0.0112	0.3533
SC_global.sc.fa	STROKE_AIS	rs3795736	C	T	0.000848606	0.000175105	23.49	1.27e-06	0.0205	0.0119	0.08598
SC_global.sc.fa	STROKE_AIS	rs4775095	C	T	-0.000952363	0.000204208	21.75	3.12e-06	-0.014	0.0118	0.2358
SC_global.sc.fa	STROKE_AIS	rs4984741	A	G	-0.00111925	0.00018406	36.98	1.21e-09	0.0137	0.012	0.2512
SC_global.sc.fa	STROKE_AIS	rs55705857	G	A	-0.00196182	0.000355695	30.42	3.52e-08	0.0327	0.0263	0.2134
SC_global.sc.fa	STROKE_AIS	rs62191832	G	A	-0.000934898	0.000199683	21.92	2.86e-06	-0.0022	0.0117	0.8486
SC_global.sc.fa	STROKE_AIS	rs6442409	T	C	0.00107812	0.000170441	40.01	2.57e-10	-0.0037	0.0105	0.7257
SC_global.sc.fa	STROKE_AIS	rs6574199	T	C	-0.000754353	0.00016109	21.93	2.85e-06	0.0132	0.0099	0.1847
SC_global.sc.fa	STROKE_AIS	rs66520040	A	G	-0.00207232	0.000438743	22.31	2.33e-06	0.0208	0.0273	0.4452
SC_global.sc.fa	STROKE_AIS	rs666079	T	C	-0.000853834	0.000186379	20.99	4.65e-06	-0.0042	0.0118	0.72
SC_global.sc.fa	STROKE_AIS	rs67827860	T	C	-0.00259948	0.000203236	163.6	2.49e-37	0.0047	0.0125	0.7055
SC_global.sc.fa	STROKE_AIS	rs7016860	A	G	0.000834124	0.000162625	26.31	2.93e-07	0.0047	0.0103	0.6491
SC_global.sc.fa	STROKE_AIS	rs72780210	C	T	0.00176788	0.000358044	24.38	7.96e-07	-0.0206	0.0222	0.3525
SC_global.sc.fa	STROKE_AIS	rs72813413	A	G	0.00110678	0.000202687	29.82	4.8e-08	-0.0147	0.0134	0.2708
SC_global.sc.fa	STROKE_AIS	rs7316118	C	A	-0.000836991	0.00018172	21.21	4.13e-06	-0.0023	0.0111	0.832
SC_global.sc.fa	STROKE_AIS	rs75778110	C	T	0.000934503	0.000181153	26.61	2.51e-07	0.0112	0.0112	0.3159
SC_global.sc.fa	STROKE_AIS	rs77126132	A	G	-0.00198467	0.00028038	50.11	1.5e-12	-0.0174	0.0175	0.32
SC_global.sc.fa	STROKE_AIS	rs7746517	A	C	0.000809434	0.000166385	23.67	1.15e-06	0.0255	0.0101	0.01146
SC_global.sc.fa	STROKE_AIS	rs79011277	G	T	-0.00210838	0.000455668	21.41	3.73e-06	0.0481	0.0337	0.1536
SC_global.sc.fa	STROKE_AIS	rs8071429	T	A	0.000939143	0.000167212	31.54	1.97e-08	0.0019	0.0103	0.856
SC_global.sc.fa	STROKE_AIS	rs8110384	A	G	0.000980364	0.000212893	21.21	4.15e-06	-0.0175	0.0134	0.1899
SC_global.sc.fa	STROKE_AIS	rs9369420	A	G	-0.00103439	0.000190998	29.33	6.17e-08	0.0084	0.0117	0.4751
SC_global.sc.fa	STROKE_AIS	rs9400513	C	A	0.000952667	0.000200173	22.65	1.96e-06	-0.0225	0.0122	0.06397
SC_Limbic	STROKE_AIS	rs112480126	T	C	0.00253246	0.00055196	21.05	4.5e-06	0.0113	0.0293	0.6994
SC_Limbic	STROKE_AIS	rs150784340	G	A	-0.00383765	0.000797574	23.15	1.51e-06	0.0576	0.0489	0.2391
SC_Limbic	STROKE_AIS	rs4474793	C	T	-0.00149564	0.000327466	20.86	4.97e-06	0.0191	0.018	0.2876
SC_Limbic	STROKE_AIS	rs6658111	G	T	-0.000983501	0.000188039	27.36	1.71e-07	0.0008	0.0112	0.9409
SC_Limbic	STROKE_AIS	rs7318055	A	G	0.000963205	0.000184648	27.21	1.84e-07	0.0103	0.0104	0.322
SC_Limbic	STROKE_AIS	rs8053383	G	A	0.000907481	0.000183336	24.5	7.48e-07	-0.0025	0.0105	0.8108
SC_Limbic	STROKE_AIS	rs9837215	C	T	0.00180783	0.000378676	22.79	1.82e-06	0.0123	0.0206	0.5525
SC_Somatomotor	STROKE_AIS	rs10882822	T	G	0.000955139	0.000189244	25.47	4.52e-07	-0.008	0.0107	0.4561
SC_Somatomotor	STROKE_AIS	rs114144926	G	A	-0.00285445	0.000592526	23.21	1.46e-06	-0.0188	0.0328	0.5663
SC_Somatomotor	STROKE_AIS	rs114599641	T	C	-0.00138006	0.000285037	23.44	1.3e-06	0.027	0.0164	0.1001
SC_Somatomotor	STROKE_AIS	rs117433097	C	G	0.00290956	0.000560359	26.96	2.09e-07	0.0039	0.0374	0.916
SC_Somatomotor	STROKE_AIS	rs13167610	A	G	-0.000920012	0.000185887	24.5	7.5e-07	0.0016	0.0105	0.8783
SC_Somatomotor	STROKE_AIS	rs2872567	C	T	-0.00131839	0.000284193	21.52	3.52e-06	0.016	0.0172	0.3541
SC_Somatomotor	STROKE_AIS	rs3097720	T	C	0.000933016	0.000201592	21.42	3.71e-06	0.0135	0.0115	0.2416
SC_Somatomotor	STROKE_AIS	rs36105923	C	G	-0.00390183	0.000846185	21.26	4.03e-06	0.0519	0.0674	0.4417
SC_Somatomotor	STROKE_AIS	rs4843572	A	G	0.000848562	0.0001804	22.13	2.57e-06	-0.0137	0.01	0.1713
SC_Somatomotor	STROKE_AIS	rs61836496	C	T	0.00258836	0.000522945	24.5	7.49e-07	0.0516	0.0305	0.09092
SC_Somatomotor	STROKE_AIS	rs62434144	T	C	-0.000872903	0.000181454	23.14	1.51e-06	0.0226	0.0103	0.02724
SC_Somatomotor	STROKE_AIS	rs6805781	C	G	-0.000912691	0.000180613	25.54	4.38e-07	0.001	0.0102	0.9236
SC_Somatomotor	STROKE_AIS	rs708726	T	G	-0.000952382	0.00020655	21.26	4.03e-06	-0.0073	0.0118	0.5339
SC_Somatomotor	STROKE_AIS	rs72637441	G	C	0.00201464	0.000421638	22.83	1.78e-06	-0.013	0.0391	0.7387
SC_Somatomotor	STROKE_AIS	rs79327368	G	A	-0.00341263	0.00071493	22.79	1.82e-06	0.0137	0.0397	0.7293
SC_Somatomotor	STROKE_AIS	rs79833652	G	A	0.00125797	0.000235675	28.49	9.5e-08	0.0217	0.0137	0.1144
SC_Somatomotor	STROKE_AIS	rs9878359	G	T	-0.00350982	0.000765612	21.02	4.58e-06	0.0168	0.0479	0.7258
SC_Ventral.Attention	STROKE_AIS	rs112777908	C	A	0.000837488	0.000183367	20.86	4.97e-06	-0.001	0.0526	0.9854
SC_Ventral.Attention	STROKE_AIS	rs145056834	A	G	-0.00038492	8.27e-05	21.66	3.29e-06	0.0154	0.0183	0.3992
SC_Ventral.Attention	STROKE_AIS	rs17612669	G	A	-0.000240787	5.04e-05	22.82	1.77e-06	0.0019	0.0167	0.9116
SC_Ventral.Attention	STROKE_AIS	rs2496054	A	G	-0.000233619	4.93e-05	22.46	2.18e-06	-0.0023	0.0102	0.8189
SC_Ventral.Attention	STROKE_AIS	rs3095674	G	A	0.000403769	8.36e-05	23.33	1.38e-06	-0.0062	0.0177	0.7272
SC_Ventral.Attention	STROKE_AIS	rs56077178	A	G	-0.000342276	7.02e-05	23.77	1.08e-06	0.0182	0.0158	0.2491
SC_Ventral.Attention	STROKE_AIS	rs58560184	T	C	0.000255557	5.58e-05	20.98	4.73e-06	-0.012	0.0119	0.3132
SC_Ventral.Attention	STROKE_AIS	rs58843788	T	C	0.000616398	0.000124853	24.37	7.99e-07	-0.0194	0.0264	0.4618
SC_Ventral.Attention	STROKE_AIS	rs72683542	T	C	-0.00110333	0.000234775	22.09	2.62e-06	0.0351	0.0478	0.463
SC_Ventral.Attention	STROKE_AIS	rs72909179	C	T	0.000388066	7.44e-05	27.21	1.88e-07	0.0453	0.0154	0.003255
SC_Ventral.Attention	STROKE_AIS	rs78272777	C	G	-0.000449921	9.49e-05	22.48	2.13e-06	-0.019	0.0312	0.5432
SC_Visual	STROKE_AIS	rs10074788	C	T	0.00215987	0.000418779	26.6	2.52e-07	0.0171	0.0112	0.1263
SC_Visual	STROKE_AIS	rs11245366	C	T	0.00256109	0.00037159	47.5	5.63e-12	-0.0059	0.0103	0.5656
SC_Visual	STROKE_AIS	rs117808577	A	C	-0.00468844	0.000995991	22.16	2.53e-06	0.0458	0.0345	0.1841
SC_Visual	STROKE_AIS	rs13002257	T	G	0.0041867	0.000878718	22.7	1.9e-06	0.006	0.0221	0.786
SC_Visual	STROKE_AIS	rs13132627	T	C	-0.0018282	0.000374596	23.82	1.07e-06	-0.003	0.0099	0.7584
SC_Visual	STROKE_AIS	rs143262022	C	T	0.00790157	0.00172805	20.91	4.84e-06	0.0382	0.0599	0.5239
SC_Visual	STROKE_AIS	rs2003585	T	C	0.00271957	0.000371125	53.7	2.42e-13	-0.0058	0.0106	0.5845
SC_Visual	STROKE_AIS	rs2301892	T	A	0.00318568	0.000482194	43.65	4.02e-11	0.002	0.013	0.8775
SC_Visual	STROKE_AIS	rs2392502	C	A	-0.00214637	0.00045968	21.8	3.04e-06	0.0037	0.0122	0.7644
SC_Visual	STROKE_AIS	rs245011	T	C	-0.00180781	0.00039135	21.34	3.87e-06	0.0073	0.0106	0.4919
SC_Visual	STROKE_AIS	rs3851166	T	G	0.00280095	0.000600605	21.75	3.13e-06	-0.0333	0.0161	0.03882
SC_Visual	STROKE_AIS	rs55966144	C	T	-0.0030284	0.000662223	20.91	4.83e-06	-0.024	0.0241	0.32
SC_Visual	STROKE_AIS	rs73193910	C	G	-0.00277521	0.000568372	23.84	1.05e-06	0.0111	0.0159	0.4866
SC_Visual	STROKE_AIS	rs7532396	C	T	-0.00177838	0.000372347	22.81	1.8e-06	-0.0094	0.0111	0.3964
SC_Visual	STROKE_AIS	rs7896612	G	A	-0.00203074	0.000421809	23.18	1.49e-06	0.0002	0.0113	0.9852
SC_Visual	STROKE_AIS	rs7940839	C	T	0.00354337	0.00064217	30.45	3.47e-08	-0.0244	0.0181	0.1783
SC_Visual	STROKE_AIS	rs80188228	A	G	-0.00876489	0.00183568	22.8	1.81e-06	-0.0549	0.0644	0.3938
SC_Visual	STROKE_AIS	rs868075	A	G	0.00281054	0.000524867	28.67	8.65e-08	-0.0104	0.0143	0.4696
SC_Visual	STROKE_AIS	rs872146	A	G	0.00183281	0.000396589	21.36	3.83e-06	-0.0119	0.0108	0.2735
SC_Visual	STROKE_AIS	rs9559476	T	C	-0.00201515	0.000407825	24.42	7.82e-07	0.001	0.0108	0.9257
FC_Default	STROKE_LAS	rs10048777	C	A	-0.000368787	7.30534e-05	25.48	4.49516e-07	0.0198	0.0269	0.4634
FC_Default	STROKE_LAS	rs113569906	C	T	0.00159655	0.00034918	20.91	4.84946e-06	-0.0359	0.142	0.8004
FC_Default	STROKE_LAS	rs115774475	T	C	0.000922858	0.00019993	21.31	3.93492e-06	0.0825	0.0883	0.35
FC_Default	STROKE_LAS	rs12488558	C	T	-0.000411854	8.99763e-05	20.95	4.73343e-06	-0.0094	0.0318	0.7665
FC_Default	STROKE_LAS	rs148891041	A	G	-0.00122971	0.000262921	21.88	2.92624e-06	-0.0422	0.1162	0.7169
FC_Default	STROKE_LAS	rs150545443	T	C	0.000968799	0.000201861	23.03	1.60181e-06	0.0536	0.082	0.5133
FC_Default	STROKE_LAS	rs17409597	C	T	0.000344672	7.19008e-05	22.98	1.64762e-06	0.0083	0.0249	0.7404
FC_Default	STROKE_LAS	rs1816158	C	T	0.00048155	0.000104035	21.43	3.69985e-06	0.058	0.0475	0.2218
FC_Default	STROKE_LAS	rs190824943	A	C	-0.00149146	0.000318796	21.89	2.90719e-06	0.2392	0.1775	0.1778
FC_Default	STROKE_LAS	rs2274796	C	T	-0.000339289	7.26938e-05	21.78	3.06842e-06	-0.021	0.0257	0.4139
FC_Default	STROKE_LAS	rs2961301	C	T	-0.000376595	7.84735e-05	23.03	1.60477e-06	-0.0336	0.0274	0.2203
FC_Default	STROKE_LAS	rs358079	G	T	-0.000423831	7.72992e-05	30.06	4.22676e-08	-0.0557	0.0279	0.04638
FC_Default	STROKE_LAS	rs429358	C	T	-0.000589248	9.98362e-05	34.84	3.63785e-09	0.0176	0.0366	0.631
FC_Default	STROKE_LAS	rs62096312	C	T	0.00071354	0.000139777	26.06	3.3371e-07	-0.0654	0.0502	0.1926
FC_Default	STROKE_LAS	rs72998957	T	G	-0.000461784	0.000100546	21.09	4.39752e-06	-0.0721	0.0387	0.06268
FC_Default	STROKE_LAS	rs74577448	A	T	-0.000730477	0.000159159	21.06	4.46438e-06	0.053	0.0558	0.3415
FC_Default	STROKE_LAS	rs76914898	T	C	0.000636412	0.000137024	21.57	3.42738e-06	-0.0312	0.0495	0.5284
FC_Default	STROKE_LAS	rs9384820	C	G	-0.000780123	0.000158007	24.38	7.97815e-07	0.0107	0.0525	0.838
FC_Dorsal.Attention	STROKE_LAS	rs10255417	G	C	0.000363707	7.82646e-05	21.6	3.38416e-06	-0.0236	0.039	0.5446
FC_Dorsal.Attention	STROKE_LAS	rs11099632	G	T	0.000295037	5.79104e-05	25.96	3.5204e-07	-0.0361	0.0298	0.2256
FC_Dorsal.Attention	STROKE_LAS	rs117687720	T	C	0.00061912	0.000135344	20.93	4.80088e-06	0.1648	0.0676	0.0148
FC_Dorsal.Attention	STROKE_LAS	rs11921985	G	A	0.000282879	4.93806e-05	32.82	1.02554e-08	0.0057	0.0251	0.8218
FC_Dorsal.Attention	STROKE_LAS	rs137902007	G	A	-0.0010298	0.000215488	22.84	1.77309e-06	0.02	0.1167	0.8641
FC_Dorsal.Attention	STROKE_LAS	rs141794346	T	A	-0.000404869	8.75623e-05	21.38	3.78865e-06	0.0344	0.0558	0.5374
FC_Dorsal.Attention	STROKE_LAS	rs143030701	T	C	0.00107006	0.000232337	21.21	4.13355e-06	0.1507	0.1879	0.4226
FC_Dorsal.Attention	STROKE_LAS	rs145863662	T	C	0.000722962	0.000158169	20.89	4.88335e-06	0.0649	0.1119	0.5618
FC_Dorsal.Attention	STROKE_LAS	rs1532791	G	A	0.000249814	4.84126e-05	26.63	2.48857e-07	-0.0191	0.0253	0.4504
FC_Dorsal.Attention	STROKE_LAS	rs4237053	C	T	0.000362169	7.27442e-05	24.79	6.4483e-07	-0.0584	0.0381	0.1251
FC_Dorsal.Attention	STROKE_LAS	rs55747393	T	C	0.000244187	5.098e-05	22.94	1.67942e-06	0.0181	0.0259	0.4836
FC_Dorsal.Attention	STROKE_LAS	rs6970451	C	G	0.000237591	5.18142e-05	21.03	4.55437e-06	0.029	0.0278	0.2979
FC_Dorsal.Attention	STROKE_LAS	rs955495	G	A	0.000251476	4.95914e-05	25.71	3.98903e-07	-0.0013	0.026	0.9594
FC_Frontoparietal	STROKE_LAS	rs111435934	T	C	0.00068652	0.000139157	24.34	8.13675e-07	0.0641	0.1024	0.5309
FC_Frontoparietal	STROKE_LAS	rs113167197	C	T	-0.000453811	9.91708e-05	20.94	4.76285e-06	0.0332	0.0699	0.635
FC_Frontoparietal	STROKE_LAS	rs11625143	C	T	-0.00019348	4.22568e-05	20.96	4.70398e-06	-0.0057	0.0283	0.8403
FC_Frontoparietal	STROKE_LAS	rs116675568	A	T	0.000459154	9.96979e-05	21.21	4.13833e-06	-0.0636	0.069	0.3569
FC_Frontoparietal	STROKE_LAS	rs12185551	G	A	0.000174787	3.77129e-05	21.48	3.59442e-06	0.0042	0.0244	0.8637
FC_Frontoparietal	STROKE_LAS	rs13190499	C	A	-0.000187957	3.85178e-05	23.81	1.0696e-06	0.0079	0.0257	0.7587
FC_Frontoparietal	STROKE_LAS	rs150755180	G	A	0.00103577	0.00021856	22.46	2.15982e-06	0.3573	0.1976	0.07055
FC_Frontoparietal	STROKE_LAS	rs2156085	T	C	0.000245972	4.74784e-05	26.84	2.2289e-07	0.0497	0.0326	0.1276
FC_Frontoparietal	STROKE_LAS	rs3218896	C	T	-0.000327593	7.09414e-05	21.32	3.89916e-06	0.0007	0.0496	0.9884
FC_Frontoparietal	STROKE_LAS	rs484649	T	C	0.000836185	0.000151738	30.37	3.61197e-08	0.1089	0.1162	0.3489
FC_Frontoparietal	STROKE_LAS	rs62158211	T	G	-0.000288083	4.54072e-05	40.25	2.27395e-10	0.002	0.0304	0.9469
FC_Frontoparietal	STROKE_LAS	rs6552731	C	T	0.000334015	7.17473e-05	21.67	3.25075e-06	0.0606	0.0591	0.3053
FC_Frontoparietal	STROKE_LAS	rs6581468	G	A	0.000200758	4.12539e-05	23.68	1.14402e-06	-0.0319	0.0282	0.2581
FC_Frontoparietal	STROKE_LAS	rs72694393	T	G	0.000176229	3.79395e-05	21.58	3.42021e-06	0.0226	0.0249	0.3656
FC_Frontoparietal	STROKE_LAS	rs76028461	G	A	0.000486024	0.000105416	21.26	4.03798e-06	0.0451	0.0811	0.5782
FC_Frontoparietal	STROKE_LAS	rs76854336	C	G	-0.000534858	0.000108506	24.3	8.31025e-07	0.0411	0.079	0.603
FC_Frontoparietal	STROKE_LAS	rs7839112	T	G	-0.000196985	4.30471e-05	20.94	4.76411e-06	-0.0028	0.0293	0.9227
FC_Frontoparietal	STROKE_LAS	rs78902843	A	G	0.000596925	0.000113239	27.79	1.36628e-07	0.0687	0.0831	0.408
FC_Frontoparietal	STROKE_LAS	rs79445012	T	C	-0.000450405	9.69994e-05	21.56	3.44667e-06	0.0481	0.0674	0.4758
FC_Frontoparietal	STROKE_LAS	rs900444	T	C	-0.000222706	4.7564e-05	21.92	2.85389e-06	0.0082	0.0358	0.8191
FC_Frontoparietal	STROKE_LAS	rs9837663	C	T	0.000178085	3.89217e-05	20.93	4.77703e-06	0.0085	0.0256	0.7412
FC_global.fc.gmean	STROKE_LAS	rs113894837	G	T	0.00156978	0.000310762	25.52	4.41967e-07	0.0897	0.1308	0.493
FC_global.fc.gmean	STROKE_LAS	rs11913404	T	C	0.000889411	0.000189611	22	2.73818e-06	0.1162	0.0874	0.184
FC_global.fc.gmean	STROKE_LAS	rs12121215	T	A	0.000820815	0.000164378	24.93	5.974e-07	-0.0336	0.068	0.6214
FC_global.fc.gmean	STROKE_LAS	rs13176419	T	C	0.00031009	6.62202e-05	21.93	2.84778e-06	-0.0074	0.026	0.7748
FC_global.fc.gmean	STROKE_LAS	rs140970907	T	C	0.00109378	0.000227201	23.18	1.48773e-06	0.0379	0.0996	0.7036
FC_global.fc.gmean	STROKE_LAS	rs142001690	G	C	0.00122156	0.000261979	21.74	3.13649e-06	-0.0257	0.1288	0.8421
FC_global.fc.gmean	STROKE_LAS	rs192152002	A	C	0.000785709	0.000170017	21.36	3.83315e-06	0.0784	0.0672	0.2432
FC_global.fc.gmean	STROKE_LAS	rs76634792	T	A	0.000648971	0.000140461	21.35	3.85304e-06	0.0072	0.0527	0.8913
FC_Limbic	STROKE_LAS	rs10001230	A	G	0.000520704	0.000109466	22.63	1.979e-06	0.015	0.0296	0.6138
FC_Limbic	STROKE_LAS	rs11187838	A	G	0.000566864	8.77866e-05	41.7	1.08708e-10	-0.0006	0.0245	0.9799
FC_Limbic	STROKE_LAS	rs114590424	G	C	-0.00173982	0.000352837	24.31	8.23939e-07	0.1443	0.1386	0.2978
FC_Limbic	STROKE_LAS	rs34680692	C	T	-0.000594699	0.000118563	25.16	5.31774e-07	0.0127	0.0345	0.712
FC_Limbic	STROKE_LAS	rs66614174	T	C	-0.000443796	9.22049e-05	23.17	1.49516e-06	0.0005	0.0326	0.9887
FC_Limbic	STROKE_LAS	rs7019107	A	G	0.000454326	9.57708e-05	22.5	2.10957e-06	0.0127	0.0286	0.6566
FC_Limbic	STROKE_LAS	rs73167280	T	C	0.00074836	0.000161497	21.47	3.60816e-06	0.0023	0.0445	0.9587
FC_Limbic	STROKE_LAS	rs78070427	A	G	-0.000786672	0.000166695	22.27	2.3814e-06	0.0816	0.0481	0.08966
FC_Limbic	STROKE_LAS	rs7875396	G	A	-0.00043007	9.3154e-05	21.31	3.91866e-06	0.0243	0.0263	0.355
FC_Limbic	STROKE_LAS	rs8059144	C	T	0.000430173	9.09599e-05	22.37	2.26685e-06	-0.0116	0.0262	0.6568
FC_Somatomotor	STROKE_LAS	rs1113378	G	C	0.00197732	0.000421945	21.96	2.79914e-06	0.0054	0.0387	0.8894
FC_Somatomotor	STROKE_LAS	rs112918647	T	C	-0.00343357	0.000696733	24.29	8.36095e-07	0.0251	0.0755	0.7401
FC_Somatomotor	STROKE_LAS	rs115048037	T	A	-0.00179806	0.000381018	22.27	2.38273e-06	0.0078	0.0375	0.8351
FC_Somatomotor	STROKE_LAS	rs115214	A	T	0.00302739	0.000654506	21.39	3.75814e-06	-0.0382	0.0655	0.5593
FC_Somatomotor	STROKE_LAS	rs118134300	C	A	-0.00262252	0.000538038	23.76	1.09986e-06	0.0653	0.0556	0.2398
FC_Somatomotor	STROKE_LAS	rs2863957	A	C	-0.0033754	0.00032422	108.39	2.51754e-25	-0.0042	0.0301	0.8882
FC_Somatomotor	STROKE_LAS	rs4806185	C	A	-0.00137281	0.000291426	22.19	2.4836e-06	-0.0213	0.0266	0.4248
FC_Somatomotor	STROKE_LAS	rs694918	C	T	0.00177736	0.000352154	25.47	4.5197e-07	-0.0313	0.0331	0.3446
FC_Somatomotor	STROKE_LAS	rs73099647	T	C	0.00383123	0.000763834	25.16	5.32082e-07	-0.039	0.0824	0.6357
FC_Somatomotor	STROKE_LAS	rs74796906	G	A	0.00214989	0.000445956	23.24	1.43865e-06	-0.066	0.043	0.1248
FC_Somatomotor	STROKE_LAS	rs77807735	T	A	0.00334675	0.000659283	25.77	3.87799e-07	0.0795	0.0662	0.2295
FC_Somatomotor	STROKE_LAS	rs79800856	A	G	0.00418667	0.000832367	25.3	4.94558e-07	0.1128	0.0757	0.1365
FC_Ventral.Attention	STROKE_LAS	rs117696613	C	T	0.00105531	0.000220982	22.81	1.80326e-06	0.0214	0.2599	0.9343
FC_Ventral.Attention	STROKE_LAS	rs142597795	A	G	0.00073864	0.000158832	21.63	3.33069e-06	-0.1243	0.1048	0.2355
FC_Ventral.Attention	STROKE_LAS	rs56257760	C	T	-0.000244116	5.12505e-05	22.69	1.91721e-06	0.0212	0.026	0.4155
FC_Ventral.Attention	STROKE_LAS	rs6581138	A	G	0.000275451	5.59568e-05	24.23	8.60078e-07	-0.0602	0.0287	0.0355
FC_Ventral.Attention	STROKE_LAS	rs75298817	T	C	0.00103238	0.00021928	22.17	2.51533e-06	0.177	0.2044	0.3864
FC_Visual	STROKE_LAS	rs112493624	A	G	0.00501279	0.00105048	22.77	1.83605e-06	-0.0051	0.0632	0.9358
FC_Visual	STROKE_LAS	rs116846356	G	A	0.00490394	0.00104994	21.82	3.01882e-06	0.0236	0.0597	0.6921
FC_Visual	STROKE_LAS	rs11745988	G	A	-0.00214458	0.000466304	21.15	4.26616e-06	-0.0112	0.0265	0.6734
FC_Visual	STROKE_LAS	rs118018960	G	C	-0.00619851	0.00134454	21.25	4.04544e-06	0.0854	0.1047	0.4148
FC_Visual	STROKE_LAS	rs11910497	G	A	-0.00331058	0.000672264	24.25	8.51714e-07	0.0945	0.0378	0.01239
FC_Visual	STROKE_LAS	rs12320140	A	G	-0.00314639	0.000651397	23.33	1.37261e-06	0.0114	0.0362	0.7527
FC_Visual	STROKE_LAS	rs17485151	C	T	0.00589989	0.00127551	21.4	3.75699e-06	0.0076	0.0782	0.9225
FC_Visual	STROKE_LAS	rs429358	C	T	-0.00339286	0.00063557	28.5	9.47117e-08	0.0176	0.0366	0.631
FC_Visual	STROKE_LAS	rs4331494	A	G	-0.00247861	0.000537826	21.24	4.07647e-06	0.0253	0.0304	0.4038
FC_Visual	STROKE_LAS	rs4731369	A	C	0.00726751	0.00155547	21.83	2.99624e-06	0.1498	0.1182	0.2052
FC_Visual	STROKE_LAS	rs607688	C	T	-0.00586591	0.00124088	22.35	2.28948e-06	-0.0482	0.0496	0.3309
SC_Default	STROKE_LAS	rs11214286	T	C	0.000910306	0.000198383	21.06	4.49e-06	0.0497	0.0642	0.4386
SC_Default	STROKE_LAS	rs115181256	A	G	-0.00143103	0.000289735	24.39	7.9e-07	0.0276	0.1015	0.7853
SC_Default	STROKE_LAS	rs116210684	C	G	0.000822901	0.000163459	25.34	4.83e-07	0.0633	0.0514	0.2182
SC_Default	STROKE_LAS	rs117015757	A	G	0.00129434	0.000260853	24.62	7.03e-07	0.0845	0.0989	0.3926
SC_Default	STROKE_LAS	rs13015080	A	G	0.000550384	9.3e-05	35.02	3.35e-09	0.0006	0.0266	0.983
SC_Default	STROKE_LAS	rs13313701	T	A	-0.00195333	0.000406947	23.04	1.6e-06	0.0116	0.146	0.9364
SC_Default	STROKE_LAS	rs148080969	A	G	0.00171741	0.000375384	20.93	4.79e-06	0.1212	0.1327	0.3611
SC_Default	STROKE_LAS	rs149820526	T	C	0.00128507	0.000267694	23.04	1.59e-06	0.1388	0.0981	0.1572
SC_Default	STROKE_LAS	rs17199009	G	A	-0.000840955	0.000168669	24.86	6.21e-07	-0.0585	0.065	0.3688
SC_Default	STROKE_LAS	rs231588	T	C	0.000450276	8.5e-05	28.06	1.17e-07	0.0197	0.0247	0.4267
SC_Default	STROKE_LAS	rs74588239	T	C	0.00152922	0.000303846	25.33	4.87e-07	0.1712	0.1478	0.2467
SC_Default	STROKE_LAS	rs75428374	C	T	0.00165542	0.000357026	21.5	3.56e-06	0.0929	0.225	0.6796
SC_Default	STROKE_LAS	rs7806278	T	C	0.000579623	0.000125503	21.33	3.89e-06	0.0586	0.0362	0.1057
SC_Default	STROKE_LAS	rs9621390	C	T	-0.000446398	9.6e-05	21.62	3.34e-06	0.0509	0.0301	0.0903
SC_Dorsal.Attention	STROKE_LAS	rs10052801	G	A	0.00143129	0.000307867	21.61	3.35e-06	0.0098	0.1213	0.9354
SC_Dorsal.Attention	STROKE_LAS	rs10252771	G	T	0.000411924	7.93e-05	26.98	2.1e-07	-0.0231	0.0265	0.383
SC_Dorsal.Attention	STROKE_LAS	rs12596551	C	T	-0.00113513	0.000245341	21.41	3.73e-06	-0.0479	0.0928	0.6054
SC_Dorsal.Attention	STROKE_LAS	rs6931700	A	G	-0.000552451	0.000118465	21.75	3.13e-06	0.053	0.039	0.1739
SC_Dorsal.Attention	STROKE_LAS	rs7163125	T	C	-0.000379482	7.63e-05	24.74	6.67e-07	0.0221	0.0265	0.4042
SC_Dorsal.Attention	STROKE_LAS	rs72966145	G	A	0.00152987	0.000310861	24.22	8.65e-07	-0.1387	0.1346	0.303
SC_Dorsal.Attention	STROKE_LAS	rs72982430	C	T	0.000512311	0.00011213	20.87	4.93e-06	-0.0691	0.0385	0.07274
SC_Dorsal.Attention	STROKE_LAS	rs7563634	T	A	0.00138445	0.000288889	22.97	1.66e-06	0.0953	0.1099	0.3863
SC_Frontoparietal	STROKE_LAS	rs12727590	G	A	-0.000273453	5.89e-05	21.55	3.41e-06	0.035	0.033	0.2889
SC_Frontoparietal	STROKE_LAS	rs138856226	T	C	0.000875054	0.000189889	21.24	4.08e-06	0.0226	0.134	0.8658
SC_Frontoparietal	STROKE_LAS	rs1553681	C	A	0.000228419	4.98e-05	21.04	4.53e-06	-0.0147	0.0263	0.5763
SC_Frontoparietal	STROKE_LAS	rs16844838	T	C	-0.000288523	6.1e-05	22.37	2.24e-06	0.0552	0.0312	0.07633
SC_Frontoparietal	STROKE_LAS	rs2160382	A	T	0.000219911	4.67e-05	22.17	2.52e-06	-0.0678	0.0255	0.007864
SC_Frontoparietal	STROKE_LAS	rs2267076	T	C	-0.000221416	4.83e-05	21.01	4.6e-06	0.028	0.0254	0.2707
SC_Frontoparietal	STROKE_LAS	rs2341569	G	A	-0.000236364	4.86e-05	23.65	1.17e-06	-0.0278	0.0259	0.2828
SC_Frontoparietal	STROKE_LAS	rs57322693	A	G	0.000459687	9.95e-05	21.34	3.86e-06	0.0135	0.0558	0.8085
SC_Frontoparietal	STROKE_LAS	rs61572685	A	C	-0.00028112	5.88e-05	22.86	1.72e-06	-0.0318	0.0339	0.3477
SC_Frontoparietal	STROKE_LAS	rs61997636	A	G	-0.000296488	6.3e-05	22.15	2.58e-06	0.0117	0.0374	0.7547
SC_Frontoparietal	STROKE_LAS	rs73194065	C	A	-0.00119302	0.00024864	23.02	1.61e-06	0.0241	0.1726	0.8887
SC_global.sc.fa	STROKE_LAS	rs10025117	G	T	-0.00111221	0.000228781	23.63	1.17e-06	0.0289	0.0366	0.43
SC_global.sc.fa	STROKE_LAS	rs1004763	C	T	-0.00137727	0.000162423	71.9	2.4e-17	0.0107	0.0252	0.6692
SC_global.sc.fa	STROKE_LAS	rs10209084	G	T	-0.000823406	0.000177035	21.63	3.32e-06	0.0256	0.0275	0.3504
SC_global.sc.fa	STROKE_LAS	rs1078514	T	C	0.000881303	0.000172169	26.2	3.1e-07	0.0277	0.0264	0.2929
SC_global.sc.fa	STROKE_LAS	rs10889542	G	A	-0.00093375	0.00018046	26.77	2.31e-07	0.005	0.0273	0.8549
SC_global.sc.fa	STROKE_LAS	rs114992181	T	C	-0.00162568	0.000340176	22.84	1.77e-06	0.0934	0.054	0.08348
SC_global.sc.fa	STROKE_LAS	rs116590238	T	C	0.00255488	0.00053443	22.85	1.76e-06	0.1959	0.1048	0.06156
SC_global.sc.fa	STROKE_LAS	rs12038990	T	G	0.00138156	0.000286919	23.19	1.48e-06	-0.0531	0.0434	0.2209
SC_global.sc.fa	STROKE_LAS	rs1217429	T	G	0.000768604	0.000164214	21.91	2.88e-06	-0.019	0.0251	0.4505
SC_global.sc.fa	STROKE_LAS	rs12509702	C	T	0.0010972	0.000166734	43.3	4.79e-11	0.0294	0.0257	0.2512
SC_global.sc.fa	STROKE_LAS	rs12647212	A	G	0.000855005	0.000164366	27.06	1.99e-07	-0.0378	0.0257	0.1415
SC_global.sc.fa	STROKE_LAS	rs142003765	G	A	-0.00385884	0.000597799	41.67	1.1e-10	0.1338	0.1065	0.2093
SC_global.sc.fa	STROKE_LAS	rs144620429	T	C	-0.00135427	0.000279564	23.47	1.28e-06	-0.0012	0.0445	0.9779
SC_global.sc.fa	STROKE_LAS	rs1693551	C	T	-0.000791502	0.000161052	24.15	8.96e-07	-0.0428	0.0266	0.1077
SC_global.sc.fa	STROKE_LAS	rs182975743	G	C	-0.00303062	0.000641757	22.3	2.34e-06	0.1295	0.1199	0.2801
SC_global.sc.fa	STROKE_LAS	rs1847037	T	C	-0.000952757	0.000178518	28.48	9.54e-08	-0.0351	0.0281	0.2112
SC_global.sc.fa	STROKE_LAS	rs2053600	A	G	-0.00171502	0.000374524	20.97	4.69e-06	0.0061	0.0597	0.9182
SC_global.sc.fa	STROKE_LAS	rs2267161	T	C	0.00136433	0.000174584	61.07	5.75e-15	0.028	0.028	0.3167
SC_global.sc.fa	STROKE_LAS	rs2267984	T	C	0.00102887	0.000210834	23.81	1.07e-06	0.0568	0.0351	0.1054
SC_global.sc.fa	STROKE_LAS	rs231244	C	T	0.00112535	0.000160303	49.28	2.28e-12	0.0193	0.0248	0.4359
SC_global.sc.fa	STROKE_LAS	rs2738287	T	C	0.00126772	0.000174257	52.93	3.58e-13	0.0076	0.0264	0.7724
SC_global.sc.fa	STROKE_LAS	rs2842189	T	C	0.000848593	0.000167233	25.75	3.92e-07	-0.0466	0.0255	0.06797
SC_global.sc.fa	STROKE_LAS	rs33599	A	G	0.00172533	0.000182615	89.26	3.78e-21	-0.0262	0.0284	0.3564
SC_global.sc.fa	STROKE_LAS	rs3753847	T	C	0.00111754	0.000230175	23.57	1.21e-06	-0.0072	0.0343	0.8346
SC_global.sc.fa	STROKE_LAS	rs3776089	G	A	0.00132548	0.000183295	52.29	4.93e-13	-0.0666	0.028	0.01761
SC_global.sc.fa	STROKE_LAS	rs3795736	C	T	0.000848606	0.000175105	23.49	1.27e-06	0.0491	0.0292	0.09193
SC_global.sc.fa	STROKE_LAS	rs4775095	C	T	-0.000952363	0.000204208	21.75	3.12e-06	0.0566	0.0299	0.05851
SC_global.sc.fa	STROKE_LAS	rs4984741	A	G	-0.00111925	0.00018406	36.98	1.21e-09	0.0359	0.0286	0.2103
SC_global.sc.fa	STROKE_LAS	rs55705857	G	A	-0.00196182	0.000355695	30.42	3.52e-08	-0.042	0.0675	0.5331
SC_global.sc.fa	STROKE_LAS	rs62191832	G	A	-0.000934898	0.000199683	21.92	2.86e-06	-0.022	0.0309	0.4762
SC_global.sc.fa	STROKE_LAS	rs6442409	T	C	0.00107812	0.000170441	40.01	2.57e-10	-0.0127	0.0266	0.6323
SC_global.sc.fa	STROKE_LAS	rs6574199	T	C	-0.000754353	0.00016109	21.93	2.85e-06	0.0286	0.0244	0.2407
SC_global.sc.fa	STROKE_LAS	rs66520040	A	G	-0.00207232	0.000438743	22.31	2.33e-06	0.1524	0.0675	0.02396
SC_global.sc.fa	STROKE_LAS	rs666079	T	C	-0.000853834	0.000186379	20.99	4.65e-06	-0.0035	0.029	0.9025
SC_global.sc.fa	STROKE_LAS	rs67827860	T	C	-0.00259948	0.000203236	163.6	2.49e-37	-0.0015	0.0313	0.9612
SC_global.sc.fa	STROKE_LAS	rs7016860	A	G	0.000834124	0.000162625	26.31	2.93e-07	0.0295	0.0247	0.2325
SC_global.sc.fa	STROKE_LAS	rs72780210	C	T	0.00176788	0.000358044	24.38	7.96e-07	-0.036	0.0557	0.5179
SC_global.sc.fa	STROKE_LAS	rs72813413	A	G	0.00110678	0.000202687	29.82	4.8e-08	0.0049	0.0349	0.8892
SC_global.sc.fa	STROKE_LAS	rs7316118	C	A	-0.000836991	0.00018172	21.21	4.13e-06	-0.0564	0.0278	0.04261
SC_global.sc.fa	STROKE_LAS	rs75778110	C	T	0.000934503	0.000181153	26.61	2.51e-07	0.0673	0.0274	0.01408
SC_global.sc.fa	STROKE_LAS	rs77126132	A	G	-0.00198467	0.00028038	50.11	1.5e-12	0.0046	0.0431	0.9151
SC_global.sc.fa	STROKE_LAS	rs7746517	A	C	0.000809434	0.000166385	23.67	1.15e-06	0.0088	0.025	0.7267
SC_global.sc.fa	STROKE_LAS	rs78955212	A	T	-0.00391034	0.000822035	22.63	1.98e-06	-0.2779	0.2098	0.1853
SC_global.sc.fa	STROKE_LAS	rs79011277	G	T	-0.00210838	0.000455668	21.41	3.73e-06	0.0901	0.0841	0.284
SC_global.sc.fa	STROKE_LAS	rs8071429	T	A	0.000939143	0.000167212	31.54	1.97e-08	-0.0006	0.0254	0.9818
SC_global.sc.fa	STROKE_LAS	rs8110384	A	G	0.000980364	0.000212893	21.21	4.15e-06	-0.0029	0.0323	0.9281
SC_global.sc.fa	STROKE_LAS	rs9369420	A	G	-0.00103439	0.000190998	29.33	6.17e-08	-0.0059	0.0285	0.8356
SC_global.sc.fa	STROKE_LAS	rs9400513	C	A	0.000952667	0.000200173	22.65	1.96e-06	-0.0203	0.0301	0.4987
SC_Limbic	STROKE_LAS	rs112480126	T	C	0.00253246	0.00055196	21.05	4.5e-06	0.0359	0.0739	0.6278
SC_Limbic	STROKE_LAS	rs150784340	G	A	-0.00383765	0.000797574	23.15	1.51e-06	0.0762	0.1271	0.5491
SC_Limbic	STROKE_LAS	rs4474793	C	T	-0.00149564	0.000327466	20.86	4.97e-06	0.0741	0.0439	0.09118
SC_Limbic	STROKE_LAS	rs6658111	G	T	-0.000983501	0.000188039	27.36	1.71e-07	-0.0193	0.0276	0.4851
SC_Limbic	STROKE_LAS	rs7318055	A	G	0.000963205	0.000184648	27.21	1.84e-07	-0.0119	0.0257	0.6429
SC_Limbic	STROKE_LAS	rs8053383	G	A	0.000907481	0.000183336	24.5	7.48e-07	0.0469	0.026	0.07189
SC_Limbic	STROKE_LAS	rs9837215	C	T	0.00180783	0.000378676	22.79	1.82e-06	0.0556	0.0513	0.2787
SC_Somatomotor	STROKE_LAS	rs10882822	T	G	0.000955139	0.000189244	25.47	4.52e-07	0.0219	0.0264	0.4074
SC_Somatomotor	STROKE_LAS	rs114144926	G	A	-0.00285445	0.000592526	23.21	1.46e-06	-0.0166	0.0865	0.8475
SC_Somatomotor	STROKE_LAS	rs114599641	T	C	-0.00138006	0.000285037	23.44	1.3e-06	-0.0361	0.0416	0.3859
SC_Somatomotor	STROKE_LAS	rs117433097	C	G	0.00290956	0.000560359	26.96	2.09e-07	0.1123	0.0904	0.2138
SC_Somatomotor	STROKE_LAS	rs13167610	A	G	-0.000920012	0.000185887	24.5	7.5e-07	0.0278	0.0258	0.2818
SC_Somatomotor	STROKE_LAS	rs2872567	C	T	-0.00131839	0.000284193	21.52	3.52e-06	0.0518	0.0418	0.2151
SC_Somatomotor	STROKE_LAS	rs3097720	T	C	0.000933016	0.000201592	21.42	3.71e-06	0.0083	0.0285	0.7707
SC_Somatomotor	STROKE_LAS	rs36105923	C	G	-0.00390183	0.000846185	21.26	4.03e-06	-0.0934	0.163	0.5667
SC_Somatomotor	STROKE_LAS	rs4843572	A	G	0.000848562	0.0001804	22.13	2.57e-06	-0.0396	0.0258	0.1245
SC_Somatomotor	STROKE_LAS	rs61836496	C	T	0.00258836	0.000522945	24.5	7.49e-07	0.0765	0.0818	0.3501
SC_Somatomotor	STROKE_LAS	rs62434144	T	C	-0.000872903	0.000181454	23.14	1.51e-06	0.0114	0.0255	0.6557
SC_Somatomotor	STROKE_LAS	rs6805781	C	G	-0.000912691	0.000180613	25.54	4.38e-07	0.0164	0.0252	0.5137
SC_Somatomotor	STROKE_LAS	rs708726	T	G	-0.000952382	0.00020655	21.26	4.03e-06	0.0003	0.0288	0.9922
SC_Somatomotor	STROKE_LAS	rs72637441	G	C	0.00201464	0.000421638	22.83	1.78e-06	-0.0673	0.1062	0.5259
SC_Somatomotor	STROKE_LAS	rs79327368	G	A	-0.00341263	0.00071493	22.79	1.82e-06	0.1427	0.0973	0.1426
SC_Somatomotor	STROKE_LAS	rs79833652	G	A	0.00125797	0.000235675	28.49	9.5e-08	0.0496	0.034	0.1454
SC_Somatomotor	STROKE_LAS	rs9878359	G	T	-0.00350982	0.000765612	21.02	4.58e-06	0.0297	0.1174	0.8001
SC_Ventral.Attention	STROKE_LAS	rs112777908	C	A	0.000837488	0.000183367	20.86	4.97e-06	0.1073	0.1214	0.3766
SC_Ventral.Attention	STROKE_LAS	rs145056834	A	G	-0.00038492	8.27e-05	21.66	3.29e-06	0.1301	0.0443	0.003336
SC_Ventral.Attention	STROKE_LAS	rs17612669	G	A	-0.000240787	5.04e-05	22.82	1.77e-06	0.0243	0.0359	0.499
SC_Ventral.Attention	STROKE_LAS	rs2496054	A	G	-0.000233619	4.93e-05	22.46	2.18e-06	0.0132	0.0251	0.5979
SC_Ventral.Attention	STROKE_LAS	rs3095674	G	A	0.000403769	8.36e-05	23.33	1.38e-06	-0.0207	0.0438	0.636
SC_Ventral.Attention	STROKE_LAS	rs56077178	A	G	-0.000342276	7.02e-05	23.77	1.08e-06	-0.1	0.0443	0.02406
SC_Ventral.Attention	STROKE_LAS	rs58560184	T	C	0.000255557	5.58e-05	20.98	4.73e-06	0.0439	0.0292	0.133
SC_Ventral.Attention	STROKE_LAS	rs58843788	T	C	0.000616398	0.000124853	24.37	7.99e-07	0.1699	0.0644	0.008327
SC_Ventral.Attention	STROKE_LAS	rs72683542	T	C	-0.00110333	0.000234775	22.09	2.62e-06	0.0662	0.1256	0.5982
SC_Ventral.Attention	STROKE_LAS	rs72909179	C	T	0.000388066	7.44e-05	27.21	1.88e-07	0.0478	0.0377	0.205
SC_Ventral.Attention	STROKE_LAS	rs78272777	C	G	-0.000449921	9.49e-05	22.48	2.13e-06	0.0073	0.0812	0.9283
SC_Visual	STROKE_LAS	rs10074788	C	T	0.00215987	0.000418779	26.6	2.52e-07	0.0394	0.0284	0.1653
SC_Visual	STROKE_LAS	rs11245366	C	T	0.00256109	0.00037159	47.5	5.63e-12	-0.0282	0.0258	0.274
SC_Visual	STROKE_LAS	rs117808577	A	C	-0.00468844	0.000995991	22.16	2.53e-06	0.0462	0.0893	0.605
SC_Visual	STROKE_LAS	rs13002257	T	G	0.0041867	0.000878718	22.7	1.9e-06	-0.0483	0.0569	0.3955
SC_Visual	STROKE_LAS	rs13132627	T	C	-0.0018282	0.000374596	23.82	1.07e-06	-0.002	0.0241	0.9344
SC_Visual	STROKE_LAS	rs143262022	C	T	0.00790157	0.00172805	20.91	4.84e-06	0.2639	0.1483	0.07503
SC_Visual	STROKE_LAS	rs2003585	T	C	0.00271957	0.000371125	53.7	2.42e-13	0.0503	0.0262	0.05492
SC_Visual	STROKE_LAS	rs2301892	T	A	0.00318568	0.000482194	43.65	4.02e-11	0.0278	0.0327	0.3942
SC_Visual	STROKE_LAS	rs2392502	C	A	-0.00214637	0.00045968	21.8	3.04e-06	-0.0292	0.0308	0.3427
SC_Visual	STROKE_LAS	rs245011	T	C	-0.00180781	0.00039135	21.34	3.87e-06	0.0395	0.0262	0.1307
SC_Visual	STROKE_LAS	rs3851166	T	G	0.00280095	0.000600605	21.75	3.13e-06	-0.022	0.0394	0.5766
SC_Visual	STROKE_LAS	rs55966144	C	T	-0.0030284	0.000662223	20.91	4.83e-06	0.0003	0.063	0.996
SC_Visual	STROKE_LAS	rs73193910	C	G	-0.00277521	0.000568372	23.84	1.05e-06	-0.0067	0.0398	0.8672
SC_Visual	STROKE_LAS	rs7532396	C	T	-0.00177838	0.000372347	22.81	1.8e-06	-0.0166	0.028	0.5539
SC_Visual	STROKE_LAS	rs7896612	G	A	-0.00203074	0.000421809	23.18	1.49e-06	0.0201	0.0278	0.47
SC_Visual	STROKE_LAS	rs7940839	C	T	0.00354337	0.00064217	30.45	3.47e-08	-0.0313	0.0447	0.4833
SC_Visual	STROKE_LAS	rs80188228	A	G	-0.00876489	0.00183568	22.8	1.81e-06	-0.1547	0.1963	0.4306
SC_Visual	STROKE_LAS	rs868075	A	G	0.00281054	0.000524867	28.67	8.65e-08	0.0184	0.0349	0.5994
SC_Visual	STROKE_LAS	rs872146	A	G	0.00183281	0.000396589	21.36	3.83e-06	-0.0404	0.0273	0.139
SC_Visual	STROKE_LAS	rs9559476	T	C	-0.00201515	0.000407825	24.42	7.82e-07	0.0375	0.0269	0.1626
FC_Default	STROKE_CES	rs10048777	C	A	-0.000368787	7.31e-05	25.45	4.5e-07	-0.0088	0.0201	0.661
FC_Default	STROKE_CES	rs113569906	C	T	0.00159655	0.00034918	20.91	4.85e-06	0.1221	0.1042	0.2414
FC_Default	STROKE_CES	rs115774475	T	C	0.000922858	0.00019993	21.31	3.93e-06	-0.0468	0.0728	0.52
FC_Default	STROKE_CES	rs12488558	C	T	-0.000411854	9e-05	20.94	4.73e-06	0.0658	0.0244	0.006877
FC_Default	STROKE_CES	rs138631092	G	A	0.00144978	0.00029341	24.41	7.82e-07	-0.1212	0.1199	0.3119
FC_Default	STROKE_CES	rs148891041	A	G	-0.00122971	0.000262921	21.88	2.93e-06	0.0468	0.0807	0.562
FC_Default	STROKE_CES	rs150545443	T	C	0.000968799	0.000201861	23.03	1.6e-06	-0.0244	0.0663	0.7131
FC_Default	STROKE_CES	rs17409597	C	T	0.000344672	7.19e-05	22.98	1.65e-06	0.0137	0.0216	0.5262
FC_Default	STROKE_CES	rs1816158	C	T	0.00048155	0.000104035	21.43	3.7e-06	0.0805	0.0354	0.02319
FC_Default	STROKE_CES	rs190824943	A	C	-0.00149146	0.000318796	21.89	2.91e-06	-0.0705	0.1325	0.5944
FC_Default	STROKE_CES	rs2274796	C	T	-0.000339289	7.27e-05	21.78	3.07e-06	0.0115	0.0198	0.5625
FC_Default	STROKE_CES	rs2961301	C	T	-0.000376595	7.85e-05	23.01	1.6e-06	0.0098	0.0209	0.6405
FC_Default	STROKE_CES	rs358079	G	T	-0.000423831	7.73e-05	30.06	4.23e-08	0.0054	0.0213	0.7983
FC_Default	STROKE_CES	rs429358	C	T	-0.000589248	9.98e-05	34.86	3.64e-09	-0.0303	0.0288	0.2922
FC_Default	STROKE_CES	rs62096312	C	T	0.00071354	0.000139777	26.06	3.34e-07	0.0133	0.0381	0.727
FC_Default	STROKE_CES	rs72998957	T	G	-0.000461784	0.000100546	21.09	4.4e-06	0.0178	0.0293	0.5438
FC_Default	STROKE_CES	rs74577448	A	T	-0.000730477	0.000159159	21.06	4.46e-06	-0.0231	0.0463	0.6168
FC_Default	STROKE_CES	rs76914898	T	C	0.000636412	0.000137024	21.57	3.43e-06	0.0476	0.0377	0.2074
FC_Default	STROKE_CES	rs9384820	C	G	-0.000780123	0.000158007	24.38	7.98e-07	-0.004	0.0432	0.9264
FC_Dorsal.Attention	STROKE_CES	rs10255417	G	C	0.000363707	7.83e-05	21.58	3.38e-06	0.0387	0.0299	0.1951
FC_Dorsal.Attention	STROKE_CES	rs11099632	G	T	0.000295037	5.79e-05	25.97	3.52e-07	-0.0729	0.0263	0.005512
FC_Dorsal.Attention	STROKE_CES	rs117687720	T	C	0.00061912	0.000135344	20.93	4.8e-06	0.0555	0.0527	0.2927
FC_Dorsal.Attention	STROKE_CES	rs11921985	G	A	0.000282879	4.94e-05	32.79	1.03e-08	-0.0267	0.0195	0.1698
FC_Dorsal.Attention	STROKE_CES	rs137902007	G	A	-0.0010298	0.000215488	22.84	1.77e-06	0.0226	0.0896	0.8008
FC_Dorsal.Attention	STROKE_CES	rs141794346	T	A	-0.000404869	8.76e-05	21.36	3.79e-06	-0.0283	0.0443	0.5232
FC_Dorsal.Attention	STROKE_CES	rs143030701	T	C	0.00107006	0.000232337	21.21	4.13e-06	0.0584	0.1588	0.7128
FC_Dorsal.Attention	STROKE_CES	rs145863662	T	C	0.000722962	0.000158169	20.89	4.88e-06	0.1165	0.0799	0.1448
FC_Dorsal.Attention	STROKE_CES	rs1532791	G	A	0.000249814	4.84e-05	26.64	2.49e-07	-0.0022	0.0193	0.908
FC_Dorsal.Attention	STROKE_CES	rs4237053	C	T	0.000362169	7.27e-05	24.82	6.45e-07	-0.0312	0.0299	0.297
FC_Dorsal.Attention	STROKE_CES	rs55747393	T	C	0.000244187	5.1e-05	22.92	1.68e-06	-0.0429	0.0199	0.03138
FC_Dorsal.Attention	STROKE_CES	rs6970451	C	G	0.000237591	5.18e-05	21.04	4.55e-06	0.0264	0.0211	0.2114
FC_Dorsal.Attention	STROKE_CES	rs955495	G	A	0.000251476	4.96e-05	25.71	3.99e-07	0.0207	0.0197	0.292
FC_Frontoparietal	STROKE_CES	rs111435934	T	C	0.00068652	0.000139157	24.34	8.14e-07	-0.0523	0.0792	0.5096
FC_Frontoparietal	STROKE_CES	rs113167197	C	T	-0.000453811	9.92e-05	20.93	4.76e-06	0.0235	0.0557	0.6729
FC_Frontoparietal	STROKE_CES	rs11625143	C	T	-0.00019348	4.23e-05	20.92	4.7e-06	0.0125	0.0218	0.5657
FC_Frontoparietal	STROKE_CES	rs116675568	A	T	0.000459154	9.97e-05	21.21	4.14e-06	-0.0221	0.0534	0.6794
FC_Frontoparietal	STROKE_CES	rs12185551	G	A	0.000174787	3.77e-05	21.49	3.59e-06	-0.0205	0.0188	0.2758
FC_Frontoparietal	STROKE_CES	rs13190499	C	A	-0.000187957	3.85e-05	23.83	1.07e-06	0.0238	0.0181	0.1885
FC_Frontoparietal	STROKE_CES	rs150755180	G	A	0.00103577	0.00021856	22.46	2.16e-06	0.3203	0.177	0.07031
FC_Frontoparietal	STROKE_CES	rs2156085	T	C	0.000245972	4.75e-05	26.82	2.23e-07	0.0278	0.0255	0.2759
FC_Frontoparietal	STROKE_CES	rs3218896	C	T	-0.000327593	7.09e-05	21.35	3.9e-06	0.0703	0.037	0.05742
FC_Frontoparietal	STROKE_CES	rs484649	T	C	0.000836185	0.000151738	30.37	3.61e-08	-0.0159	0.0975	0.8702
FC_Frontoparietal	STROKE_CES	rs62158211	T	G	-0.000288083	4.54e-05	40.26	2.27e-10	0.0187	0.0235	0.4264
FC_Frontoparietal	STROKE_CES	rs6552731	C	T	0.000334015	7.17e-05	21.7	3.25e-06	0.0469	0.0456	0.3035
FC_Frontoparietal	STROKE_CES	rs6581468	G	A	0.000200758	4.13e-05	23.63	1.14e-06	-0.0116	0.0216	0.5932
FC_Frontoparietal	STROKE_CES	rs72694393	T	G	0.000176229	3.79e-05	21.62	3.42e-06	-0.0165	0.0194	0.3939
FC_Frontoparietal	STROKE_CES	rs76028461	G	A	0.000486024	0.000105416	21.26	4.04e-06	-0.0154	0.0603	0.7982
FC_Frontoparietal	STROKE_CES	rs76854336	C	G	-0.000534858	0.000108506	24.3	8.31e-07	0.066	0.0596	0.2685
FC_Frontoparietal	STROKE_CES	rs7839112	T	G	-0.000196985	4.3e-05	20.99	4.76e-06	-0.005	0.0224	0.8225
FC_Frontoparietal	STROKE_CES	rs78902843	A	G	0.000596925	0.000113239	27.79	1.37e-07	0.0638	0.0672	0.3419
FC_Frontoparietal	STROKE_CES	rs79445012	T	C	-0.000450405	9.7e-05	21.56	3.45e-06	0.0865	0.0547	0.1133
FC_Frontoparietal	STROKE_CES	rs900444	T	C	-0.000222706	4.76e-05	21.89	2.85e-06	0.0101	0.0295	0.7317
FC_Frontoparietal	STROKE_CES	rs9837663	C	T	0.000178085	3.89e-05	20.96	4.78e-06	0.0214	0.0197	0.278
FC_global.fc.gmean	STROKE_CES	rs113894837	G	T	0.00156978	0.000310762	25.52	4.42e-07	0.0341	0.1068	0.7498
FC_global.fc.gmean	STROKE_CES	rs11913404	T	C	0.000889411	0.000189611	22	2.74e-06	-0.0169	0.0751	0.8225
FC_global.fc.gmean	STROKE_CES	rs12121215	T	A	0.000820815	0.000164378	24.93	5.97e-07	-0.0328	0.0551	0.5511
FC_global.fc.gmean	STROKE_CES	rs13176419	T	C	0.00031009	6.62e-05	21.94	2.85e-06	0.0309	0.0199	0.1203
FC_global.fc.gmean	STROKE_CES	rs140970907	T	C	0.00109378	0.000227201	23.18	1.49e-06	-0.0053	0.0788	0.9466
FC_global.fc.gmean	STROKE_CES	rs142001690	G	C	0.00122156	0.000261979	21.74	3.14e-06	-0.0706	0.1018	0.488
FC_global.fc.gmean	STROKE_CES	rs192152002	A	C	0.000785709	0.000170017	21.36	3.83e-06	0.0399	0.0529	0.4504
FC_global.fc.gmean	STROKE_CES	rs76634792	T	A	0.000648971	0.000140461	21.35	3.85e-06	-0.0941	0.0423	0.02628
FC_Limbic	STROKE_CES	rs10001230	A	G	0.000520704	0.000109466	22.63	1.98e-06	-0.0027	0.0237	0.908
FC_Limbic	STROKE_CES	rs11187838	A	G	0.000566864	8.78e-05	41.68	1.09e-10	-0.0444	0.0191	0.02008
FC_Limbic	STROKE_CES	rs114590424	G	C	-0.00173982	0.000352837	24.31	8.24e-07	0.2089	0.1271	0.1004
FC_Limbic	STROKE_CES	rs34680692	C	T	-0.000594699	0.000118563	25.16	5.32e-07	-0.0021	0.0268	0.937
FC_Limbic	STROKE_CES	rs66614174	T	C	-0.000443796	9.22e-05	23.17	1.5e-06	-0.0071	0.0248	0.7749
FC_Limbic	STROKE_CES	rs7019107	A	G	0.000454326	9.58e-05	22.49	2.11e-06	0.0158	0.022	0.4724
FC_Limbic	STROKE_CES	rs73167280	T	C	0.00074836	0.000161497	21.47	3.61e-06	0.0209	0.0357	0.5588
FC_Limbic	STROKE_CES	rs78070427	A	G	-0.000786672	0.000166695	22.27	2.38e-06	0.013	0.0375	0.7288
FC_Limbic	STROKE_CES	rs7875396	G	A	-0.00043007	9.32e-05	21.29	3.92e-06	0.0255	0.0203	0.2082
FC_Limbic	STROKE_CES	rs8059144	C	T	0.000430173	9.1e-05	22.35	2.27e-06	0.0298	0.02	0.136
FC_Somatomotor	STROKE_CES	rs1113378	G	C	0.00197732	0.000421945	21.96	2.8e-06	-0.0078	0.0301	0.7961
FC_Somatomotor	STROKE_CES	rs112918647	T	C	-0.00343357	0.000696733	24.29	8.36e-07	0.1484	0.0588	0.01159
FC_Somatomotor	STROKE_CES	rs115048037	T	A	-0.00179806	0.000381018	22.27	2.38e-06	0.0182	0.0291	0.5319
FC_Somatomotor	STROKE_CES	rs115214	A	T	0.00302739	0.000654506	21.39	3.76e-06	0.0444	0.0533	0.4046
FC_Somatomotor	STROKE_CES	rs118134300	C	A	-0.00262252	0.000538038	23.76	1.1e-06	-0.031	0.0445	0.486
FC_Somatomotor	STROKE_CES	rs2863957	A	C	-0.0033754	0.00032422	108.39	2.52e-25	0.0197	0.0232	0.3963
FC_Somatomotor	STROKE_CES	rs4806185	C	A	-0.00137281	0.000291426	22.19	2.48e-06	-0.0138	0.0204	0.498
FC_Somatomotor	STROKE_CES	rs694918	C	T	0.00177736	0.000352154	25.47	4.52e-07	0.016	0.0257	0.5352
FC_Somatomotor	STROKE_CES	rs73099647	T	C	0.00383123	0.000763834	25.16	5.32e-07	0.0412	0.0683	0.5465
FC_Somatomotor	STROKE_CES	rs74796906	G	A	0.00214989	0.000445956	23.24	1.44e-06	0.0413	0.0325	0.2031
FC_Somatomotor	STROKE_CES	rs77807735	T	A	0.00334675	0.000659283	25.77	3.88e-07	0.0007	0.0492	0.9889
FC_Somatomotor	STROKE_CES	rs79800856	A	G	0.00418667	0.000832367	25.3	4.95e-07	0.0758	0.0632	0.2308
FC_Ventral.Attention	STROKE_CES	rs142597795	A	G	0.00073864	0.000158832	21.63	3.33e-06	0.2259	0.0757	0.002853
FC_Ventral.Attention	STROKE_CES	rs56257760	C	T	-0.000244116	5.13e-05	22.64	1.92e-06	0.0116	0.0199	0.56
FC_Ventral.Attention	STROKE_CES	rs6581138	A	G	0.000275451	5.6e-05	24.19	8.6e-07	-0.0005	0.0219	0.9823
FC_Ventral.Attention	STROKE_CES	rs75298817	T	C	0.00103238	0.00021928	22.17	2.52e-06	0.0041	0.1747	0.9815
FC_Visual	STROKE_CES	rs112493624	A	G	0.00501279	0.00105048	22.77	1.84e-06	0.0081	0.049	0.8691
FC_Visual	STROKE_CES	rs116846356	G	A	0.00490394	0.00104994	21.82	3.02e-06	-0.0081	0.0473	0.8634
FC_Visual	STROKE_CES	rs11745988	G	A	-0.00214458	0.000466304	21.15	4.27e-06	0.0084	0.0204	0.6802
FC_Visual	STROKE_CES	rs118018960	G	C	-0.00619851	0.00134454	21.25	4.05e-06	0.0395	0.0759	0.603
FC_Visual	STROKE_CES	rs11910497	G	A	-0.00331058	0.000672264	24.25	8.52e-07	0.0248	0.0307	0.419
FC_Visual	STROKE_CES	rs12320140	A	G	-0.00314639	0.000651397	23.33	1.37e-06	0.0063	0.0283	0.8248
FC_Visual	STROKE_CES	rs17485151	C	T	0.00589989	0.00127551	21.4	3.76e-06	0.0156	0.0626	0.8028
FC_Visual	STROKE_CES	rs429358	C	T	-0.00339286	0.00063557	28.5	9.47e-08	-0.0303	0.0288	0.2922
FC_Visual	STROKE_CES	rs4331494	A	G	-0.00247861	0.000537826	21.24	4.08e-06	-0.0141	0.0234	0.5462
FC_Visual	STROKE_CES	rs4731369	A	C	0.00726751	0.00155547	21.83	3e-06	0.0616	0.0998	0.5374
FC_Visual	STROKE_CES	rs607688	C	T	-0.00586591	0.00124088	22.35	2.29e-06	-0.0318	0.0388	0.4123
SC_Default	STROKE_CES	rs11214286	T	C	0.000910306	0.000198383	21.06	4.49e-06	-0.0015	0.0513	0.9765
SC_Default	STROKE_CES	rs115181256	A	G	-0.00143103	0.000289735	24.39	7.9e-07	0.0763	0.0772	0.3231
SC_Default	STROKE_CES	rs116210684	C	G	0.000822901	0.000163459	25.34	4.83e-07	0.0709	0.0399	0.07522
SC_Default	STROKE_CES	rs117015757	A	G	0.00129434	0.000260853	24.62	7.03e-07	-0.0559	0.0776	0.4712
SC_Default	STROKE_CES	rs13015080	A	G	0.000550384	9.3e-05	35.02	3.35e-09	0.0286	0.0207	0.1666
SC_Default	STROKE_CES	rs13313701	T	A	-0.00195333	0.000406947	23.04	1.6e-06	0.2028	0.1031	0.04921
SC_Default	STROKE_CES	rs148080969	A	G	0.00171741	0.000375384	20.93	4.79e-06	0.034	0.1112	0.7597
SC_Default	STROKE_CES	rs149820526	T	C	0.00128507	0.000267694	23.04	1.59e-06	0.0181	0.0771	0.8143
SC_Default	STROKE_CES	rs17199009	G	A	-0.000840955	0.000168669	24.86	6.21e-07	0.0552	0.0465	0.235
SC_Default	STROKE_CES	rs231588	T	C	0.000450276	8.5e-05	28.06	1.17e-07	-0.0169	0.0192	0.3772
SC_Default	STROKE_CES	rs74588239	T	C	0.00152922	0.000303846	25.33	4.87e-07	0.0659	0.1146	0.5652
SC_Default	STROKE_CES	rs75428374	C	T	0.00165542	0.000357026	21.5	3.56e-06	0.0429	0.1893	0.8206
SC_Default	STROKE_CES	rs7806278	T	C	0.000579623	0.000125503	21.33	3.89e-06	-0.0402	0.0288	0.1636
SC_Default	STROKE_CES	rs9621390	C	T	-0.000446398	9.6e-05	21.62	3.34e-06	-0.0299	0.0219	0.173
SC_Dorsal.Attention	STROKE_CES	rs10052801	G	A	0.00143129	0.000307867	21.61	3.35e-06	0.0258	0.1076	0.8105
SC_Dorsal.Attention	STROKE_CES	rs10252771	G	T	0.000411924	7.93e-05	26.98	2.1e-07	0.0072	0.0198	0.7175
SC_Dorsal.Attention	STROKE_CES	rs12596551	C	T	-0.00113513	0.000245341	21.41	3.73e-06	0.0356	0.0704	0.6135
SC_Dorsal.Attention	STROKE_CES	rs6931700	A	G	-0.000552451	0.000118465	21.75	3.13e-06	-0.0136	0.0313	0.6643
SC_Dorsal.Attention	STROKE_CES	rs7163125	T	C	-0.000379482	7.63e-05	24.74	6.67e-07	-0.01	0.0203	0.622
SC_Dorsal.Attention	STROKE_CES	rs72966145	G	A	0.00152987	0.000310861	24.22	8.65e-07	0.1514	0.0992	0.1269
SC_Dorsal.Attention	STROKE_CES	rs72982430	C	T	0.000512311	0.00011213	20.87	4.93e-06	-0.0052	0.0298	0.8609
SC_Dorsal.Attention	STROKE_CES	rs7563634	T	A	0.00138445	0.000288889	22.97	1.66e-06	-0.0697	0.0928	0.4526
SC_Frontoparietal	STROKE_CES	rs12727590	G	A	-0.000273453	5.89e-05	21.55	3.41e-06	-0.0147	0.0261	0.5731
SC_Frontoparietal	STROKE_CES	rs138856226	T	C	0.000875054	0.000189889	21.24	4.08e-06	-0.0337	0.0987	0.733
SC_Frontoparietal	STROKE_CES	rs143618029	A	G	-0.000889117	0.000187324	22.53	2.08e-06	0.1952	0.1281	0.1275
SC_Frontoparietal	STROKE_CES	rs1553681	C	A	0.000228419	4.98e-05	21.04	4.53e-06	0.0093	0.0203	0.6477
SC_Frontoparietal	STROKE_CES	rs16844838	T	C	-0.000288523	6.1e-05	22.37	2.24e-06	0.0096	0.0248	0.6989
SC_Frontoparietal	STROKE_CES	rs2267076	T	C	-0.000221416	4.83e-05	21.01	4.6e-06	-0.0094	0.0196	0.6307
SC_Frontoparietal	STROKE_CES	rs2341569	G	A	-0.000236364	4.86e-05	23.65	1.17e-06	0.0043	0.0223	0.8472
SC_Frontoparietal	STROKE_CES	rs57322693	A	G	0.000459687	9.95e-05	21.34	3.86e-06	-0.0002	0.0421	0.9965
SC_Frontoparietal	STROKE_CES	rs61572685	A	C	-0.00028112	5.88e-05	22.86	1.72e-06	0.037	0.0261	0.1561
SC_Frontoparietal	STROKE_CES	rs61997636	A	G	-0.000296488	6.3e-05	22.15	2.58e-06	-0.0762	0.0296	0.0101
SC_Frontoparietal	STROKE_CES	rs73194065	C	A	-0.00119302	0.00024864	23.02	1.61e-06	0.1249	0.1128	0.2684
SC_global.sc.fa	STROKE_CES	rs10025117	G	T	-0.00111221	0.000228781	23.63	1.17e-06	-0.0088	0.0275	0.7506
SC_global.sc.fa	STROKE_CES	rs1004763	C	T	-0.00137727	0.000162423	71.9	2.4e-17	0.048	0.0196	0.01405
SC_global.sc.fa	STROKE_CES	rs10209084	G	T	-0.000823406	0.000177035	21.63	3.32e-06	0.0215	0.0209	0.3045
SC_global.sc.fa	STROKE_CES	rs1078514	T	C	0.000881303	0.000172169	26.2	3.1e-07	-0.0249	0.0205	0.2252
SC_global.sc.fa	STROKE_CES	rs10889542	G	A	-0.00093375	0.00018046	26.77	2.31e-07	-0.0022	0.0212	0.9161
SC_global.sc.fa	STROKE_CES	rs114992181	T	C	-0.00162568	0.000340176	22.84	1.77e-06	-0.0521	0.0447	0.2435
SC_global.sc.fa	STROKE_CES	rs116590238	T	C	0.00255488	0.00053443	22.85	1.76e-06	0.1184	0.0842	0.1597
SC_global.sc.fa	STROKE_CES	rs12038990	T	G	0.00138156	0.000286919	23.19	1.48e-06	0.0065	0.0328	0.8417
SC_global.sc.fa	STROKE_CES	rs1217429	T	G	0.000768604	0.000164214	21.91	2.88e-06	-0.0508	0.0193	0.008507
SC_global.sc.fa	STROKE_CES	rs12509702	C	T	0.0010972	0.000166734	43.3	4.79e-11	-0.0062	0.0199	0.7545
SC_global.sc.fa	STROKE_CES	rs12647212	A	G	0.000855005	0.000164366	27.06	1.99e-07	-0.0276	0.0196	0.1604
SC_global.sc.fa	STROKE_CES	rs142003765	G	A	-0.00385884	0.000597799	41.67	1.1e-10	-0.0952	0.0922	0.3016
SC_global.sc.fa	STROKE_CES	rs144620429	T	C	-0.00135427	0.000279564	23.47	1.28e-06	-0.0175	0.0352	0.6198
SC_global.sc.fa	STROKE_CES	rs1693551	C	T	-0.000791502	0.000161052	24.15	8.96e-07	-0.0252	0.0199	0.2058
SC_global.sc.fa	STROKE_CES	rs182975743	G	C	-0.00303062	0.000641757	22.3	2.34e-06	-0.1299	0.0974	0.1823
SC_global.sc.fa	STROKE_CES	rs1847037	T	C	-0.000952757	0.000178518	28.48	9.54e-08	-0.0005	0.0218	0.9802
SC_global.sc.fa	STROKE_CES	rs2053600	A	G	-0.00171502	0.000374524	20.97	4.69e-06	0.0109	0.0461	0.8135
SC_global.sc.fa	STROKE_CES	rs2267161	T	C	0.00136433	0.000174584	61.07	5.75e-15	-0.0281	0.0215	0.1925
SC_global.sc.fa	STROKE_CES	rs2267984	T	C	0.00102887	0.000210834	23.81	1.07e-06	0.0681	0.0273	0.01261
SC_global.sc.fa	STROKE_CES	rs231244	C	T	0.00112535	0.000160303	49.28	2.28e-12	-0.0148	0.0192	0.4421
SC_global.sc.fa	STROKE_CES	rs2738287	T	C	0.00126772	0.000174257	52.93	3.58e-13	0.0359	0.0204	0.07818
SC_global.sc.fa	STROKE_CES	rs2842189	T	C	0.000848593	0.000167233	25.75	3.92e-07	-0.0216	0.0196	0.2705
SC_global.sc.fa	STROKE_CES	rs33599	A	G	0.00172533	0.000182615	89.26	3.78e-21	0	0.022	0.9991
SC_global.sc.fa	STROKE_CES	rs3753847	T	C	0.00111754	0.000230175	23.57	1.21e-06	-0.0507	0.0272	0.06219
SC_global.sc.fa	STROKE_CES	rs3776089	G	A	0.00132548	0.000183295	52.29	4.93e-13	0.014	0.0216	0.5147
SC_global.sc.fa	STROKE_CES	rs3795736	C	T	0.000848606	0.000175105	23.49	1.27e-06	0.0021	0.0229	0.9259
SC_global.sc.fa	STROKE_CES	rs4775095	C	T	-0.000952363	0.000204208	21.75	3.12e-06	0.0092	0.0233	0.6918
SC_global.sc.fa	STROKE_CES	rs4984741	A	G	-0.00111925	0.00018406	36.98	1.21e-09	0.0309	0.0227	0.1743
SC_global.sc.fa	STROKE_CES	rs55705857	G	A	-0.00196182	0.000355695	30.42	3.52e-08	0.0245	0.0498	0.6233
SC_global.sc.fa	STROKE_CES	rs62191832	G	A	-0.000934898	0.000199683	21.92	2.86e-06	0.0281	0.0244	0.2486
SC_global.sc.fa	STROKE_CES	rs6442409	T	C	0.00107812	0.000170441	40.01	2.57e-10	0.0007	0.0202	0.974
SC_global.sc.fa	STROKE_CES	rs6574199	T	C	-0.000754353	0.00016109	21.93	2.85e-06	-0.0025	0.0188	0.8944
SC_global.sc.fa	STROKE_CES	rs66520040	A	G	-0.00207232	0.000438743	22.31	2.33e-06	0.031	0.048	0.5178
SC_global.sc.fa	STROKE_CES	rs666079	T	C	-0.000853834	0.000186379	20.99	4.65e-06	-0.0051	0.0228	0.822
SC_global.sc.fa	STROKE_CES	rs67827860	T	C	-0.00259948	0.000203236	163.6	2.49e-37	0.0642	0.0239	0.007195
SC_global.sc.fa	STROKE_CES	rs7016860	A	G	0.000834124	0.000162625	26.31	2.93e-07	0.0016	0.0191	0.9333
SC_global.sc.fa	STROKE_CES	rs72780210	C	T	0.00176788	0.000358044	24.38	7.96e-07	0.0363	0.0434	0.4029
SC_global.sc.fa	STROKE_CES	rs72813413	A	G	0.00110678	0.000202687	29.82	4.8e-08	-0.0425	0.0261	0.1034
SC_global.sc.fa	STROKE_CES	rs7316118	C	A	-0.000836991	0.00018172	21.21	4.13e-06	0.0023	0.0214	0.9129
SC_global.sc.fa	STROKE_CES	rs75778110	C	T	0.000934503	0.000181153	26.61	2.51e-07	-0.0052	0.0214	0.8096
SC_global.sc.fa	STROKE_CES	rs77126132	A	G	-0.00198467	0.00028038	50.11	1.5e-12	-0.0195	0.0341	0.5673
SC_global.sc.fa	STROKE_CES	rs7746517	A	C	0.000809434	0.000166385	23.67	1.15e-06	0.0267	0.0191	0.1604
SC_global.sc.fa	STROKE_CES	rs79011277	G	T	-0.00210838	0.000455668	21.41	3.73e-06	0.0459	0.0701	0.5131
SC_global.sc.fa	STROKE_CES	rs8071429	T	A	0.000939143	0.000167212	31.54	1.97e-08	-0.0262	0.0198	0.1849
SC_global.sc.fa	STROKE_CES	rs8110384	A	G	0.000980364	0.000212893	21.21	4.15e-06	0.0223	0.0249	0.3707
SC_global.sc.fa	STROKE_CES	rs9369420	A	G	-0.00103439	0.000190998	29.33	6.17e-08	0.0254	0.0222	0.2528
SC_global.sc.fa	STROKE_CES	rs9400513	C	A	0.000952667	0.000200173	22.65	1.96e-06	-0.0616	0.0237	0.009273
SC_Limbic	STROKE_CES	rs112480126	T	C	0.00253246	0.00055196	21.05	4.5e-06	0.0342	0.0585	0.559
SC_Limbic	STROKE_CES	rs150784340	G	A	-0.00383765	0.000797574	23.15	1.51e-06	0.0547	0.1005	0.5864
SC_Limbic	STROKE_CES	rs4474793	C	T	-0.00149564	0.000327466	20.86	4.97e-06	0.0069	0.0357	0.8461
SC_Limbic	STROKE_CES	rs6658111	G	T	-0.000983501	0.000188039	27.36	1.71e-07	-0.0069	0.0215	0.7469
SC_Limbic	STROKE_CES	rs7318055	A	G	0.000963205	0.000184648	27.21	1.84e-07	-0.0015	0.0198	0.9398
SC_Limbic	STROKE_CES	rs8053383	G	A	0.000907481	0.000183336	24.5	7.48e-07	-0.0056	0.0199	0.7791
SC_Limbic	STROKE_CES	rs9837215	C	T	0.00180783	0.000378676	22.79	1.82e-06	-0.0449	0.0417	0.2816
SC_Somatomotor	STROKE_CES	rs10882822	T	G	0.000955139	0.000189244	25.47	4.52e-07	-0.0035	0.0204	0.8652
SC_Somatomotor	STROKE_CES	rs114144926	G	A	-0.00285445	0.000592526	23.21	1.46e-06	0.0215	0.0669	0.7477
SC_Somatomotor	STROKE_CES	rs114599641	T	C	-0.00138006	0.000285037	23.44	1.3e-06	0.0754	0.0318	0.01765
SC_Somatomotor	STROKE_CES	rs117433097	C	G	0.00290956	0.000560359	26.96	2.09e-07	0.0577	0.0762	0.4489
SC_Somatomotor	STROKE_CES	rs13167610	A	G	-0.000920012	0.000185887	24.5	7.5e-07	0.0062	0.0199	0.7553
SC_Somatomotor	STROKE_CES	rs2872567	C	T	-0.00131839	0.000284193	21.52	3.52e-06	0.0326	0.0319	0.3063
SC_Somatomotor	STROKE_CES	rs3097720	T	C	0.000933016	0.000201592	21.42	3.71e-06	0.0034	0.0225	0.8812
SC_Somatomotor	STROKE_CES	rs36105923	C	G	-0.00390183	0.000846185	21.26	4.03e-06	-0.0448	0.1116	0.6882
SC_Somatomotor	STROKE_CES	rs4843572	A	G	0.000848562	0.0001804	22.13	2.57e-06	-0.0184	0.0196	0.3463
SC_Somatomotor	STROKE_CES	rs61836496	C	T	0.00258836	0.000522945	24.5	7.49e-07	0.0117	0.0635	0.8534
SC_Somatomotor	STROKE_CES	rs62434144	T	C	-0.000872903	0.000181454	23.14	1.51e-06	0.0401	0.0195	0.03989
SC_Somatomotor	STROKE_CES	rs6805781	C	G	-0.000912691	0.000180613	25.54	4.38e-07	0.0099	0.0195	0.6125
SC_Somatomotor	STROKE_CES	rs708726	T	G	-0.000952382	0.00020655	21.26	4.03e-06	-0.0266	0.0227	0.2415
SC_Somatomotor	STROKE_CES	rs72637441	G	C	0.00201464	0.000421638	22.83	1.78e-06	0.031	0.076	0.6831
SC_Somatomotor	STROKE_CES	rs79327368	G	A	-0.00341263	0.00071493	22.79	1.82e-06	0.0362	0.0844	0.6678
SC_Somatomotor	STROKE_CES	rs79833652	G	A	0.00125797	0.000235675	28.49	9.5e-08	0.0408	0.0264	0.1212
SC_Somatomotor	STROKE_CES	rs9878359	G	T	-0.00350982	0.000765612	21.02	4.58e-06	0.1049	0.0892	0.2393
SC_Ventral.Attention	STROKE_CES	rs112777908	C	A	0.000837488	0.000183367	20.86	4.97e-06	0.049	0.1051	0.6413
SC_Ventral.Attention	STROKE_CES	rs145056834	A	G	-0.00038492	8.27e-05	21.66	3.29e-06	0.0514	0.0361	0.155
SC_Ventral.Attention	STROKE_CES	rs17612669	G	A	-0.000240787	5.04e-05	22.82	1.77e-06	0.0242	0.0295	0.4136
SC_Ventral.Attention	STROKE_CES	rs2496054	A	G	-0.000233619	4.93e-05	22.46	2.18e-06	-0.0285	0.0194	0.1405
SC_Ventral.Attention	STROKE_CES	rs3095674	G	A	0.000403769	8.36e-05	23.33	1.38e-06	0.0048	0.0346	0.8894
SC_Ventral.Attention	STROKE_CES	rs56077178	A	G	-0.000342276	7.02e-05	23.77	1.08e-06	0.0431	0.0304	0.1557
SC_Ventral.Attention	STROKE_CES	rs58560184	T	C	0.000255557	5.58e-05	20.98	4.73e-06	-0.0133	0.0229	0.5614
SC_Ventral.Attention	STROKE_CES	rs58843788	T	C	0.000616398	0.000124853	24.37	7.99e-07	-0.0617	0.0532	0.2461
SC_Ventral.Attention	STROKE_CES	rs72683542	T	C	-0.00110333	0.000234775	22.09	2.62e-06	0.0125	0.0999	0.9002
SC_Ventral.Attention	STROKE_CES	rs72909179	C	T	0.000388066	7.44e-05	27.21	1.88e-07	0.0298	0.03	0.3207
SC_Ventral.Attention	STROKE_CES	rs78272777	C	G	-0.000449921	9.49e-05	22.48	2.13e-06	-0.147	0.064	0.02173
SC_Visual	STROKE_CES	rs10074788	C	T	0.00215987	0.000418779	26.6	2.52e-07	-0.0026	0.0219	0.9053
SC_Visual	STROKE_CES	rs11245366	C	T	0.00256109	0.00037159	47.5	5.63e-12	0.0028	0.0196	0.8879
SC_Visual	STROKE_CES	rs117808577	A	C	-0.00468844	0.000995991	22.16	2.53e-06	0.0593	0.0653	0.3636
SC_Visual	STROKE_CES	rs13002257	T	G	0.0041867	0.000878718	22.7	1.9e-06	-0.0635	0.0442	0.1514
SC_Visual	STROKE_CES	rs13132627	T	C	-0.0018282	0.000374596	23.82	1.07e-06	0.0057	0.019	0.7625
SC_Visual	STROKE_CES	rs143262022	C	T	0.00790157	0.00172805	20.91	4.84e-06	0.1535	0.1155	0.1839
SC_Visual	STROKE_CES	rs2003585	T	C	0.00271957	0.000371125	53.7	2.42e-13	-0.0228	0.0201	0.2573
SC_Visual	STROKE_CES	rs2301892	T	A	0.00318568	0.000482194	43.65	4.02e-11	0.0255	0.0252	0.311
SC_Visual	STROKE_CES	rs2392502	C	A	-0.00214637	0.00045968	21.8	3.04e-06	0.0177	0.0236	0.4531
SC_Visual	STROKE_CES	rs245011	T	C	-0.00180781	0.00039135	21.34	3.87e-06	0.0471	0.0201	0.01914
SC_Visual	STROKE_CES	rs3851166	T	G	0.00280095	0.000600605	21.75	3.13e-06	-0.0865	0.0313	0.005759
SC_Visual	STROKE_CES	rs55966144	C	T	-0.0030284	0.000662223	20.91	4.83e-06	-0.045	0.0471	0.339
SC_Visual	STROKE_CES	rs73193910	C	G	-0.00277521	0.000568372	23.84	1.05e-06	0.0247	0.0312	0.4281
SC_Visual	STROKE_CES	rs7532396	C	T	-0.00177838	0.000372347	22.81	1.8e-06	0.0212	0.0213	0.3201
SC_Visual	STROKE_CES	rs7896612	G	A	-0.00203074	0.000421809	23.18	1.49e-06	-0.0099	0.022	0.6537
SC_Visual	STROKE_CES	rs7940839	C	T	0.00354337	0.00064217	30.45	3.47e-08	-0.0089	0.0358	0.8041
SC_Visual	STROKE_CES	rs80188228	A	G	-0.00876489	0.00183568	22.8	1.81e-06	-0.0608	0.1306	0.6413
SC_Visual	STROKE_CES	rs868075	A	G	0.00281054	0.000524867	28.67	8.65e-08	0.0156	0.0277	0.574
SC_Visual	STROKE_CES	rs872146	A	G	0.00183281	0.000396589	21.36	3.83e-06	-0.0005	0.0205	0.982
SC_Visual	STROKE_CES	rs9559476	T	C	-0.00201515	0.000407825	24.42	7.82e-07	-0.0111	0.0211	0.5965
FC_Default	STROKE_SVS	rs10048777	C	A	-0.000368787	7.30534e-05	25.48	4.49516e-07	0.0088	0.0248	0.7218
FC_Default	STROKE_SVS	rs113569906	C	T	0.00159655	0.00034918	20.91	4.84946e-06	0.0987	0.1153	0.392
FC_Default	STROKE_SVS	rs115774475	T	C	0.000922858	0.00019993	21.31	3.93492e-06	-0.142	0.0854	0.0963
FC_Default	STROKE_SVS	rs12488558	C	T	-0.000411854	8.99763e-05	20.95	4.73343e-06	-0.025	0.0296	0.3973
FC_Default	STROKE_SVS	rs138631092	G	A	0.00144978	0.00029341	24.41	7.8221e-07	0.1945	0.1439	0.1765
FC_Default	STROKE_SVS	rs148891041	A	G	-0.00122971	0.000262921	21.88	2.92624e-06	0.1496	0.1026	0.1449
FC_Default	STROKE_SVS	rs150545443	T	C	0.000968799	0.000201861	23.03	1.60181e-06	-0.0889	0.077	0.2484
FC_Default	STROKE_SVS	rs17409597	C	T	0.000344672	7.19008e-05	22.98	1.64762e-06	0.0268	0.0231	0.2448
FC_Default	STROKE_SVS	rs1816158	C	T	0.00048155	0.000104035	21.43	3.69985e-06	-0.018	0.042	0.6681
FC_Default	STROKE_SVS	rs190824943	A	C	-0.00149146	0.000318796	21.89	2.90719e-06	-0.1666	0.1846	0.367
FC_Default	STROKE_SVS	rs2274796	C	T	-0.000339289	7.26938e-05	21.78	3.06842e-06	0.0466	0.0239	0.05144
FC_Default	STROKE_SVS	rs2961301	C	T	-0.000376595	7.84735e-05	23.03	1.60477e-06	-0.026	0.0254	0.3056
FC_Default	STROKE_SVS	rs358079	G	T	-0.000423831	7.72992e-05	30.06	4.22676e-08	0.0291	0.0255	0.2538
FC_Default	STROKE_SVS	rs429358	C	T	-0.000589248	9.98362e-05	34.84	3.63785e-09	-0.0008	0.0336	0.9817
FC_Default	STROKE_SVS	rs62096312	C	T	0.00071354	0.000139777	26.06	3.3371e-07	-0.0252	0.0465	0.5885
FC_Default	STROKE_SVS	rs72998957	T	G	-0.000461784	0.000100546	21.09	4.39752e-06	0.0208	0.035	0.5536
FC_Default	STROKE_SVS	rs74577448	A	T	-0.000730477	0.000159159	21.06	4.46438e-06	-0.0764	0.0553	0.1673
FC_Default	STROKE_SVS	rs76914898	T	C	0.000636412	0.000137024	21.57	3.42738e-06	-0.012	0.0463	0.7964
FC_Default	STROKE_SVS	rs9384820	C	G	-0.000780123	0.000158007	24.38	7.97815e-07	0.1093	0.0494	0.02704
FC_Dorsal.Attention	STROKE_SVS	rs10255417	G	C	0.000363707	7.82646e-05	21.6	3.38416e-06	-0.0203	0.0363	0.5768
FC_Dorsal.Attention	STROKE_SVS	rs11099632	G	T	0.000295037	5.79104e-05	25.96	3.5204e-07	-0.047	0.0276	0.08829
FC_Dorsal.Attention	STROKE_SVS	rs117687720	T	C	0.00061912	0.000135344	20.93	4.80088e-06	0.0907	0.0652	0.1644
FC_Dorsal.Attention	STROKE_SVS	rs11921985	G	A	0.000282879	4.93806e-05	32.82	1.02554e-08	0.0193	0.0234	0.4105
FC_Dorsal.Attention	STROKE_SVS	rs137902007	G	A	-0.0010298	0.000215488	22.84	1.77309e-06	-0.037	0.1111	0.739
FC_Dorsal.Attention	STROKE_SVS	rs141794346	T	A	-0.000404869	8.75623e-05	21.38	3.78865e-06	0.007	0.0519	0.8931
FC_Dorsal.Attention	STROKE_SVS	rs143030701	T	C	0.00107006	0.000232337	21.21	4.13355e-06	0.1257	0.1575	0.4249
FC_Dorsal.Attention	STROKE_SVS	rs145863662	T	C	0.000722962	0.000158169	20.89	4.88335e-06	-0.0671	0.0998	0.5018
FC_Dorsal.Attention	STROKE_SVS	rs1532791	G	A	0.000249814	4.84126e-05	26.63	2.48857e-07	0.014	0.0236	0.5528
FC_Dorsal.Attention	STROKE_SVS	rs4237053	C	T	0.000362169	7.27442e-05	24.79	6.4483e-07	0.0124	0.0353	0.7249
FC_Dorsal.Attention	STROKE_SVS	rs55747393	T	C	0.000244187	5.098e-05	22.94	1.67942e-06	0.0101	0.024	0.6738
FC_Dorsal.Attention	STROKE_SVS	rs6970451	C	G	0.000237591	5.18142e-05	21.03	4.55437e-06	-0.0099	0.0256	0.6994
FC_Dorsal.Attention	STROKE_SVS	rs955495	G	A	0.000251476	4.95914e-05	25.71	3.98903e-07	0.0118	0.0245	0.6288
FC_Frontoparietal	STROKE_SVS	rs111435934	T	C	0.00068652	0.000139157	24.34	8.13675e-07	-0.0808	0.0964	0.402
FC_Frontoparietal	STROKE_SVS	rs113167197	C	T	-0.000453811	9.91708e-05	20.94	4.76285e-06	0.0391	0.0638	0.5403
FC_Frontoparietal	STROKE_SVS	rs11625143	C	T	-0.00019348	4.22568e-05	20.96	4.70398e-06	0.007	0.0263	0.7914
FC_Frontoparietal	STROKE_SVS	rs116675568	A	T	0.000459154	9.96979e-05	21.21	4.13833e-06	0.0912	0.0642	0.1554
FC_Frontoparietal	STROKE_SVS	rs12185551	G	A	0.000174787	3.77129e-05	21.48	3.59442e-06	0.0075	0.0227	0.7417
FC_Frontoparietal	STROKE_SVS	rs13190499	C	A	-0.000187957	3.85178e-05	23.81	1.0696e-06	-0.0492	0.0242	0.04158
FC_Frontoparietal	STROKE_SVS	rs150755180	G	A	0.00103577	0.00021856	22.46	2.15982e-06	0.358	0.1745	0.04019
FC_Frontoparietal	STROKE_SVS	rs2156085	T	C	0.000245972	4.74784e-05	26.84	2.2289e-07	-0.0248	0.0306	0.4186
FC_Frontoparietal	STROKE_SVS	rs3218896	C	T	-0.000327593	7.09414e-05	21.32	3.89916e-06	0.0591	0.0439	0.1779
FC_Frontoparietal	STROKE_SVS	rs484649	T	C	0.000836185	0.000151738	30.37	3.61197e-08	0.0574	0.1115	0.6065
FC_Frontoparietal	STROKE_SVS	rs62158211	T	G	-0.000288083	4.54072e-05	40.25	2.27395e-10	-0.0036	0.0285	0.8998
FC_Frontoparietal	STROKE_SVS	rs6552731	C	T	0.000334015	7.17473e-05	21.67	3.25075e-06	-0.013	0.0623	0.8352
FC_Frontoparietal	STROKE_SVS	rs6581468	G	A	0.000200758	4.12539e-05	23.68	1.14402e-06	-0.0009	0.0258	0.9716
FC_Frontoparietal	STROKE_SVS	rs72694393	T	G	0.000176229	3.79395e-05	21.58	3.42021e-06	0.0283	0.0233	0.2248
FC_Frontoparietal	STROKE_SVS	rs76028461	G	A	0.000486024	0.000105416	21.26	4.03798e-06	-0.0205	0.0797	0.7966
FC_Frontoparietal	STROKE_SVS	rs76854336	C	G	-0.000534858	0.000108506	24.3	8.31025e-07	-0.0726	0.0774	0.3485
FC_Frontoparietal	STROKE_SVS	rs7839112	T	G	-0.000196985	4.30471e-05	20.94	4.76411e-06	0.0213	0.0267	0.4258
FC_Frontoparietal	STROKE_SVS	rs78902843	A	G	0.000596925	0.000113239	27.79	1.36628e-07	-0.0721	0.0827	0.3834
FC_Frontoparietal	STROKE_SVS	rs79445012	T	C	-0.000450405	9.69994e-05	21.56	3.44667e-06	0.0551	0.0598	0.3566
FC_Frontoparietal	STROKE_SVS	rs900444	T	C	-0.000222706	4.7564e-05	21.92	2.85389e-06	0.0125	0.0327	0.7016
FC_Frontoparietal	STROKE_SVS	rs9837663	C	T	0.000178085	3.89217e-05	20.93	4.77703e-06	0.0099	0.0238	0.6786
FC_global.fc.gmean	STROKE_SVS	rs113894837	G	T	0.00156978	0.000310762	25.52	4.41967e-07	-0.0033	0.1242	0.9791
FC_global.fc.gmean	STROKE_SVS	rs11913404	T	C	0.000889411	0.000189611	22	2.73818e-06	0.0227	0.0819	0.7813
FC_global.fc.gmean	STROKE_SVS	rs12121215	T	A	0.000820815	0.000164378	24.93	5.974e-07	-0.0377	0.0634	0.5522
FC_global.fc.gmean	STROKE_SVS	rs13176419	T	C	0.00031009	6.62202e-05	21.93	2.84778e-06	0.0063	0.0241	0.7935
FC_global.fc.gmean	STROKE_SVS	rs140970907	T	C	0.00109378	0.000227201	23.18	1.48773e-06	-0.0953	0.0953	0.3173
FC_global.fc.gmean	STROKE_SVS	rs142001690	G	C	0.00122156	0.000261979	21.74	3.13649e-06	0.1484	0.117	0.2047
FC_global.fc.gmean	STROKE_SVS	rs192152002	A	C	0.000785709	0.000170017	21.36	3.83315e-06	0.0498	0.0614	0.4172
FC_global.fc.gmean	STROKE_SVS	rs76634792	T	A	0.000648971	0.000140461	21.35	3.85304e-06	0.0527	0.0481	0.2731
FC_Limbic	STROKE_SVS	rs10001230	A	G	0.000520704	0.000109466	22.63	1.979e-06	0.0237	0.0311	0.4461
FC_Limbic	STROKE_SVS	rs11187838	A	G	0.000566864	8.77866e-05	41.7	1.08708e-10	-0.0262	0.0229	0.2538
FC_Limbic	STROKE_SVS	rs114590424	G	C	-0.00173982	0.000352837	24.31	8.23939e-07	0.0173	0.1391	0.9012
FC_Limbic	STROKE_SVS	rs34680692	C	T	-0.000594699	0.000118563	25.16	5.31774e-07	0.0285	0.0322	0.3766
FC_Limbic	STROKE_SVS	rs66614174	T	C	-0.000443796	9.22049e-05	23.17	1.49516e-06	-0.0052	0.03	0.8633
FC_Limbic	STROKE_SVS	rs7019107	A	G	0.000454326	9.57708e-05	22.5	2.10957e-06	-0.003	0.0261	0.9076
FC_Limbic	STROKE_SVS	rs73167280	T	C	0.00074836	0.000161497	21.47	3.60816e-06	-0.0514	0.0429	0.23
FC_Limbic	STROKE_SVS	rs78070427	A	G	-0.000786672	0.000166695	22.27	2.3814e-06	0.0128	0.0449	0.775
FC_Limbic	STROKE_SVS	rs7875396	G	A	-0.00043007	9.3154e-05	21.31	3.91866e-06	0.0286	0.0247	0.2461
FC_Limbic	STROKE_SVS	rs8059144	C	T	0.000430173	9.09599e-05	22.37	2.26685e-06	-0.0349	0.0248	0.1593
FC_Somatomotor	STROKE_SVS	rs1113378	G	C	0.00197732	0.000421945	21.96	2.79914e-06	0.0685	0.0362	0.05852
FC_Somatomotor	STROKE_SVS	rs112918647	T	C	-0.00343357	0.000696733	24.29	8.36095e-07	0.0733	0.0671	0.2744
FC_Somatomotor	STROKE_SVS	rs115048037	T	A	-0.00179806	0.000381018	22.27	2.38273e-06	0.0354	0.0349	0.3117
FC_Somatomotor	STROKE_SVS	rs115214	A	T	0.00302739	0.000654506	21.39	3.75814e-06	-0.0007	0.0604	0.9905
FC_Somatomotor	STROKE_SVS	rs118134300	C	A	-0.00262252	0.000538038	23.76	1.09986e-06	-0.0619	0.0536	0.2488
FC_Somatomotor	STROKE_SVS	rs2863957	A	C	-0.0033754	0.00032422	108.39	2.51754e-25	-0.0005	0.0281	0.9859
FC_Somatomotor	STROKE_SVS	rs4806185	C	A	-0.00137281	0.000291426	22.19	2.4836e-06	-0.0055	0.0246	0.8228
FC_Somatomotor	STROKE_SVS	rs694918	C	T	0.00177736	0.000352154	25.47	4.5197e-07	0.0251	0.0307	0.4132
FC_Somatomotor	STROKE_SVS	rs73099647	T	C	0.00383123	0.000763834	25.16	5.32082e-07	-0.0497	0.0775	0.5216
FC_Somatomotor	STROKE_SVS	rs74796906	G	A	0.00214989	0.000445956	23.24	1.43865e-06	-0.0123	0.0398	0.7567
FC_Somatomotor	STROKE_SVS	rs77807735	T	A	0.00334675	0.000659283	25.77	3.87799e-07	0.0136	0.0583	0.8152
FC_Somatomotor	STROKE_SVS	rs79800856	A	G	0.00418667	0.000832367	25.3	4.94558e-07	-0.0726	0.0766	0.3429
FC_Ventral.Attention	STROKE_SVS	rs142597795	A	G	0.00073864	0.000158832	21.63	3.33069e-06	0.1329	0.0855	0.12
FC_Ventral.Attention	STROKE_SVS	rs56257760	C	T	-0.000244116	5.12505e-05	22.69	1.91721e-06	-0.0423	0.0244	0.08364
FC_Ventral.Attention	STROKE_SVS	rs6581138	A	G	0.000275451	5.59568e-05	24.23	8.60078e-07	0.0164	0.0263	0.5338
FC_Ventral.Attention	STROKE_SVS	rs75298817	T	C	0.00103238	0.00021928	22.17	2.51533e-06	0.0638	0.1674	0.7032
FC_Visual	STROKE_SVS	rs112493624	A	G	0.00501279	0.00105048	22.77	1.83605e-06	0.1238	0.0537	0.02108
FC_Visual	STROKE_SVS	rs116846356	G	A	0.00490394	0.00104994	21.82	3.01882e-06	-0.0183	0.0556	0.7418
FC_Visual	STROKE_SVS	rs11745988	G	A	-0.00214458	0.000466304	21.15	4.26616e-06	-0.0322	0.0252	0.2012
FC_Visual	STROKE_SVS	rs118018960	G	C	-0.00619851	0.00134454	21.25	4.04544e-06	-0.1326	0.0946	0.1609
FC_Visual	STROKE_SVS	rs11910497	G	A	-0.00331058	0.000672264	24.25	8.51714e-07	0.0257	0.0363	0.4785
FC_Visual	STROKE_SVS	rs12320140	A	G	-0.00314639	0.000651397	23.33	1.37261e-06	-0.0401	0.0341	0.24
FC_Visual	STROKE_SVS	rs17485151	C	T	0.00589989	0.00127551	21.4	3.75699e-06	0.0557	0.0719	0.4385
FC_Visual	STROKE_SVS	rs429358	C	T	-0.00339286	0.00063557	28.5	9.47117e-08	-0.0008	0.0336	0.9817
FC_Visual	STROKE_SVS	rs4331494	A	G	-0.00247861	0.000537826	21.24	4.07647e-06	-0.0344	0.0281	0.2196
FC_Visual	STROKE_SVS	rs4731369	A	C	0.00726751	0.00155547	21.83	2.99624e-06	0.1002	0.1175	0.3936
FC_Visual	STROKE_SVS	rs607688	C	T	-0.00586591	0.00124088	22.35	2.28948e-06	0.0428	0.0452	0.3439
SC_Default	STROKE_SVS	rs11214286	T	C	0.000910306	0.000198383	21.06	4.49e-06	0.0989	0.059	0.09384
SC_Default	STROKE_SVS	rs115181256	A	G	-0.00143103	0.000289735	24.39	7.9e-07	-0.0166	0.0932	0.8589
SC_Default	STROKE_SVS	rs116210684	C	G	0.000822901	0.000163459	25.34	4.83e-07	0.0232	0.046	0.6136
SC_Default	STROKE_SVS	rs117015757	A	G	0.00129434	0.000260853	24.62	7.03e-07	0.1718	0.0891	0.05403
SC_Default	STROKE_SVS	rs13015080	A	G	0.000550384	9.3e-05	35.02	3.35e-09	0.01	0.0247	0.6866
SC_Default	STROKE_SVS	rs13313701	T	A	-0.00195333	0.000406947	23.04	1.6e-06	0.26	0.1271	0.04087
SC_Default	STROKE_SVS	rs148080969	A	G	0.00171741	0.000375384	20.93	4.79e-06	0.1073	0.119	0.3674
SC_Default	STROKE_SVS	rs149820526	T	C	0.00128507	0.000267694	23.04	1.59e-06	0.071	0.087	0.4146
SC_Default	STROKE_SVS	rs17199009	G	A	-0.000840955	0.000168669	24.86	6.21e-07	-0.0961	0.0602	0.1103
SC_Default	STROKE_SVS	rs231588	T	C	0.000450276	8.5e-05	28.06	1.17e-07	-0.0018	0.023	0.9383
SC_Default	STROKE_SVS	rs74588239	T	C	0.00152922	0.000303846	25.33	4.87e-07	0.1172	0.1327	0.3772
SC_Default	STROKE_SVS	rs75428374	C	T	0.00165542	0.000357026	21.5	3.56e-06	0.0979	0.2238	0.6618
SC_Default	STROKE_SVS	rs7806278	T	C	0.000579623	0.000125503	21.33	3.89e-06	0.0768	0.0334	0.02148
SC_Default	STROKE_SVS	rs9621390	C	T	-0.000446398	9.6e-05	21.62	3.34e-06	0.0309	0.0257	0.2299
SC_Dorsal.Attention	STROKE_SVS	rs10052801	G	A	0.00143129	0.000307867	21.61	3.35e-06	0.1521	0.1107	0.1694
SC_Dorsal.Attention	STROKE_SVS	rs10252771	G	T	0.000411924	7.93e-05	26.98	2.1e-07	-0.0205	0.0245	0.4017
SC_Dorsal.Attention	STROKE_SVS	rs12596551	C	T	-0.00113513	0.000245341	21.41	3.73e-06	-0.1674	0.0877	0.05625
SC_Dorsal.Attention	STROKE_SVS	rs6931700	A	G	-0.000552451	0.000118465	21.75	3.13e-06	0.0227	0.0374	0.545
SC_Dorsal.Attention	STROKE_SVS	rs7163125	T	C	-0.000379482	7.63e-05	24.74	6.67e-07	0.0299	0.0247	0.2251
SC_Dorsal.Attention	STROKE_SVS	rs72966145	G	A	0.00152987	0.000310861	24.22	8.65e-07	0.0545	0.1148	0.6347
SC_Dorsal.Attention	STROKE_SVS	rs72982430	C	T	0.000512311	0.00011213	20.87	4.93e-06	-0.0876	0.0366	0.01677
SC_Dorsal.Attention	STROKE_SVS	rs7563634	T	A	0.00138445	0.000288889	22.97	1.66e-06	0.0314	0.0967	0.7453
SC_Frontoparietal	STROKE_SVS	rs12727590	G	A	-0.000273453	5.89e-05	21.55	3.41e-06	0.0297	0.0311	0.3385
SC_Frontoparietal	STROKE_SVS	rs138856226	T	C	0.000875054	0.000189889	21.24	4.08e-06	0.0771	0.111	0.4873
SC_Frontoparietal	STROKE_SVS	rs143618029	A	G	-0.000889117	0.000187324	22.53	2.08e-06	0.1942	0.1416	0.1701
SC_Frontoparietal	STROKE_SVS	rs1553681	C	A	0.000228419	4.98e-05	21.04	4.53e-06	0.0234	0.0246	0.3422
SC_Frontoparietal	STROKE_SVS	rs16844838	T	C	-0.000288523	6.1e-05	22.37	2.24e-06	-0.0136	0.03	0.6494
SC_Frontoparietal	STROKE_SVS	rs2160382	A	T	0.000219911	4.67e-05	22.17	2.52e-06	0.005	0.0237	0.8315
SC_Frontoparietal	STROKE_SVS	rs2267076	T	C	-0.000221416	4.83e-05	21.01	4.6e-06	0.0445	0.0235	0.05856
SC_Frontoparietal	STROKE_SVS	rs2341569	G	A	-0.000236364	4.86e-05	23.65	1.17e-06	-0.0355	0.0242	0.1425
SC_Frontoparietal	STROKE_SVS	rs57322693	A	G	0.000459687	9.95e-05	21.34	3.86e-06	0.0091	0.05	0.8549
SC_Frontoparietal	STROKE_SVS	rs61572685	A	C	-0.00028112	5.88e-05	22.86	1.72e-06	0.0166	0.031	0.5923
SC_Frontoparietal	STROKE_SVS	rs61997636	A	G	-0.000296488	6.3e-05	22.15	2.58e-06	-0.0101	0.0349	0.7718
SC_Frontoparietal	STROKE_SVS	rs73194065	C	A	-0.00119302	0.00024864	23.02	1.61e-06	-0.0517	0.1602	0.7468
SC_global.sc.fa	STROKE_SVS	rs10025117	G	T	-0.00111221	0.000228781	23.63	1.17e-06	0.0537	0.0333	0.1064
SC_global.sc.fa	STROKE_SVS	rs1004763	C	T	-0.00137727	0.000162423	71.9	2.4e-17	-0.0199	0.0236	0.3987
SC_global.sc.fa	STROKE_SVS	rs10209084	G	T	-0.000823406	0.000177035	21.63	3.32e-06	-0.0162	0.0258	0.5311
SC_global.sc.fa	STROKE_SVS	rs1078514	T	C	0.000881303	0.000172169	26.2	3.1e-07	0.0004	0.0245	0.9863
SC_global.sc.fa	STROKE_SVS	rs10889542	G	A	-0.00093375	0.00018046	26.77	2.31e-07	0.0086	0.0254	0.7351
SC_global.sc.fa	STROKE_SVS	rs114992181	T	C	-0.00162568	0.000340176	22.84	1.77e-06	0.0234	0.0523	0.6543
SC_global.sc.fa	STROKE_SVS	rs116590238	T	C	0.00255488	0.00053443	22.85	1.76e-06	0.0433	0.1003	0.6662
SC_global.sc.fa	STROKE_SVS	rs12038990	T	G	0.00138156	0.000286919	23.19	1.48e-06	-0.0003	0.04	0.9935
SC_global.sc.fa	STROKE_SVS	rs1217429	T	G	0.000768604	0.000164214	21.91	2.88e-06	0.0455	0.0232	0.04997
SC_global.sc.fa	STROKE_SVS	rs12509702	C	T	0.0010972	0.000166734	43.3	4.79e-11	0.0428	0.0238	0.07152
SC_global.sc.fa	STROKE_SVS	rs12647212	A	G	0.000855005	0.000164366	27.06	1.99e-07	0.0098	0.0239	0.6805
SC_global.sc.fa	STROKE_SVS	rs142003765	G	A	-0.00385884	0.000597799	41.67	1.1e-10	0.0457	0.0967	0.6361
SC_global.sc.fa	STROKE_SVS	rs144620429	T	C	-0.00135427	0.000279564	23.47	1.28e-06	-0.0692	0.0424	0.1028
SC_global.sc.fa	STROKE_SVS	rs1693551	C	T	-0.000791502	0.000161052	24.15	8.96e-07	-0.0338	0.0244	0.1657
SC_global.sc.fa	STROKE_SVS	rs182975743	G	C	-0.00303062	0.000641757	22.3	2.34e-06	-0.0349	0.1102	0.7514
SC_global.sc.fa	STROKE_SVS	rs1847037	T	C	-0.000952757	0.000178518	28.48	9.54e-08	-0.0313	0.0262	0.2334
SC_global.sc.fa	STROKE_SVS	rs2053600	A	G	-0.00171502	0.000374524	20.97	4.69e-06	0.0725	0.054	0.1794
SC_global.sc.fa	STROKE_SVS	rs2267161	T	C	0.00136433	0.000174584	61.07	5.75e-15	0.0231	0.0254	0.3629
SC_global.sc.fa	STROKE_SVS	rs2267984	T	C	0.00102887	0.000210834	23.81	1.07e-06	0.008	0.0324	0.8063
SC_global.sc.fa	STROKE_SVS	rs231244	C	T	0.00112535	0.000160303	49.28	2.28e-12	-0.0042	0.023	0.8557
SC_global.sc.fa	STROKE_SVS	rs2738287	T	C	0.00126772	0.000174257	52.93	3.58e-13	0.0036	0.0245	0.8816
SC_global.sc.fa	STROKE_SVS	rs2842189	T	C	0.000848593	0.000167233	25.75	3.92e-07	-0.0186	0.0234	0.4269
SC_global.sc.fa	STROKE_SVS	rs33599	A	G	0.00172533	0.000182615	89.26	3.78e-21	0.0209	0.0266	0.4314
SC_global.sc.fa	STROKE_SVS	rs3753847	T	C	0.00111754	0.000230175	23.57	1.21e-06	0.0005	0.0325	0.9886
SC_global.sc.fa	STROKE_SVS	rs3776089	G	A	0.00132548	0.000183295	52.29	4.93e-13	0.0045	0.0261	0.8638
SC_global.sc.fa	STROKE_SVS	rs3795736	C	T	0.000848606	0.000175105	23.49	1.27e-06	0.0061	0.0274	0.8228
SC_global.sc.fa	STROKE_SVS	rs4775095	C	T	-0.000952363	0.000204208	21.75	3.12e-06	-0.0422	0.0285	0.1383
SC_global.sc.fa	STROKE_SVS	rs4984741	A	G	-0.00111925	0.00018406	36.98	1.21e-09	-0.0032	0.0271	0.9045
SC_global.sc.fa	STROKE_SVS	rs55705857	G	A	-0.00196182	0.000355695	30.42	3.52e-08	-0.0096	0.0626	0.8788
SC_global.sc.fa	STROKE_SVS	rs62191832	G	A	-0.000934898	0.000199683	21.92	2.86e-06	0.0722	0.0282	0.01046
SC_global.sc.fa	STROKE_SVS	rs6442409	T	C	0.00107812	0.000170441	40.01	2.57e-10	-0.0138	0.0244	0.5724
SC_global.sc.fa	STROKE_SVS	rs6574199	T	C	-0.000754353	0.00016109	21.93	2.85e-06	0.0453	0.0227	0.04626
SC_global.sc.fa	STROKE_SVS	rs66520040	A	G	-0.00207232	0.000438743	22.31	2.33e-06	-0.0381	0.066	0.564
SC_global.sc.fa	STROKE_SVS	rs666079	T	C	-0.000853834	0.000186379	20.99	4.65e-06	-0.0139	0.0268	0.6035
SC_global.sc.fa	STROKE_SVS	rs67827860	T	C	-0.00259948	0.000203236	163.6	2.49e-37	-0.0125	0.0291	0.6686
SC_global.sc.fa	STROKE_SVS	rs7016860	A	G	0.000834124	0.000162625	26.31	2.93e-07	-0.0174	0.0229	0.4473
SC_global.sc.fa	STROKE_SVS	rs72780210	C	T	0.00176788	0.000358044	24.38	7.96e-07	-0.0564	0.051	0.2694
SC_global.sc.fa	STROKE_SVS	rs72813413	A	G	0.00110678	0.000202687	29.82	4.8e-08	0.0608	0.0309	0.04862
SC_global.sc.fa	STROKE_SVS	rs7316118	C	A	-0.000836991	0.00018172	21.21	4.13e-06	0.0154	0.0256	0.5486
SC_global.sc.fa	STROKE_SVS	rs75778110	C	T	0.000934503	0.000181153	26.61	2.51e-07	0.0186	0.0257	0.4703
SC_global.sc.fa	STROKE_SVS	rs77126132	A	G	-0.00198467	0.00028038	50.11	1.5e-12	0.0199	0.0398	0.6178
SC_global.sc.fa	STROKE_SVS	rs7746517	A	C	0.000809434	0.000166385	23.67	1.15e-06	0.0219	0.0232	0.3448
SC_global.sc.fa	STROKE_SVS	rs78955212	A	T	-0.00391034	0.000822035	22.63	1.98e-06	-0.0126	0.1681	0.9404
SC_global.sc.fa	STROKE_SVS	rs79011277	G	T	-0.00210838	0.000455668	21.41	3.73e-06	0.192	0.0777	0.01343
SC_global.sc.fa	STROKE_SVS	rs8071429	T	A	0.000939143	0.000167212	31.54	1.97e-08	0.0025	0.0236	0.9169
SC_global.sc.fa	STROKE_SVS	rs8110384	A	G	0.000980364	0.000212893	21.21	4.15e-06	-0.0241	0.028	0.3896
SC_global.sc.fa	STROKE_SVS	rs9369420	A	G	-0.00103439	0.000190998	29.33	6.17e-08	-0.0153	0.0267	0.5684
SC_global.sc.fa	STROKE_SVS	rs9400513	C	A	0.000952667	0.000200173	22.65	1.96e-06	0.0115	0.0276	0.6769
SC_Limbic	STROKE_SVS	rs112480126	T	C	0.00253246	0.00055196	21.05	4.5e-06	0.0371	0.0696	0.5941
SC_Limbic	STROKE_SVS	rs150784340	G	A	-0.00383765	0.000797574	23.15	1.51e-06	0.1639	0.1066	0.1241
SC_Limbic	STROKE_SVS	rs4474793	C	T	-0.00149564	0.000327466	20.86	4.97e-06	-0.0144	0.0429	0.7363
SC_Limbic	STROKE_SVS	rs6658111	G	T	-0.000983501	0.000188039	27.36	1.71e-07	-0.0033	0.0258	0.8975
SC_Limbic	STROKE_SVS	rs7318055	A	G	0.000963205	0.000184648	27.21	1.84e-07	0.0082	0.0239	0.7321
SC_Limbic	STROKE_SVS	rs8053383	G	A	0.000907481	0.000183336	24.5	7.48e-07	0.0093	0.0246	0.7066
SC_Limbic	STROKE_SVS	rs9837215	C	T	0.00180783	0.000378676	22.79	1.82e-06	-0.081	0.0488	0.09731
SC_Somatomotor	STROKE_SVS	rs10882822	T	G	0.000955139	0.000189244	25.47	4.52e-07	-0.0021	0.0247	0.9329
SC_Somatomotor	STROKE_SVS	rs114144926	G	A	-0.00285445	0.000592526	23.21	1.46e-06	0.0244	0.0756	0.7465
SC_Somatomotor	STROKE_SVS	rs114599641	T	C	-0.00138006	0.000285037	23.44	1.3e-06	0.0592	0.0385	0.1245
SC_Somatomotor	STROKE_SVS	rs117433097	C	G	0.00290956	0.000560359	26.96	2.09e-07	0.0655	0.0924	0.4788
SC_Somatomotor	STROKE_SVS	rs13167610	A	G	-0.000920012	0.000185887	24.5	7.5e-07	-0.026	0.0243	0.284
SC_Somatomotor	STROKE_SVS	rs2872567	C	T	-0.00131839	0.000284193	21.52	3.52e-06	0.0322	0.0382	0.3997
SC_Somatomotor	STROKE_SVS	rs3097720	T	C	0.000933016	0.000201592	21.42	3.71e-06	0.0077	0.027	0.7768
SC_Somatomotor	STROKE_SVS	rs36105923	C	G	-0.00390183	0.000846185	21.26	4.03e-06	-0.0313	0.1334	0.8145
SC_Somatomotor	STROKE_SVS	rs4843572	A	G	0.000848562	0.0001804	22.13	2.57e-06	-0.006	0.0241	0.8019
SC_Somatomotor	STROKE_SVS	rs61836496	C	T	0.00258836	0.000522945	24.5	7.49e-07	0.18	0.069	0.00911
SC_Somatomotor	STROKE_SVS	rs62434144	T	C	-0.000872903	0.000181454	23.14	1.51e-06	0.0112	0.024	0.6391
SC_Somatomotor	STROKE_SVS	rs6805781	C	G	-0.000912691	0.000180613	25.54	4.38e-07	-0.0169	0.0234	0.4718
SC_Somatomotor	STROKE_SVS	rs708726	T	G	-0.000952382	0.00020655	21.26	4.03e-06	-0.0218	0.027	0.4197
SC_Somatomotor	STROKE_SVS	rs72637441	G	C	0.00201464	0.000421638	22.83	1.78e-06	0.097	0.0863	0.2609
SC_Somatomotor	STROKE_SVS	rs79327368	G	A	-0.00341263	0.00071493	22.79	1.82e-06	0.0489	0.0946	0.6048
SC_Somatomotor	STROKE_SVS	rs79833652	G	A	0.00125797	0.000235675	28.49	9.5e-08	-0.0141	0.0324	0.6622
SC_Somatomotor	STROKE_SVS	rs9878359	G	T	-0.00350982	0.000765612	21.02	4.58e-06	0.0994	0.1031	0.335
SC_Ventral.Attention	STROKE_SVS	rs112777908	C	A	0.000837488	0.000183367	20.86	4.97e-06	0.0626	0.12	0.602
SC_Ventral.Attention	STROKE_SVS	rs145056834	A	G	-0.00038492	8.27e-05	21.66	3.29e-06	0.0451	0.0418	0.2808
SC_Ventral.Attention	STROKE_SVS	rs17612669	G	A	-0.000240787	5.04e-05	22.82	1.77e-06	-0.0051	0.0362	0.8882
SC_Ventral.Attention	STROKE_SVS	rs2496054	A	G	-0.000233619	4.93e-05	22.46	2.18e-06	-0.0204	0.0235	0.3849
SC_Ventral.Attention	STROKE_SVS	rs3095674	G	A	0.000403769	8.36e-05	23.33	1.38e-06	0.0342	0.041	0.4043
SC_Ventral.Attention	STROKE_SVS	rs56077178	A	G	-0.000342276	7.02e-05	23.77	1.08e-06	-0.0236	0.0367	0.5204
SC_Ventral.Attention	STROKE_SVS	rs58560184	T	C	0.000255557	5.58e-05	20.98	4.73e-06	-0.0207	0.028	0.4598
SC_Ventral.Attention	STROKE_SVS	rs58843788	T	C	0.000616398	0.000124853	24.37	7.99e-07	-0.0045	0.0619	0.9419
SC_Ventral.Attention	STROKE_SVS	rs72683542	T	C	-0.00110333	0.000234775	22.09	2.62e-06	0.2319	0.106	0.02861
SC_Ventral.Attention	STROKE_SVS	rs72909179	C	T	0.000388066	7.44e-05	27.21	1.88e-07	0.0572	0.0357	0.1094
SC_Ventral.Attention	STROKE_SVS	rs78272777	C	G	-0.000449921	9.49e-05	22.48	2.13e-06	-0.0466	0.0723	0.5191
SC_Visual	STROKE_SVS	rs10074788	C	T	0.00215987	0.000418779	26.6	2.52e-07	0.0556	0.026	0.03248
SC_Visual	STROKE_SVS	rs11245366	C	T	0.00256109	0.00037159	47.5	5.63e-12	0.0023	0.0239	0.9243
SC_Visual	STROKE_SVS	rs117808577	A	C	-0.00468844	0.000995991	22.16	2.53e-06	0.0827	0.0842	0.3264
SC_Visual	STROKE_SVS	rs13002257	T	G	0.0041867	0.000878718	22.7	1.9e-06	0.0112	0.0524	0.83
SC_Visual	STROKE_SVS	rs13132627	T	C	-0.0018282	0.000374596	23.82	1.07e-06	0.0103	0.023	0.6541
SC_Visual	STROKE_SVS	rs143262022	C	T	0.00790157	0.00172805	20.91	4.84e-06	-0.0611	0.1558	0.6946
SC_Visual	STROKE_SVS	rs2003585	T	C	0.00271957	0.000371125	53.7	2.42e-13	-0.0217	0.023	0.3465
SC_Visual	STROKE_SVS	rs2301892	T	A	0.00318568	0.000482194	43.65	4.02e-11	-0.0043	0.03	0.8855
SC_Visual	STROKE_SVS	rs2392502	C	A	-0.00214637	0.00045968	21.8	3.04e-06	0.0169	0.0286	0.5552
SC_Visual	STROKE_SVS	rs245011	T	C	-0.00180781	0.00039135	21.34	3.87e-06	0.007	0.0245	0.7758
SC_Visual	STROKE_SVS	rs3851166	T	G	0.00280095	0.000600605	21.75	3.13e-06	0.0323	0.037	0.3827
SC_Visual	STROKE_SVS	rs55966144	C	T	-0.0030284	0.000662223	20.91	4.83e-06	-0.0827	0.0558	0.1388
SC_Visual	STROKE_SVS	rs73193910	C	G	-0.00277521	0.000568372	23.84	1.05e-06	-0.0053	0.0374	0.8872
SC_Visual	STROKE_SVS	rs7532396	C	T	-0.00177838	0.000372347	22.81	1.8e-06	-0.002	0.0259	0.9381
SC_Visual	STROKE_SVS	rs7896612	G	A	-0.00203074	0.000421809	23.18	1.49e-06	-0.0107	0.0261	0.6818
SC_Visual	STROKE_SVS	rs7940839	C	T	0.00354337	0.00064217	30.45	3.47e-08	-0.1154	0.0435	0.007941
SC_Visual	STROKE_SVS	rs80188228	A	G	-0.00876489	0.00183568	22.8	1.81e-06	-0.1021	0.1658	0.5382
SC_Visual	STROKE_SVS	rs868075	A	G	0.00281054	0.000524867	28.67	8.65e-08	-0.0065	0.0335	0.8468
SC_Visual	STROKE_SVS	rs872146	A	G	0.00183281	0.000396589	21.36	3.83e-06	-0.0244	0.0255	0.3382
SC_Visual	STROKE_SVS	rs9559476	T	C	-0.00201515	0.000407825	24.42	7.82e-07	0.0089	0.025	0.7222
