# Supplementary material for: Causal Associations between Functional/Structural Connectivity and Stroke: A Bidirectional Mendelian Randomization Study
Source: Biomedicines. 2023 May 29;11(6):1575. doi: 10.3390/biomedicines11061575 (PMC10295514; doi:10.3390/biomedicines11061575)
Supplement: Supplementary file 1 [file biomedicines-11-01575-s001.zip › S-Table 3.xlsx]

## Sheet: Functional connectivity
Supplementary Table 3. Full result of MR estimates for the association between functional connectivity and stroke types.
exposure	outcome	method	nSNP	beta	se	OR(95%CI)	pvalue
FC_Default	Stroke_AS	IVW(MRE)	17	-9.09368	4.87281	0.000000e+00 (0.00-1.580000e+00)	0.0620121
FC_Default	Stroke_AS	MR Egger	17	1.44665	19.1463	4.250000e+00 (0.00-8.432354e+16)	0.94077
FC_Default	Stroke_AS	Weighted median	17	-10.3091	9.21895	0.000000e+00 (0.00-2.344990e+03)	0.263459
FC_Default	Stroke_AS	Simple mode	17	-11.7294	14.1465	0.000000e+00 (0.00-8.866319e+06)	0.419225
FC_Default	Stroke_AS	Weighted mode	17	-12.5625	13.8745	0.000000e+00 (0.00-2.261426e+06)	0.378666
FC_Dorsal.Attention	Stroke_AS	IVW(MRE)	13	-4.23576	9.03106	1.000000e-02 (0.00-7.044139e+05)	0.639055
FC_Dorsal.Attention	Stroke_AS	MR Egger	13	-1.65209	33.7141	1.900000e-01 (0.00-9.561849e+27)	0.961795
FC_Dorsal.Attention	Stroke_AS	Weighted median	13	-7.89739	15.7319	0.000000e+00 (0.00-9.150915e+09)	0.615669
FC_Dorsal.Attention	Stroke_AS	Simple mode	13	20.1746	25.2276	5.776982e+08 (0.00-1.721297e+30)	0.439427
FC_Dorsal.Attention	Stroke_AS	Weighted mode	13	-16.3641	24.5116	0.000000e+00 (0.00-5.725887e+13)	0.517018
FC_Frontoparietal	Stroke_AS	IVW(MRE)	22	-8.82332	9.28843	0.000000e+00 (0.00-1.187276e+04)	0.34215
FC_Frontoparietal	Stroke_AS	MR Egger	22	-25.994	27.9922	0.000000e+00 (0.00-3.455011e+12)	0.364162
FC_Frontoparietal	Stroke_AS	Weighted median	22	-13.7756	15.31	0.000000e+00 (0.00-1.120706e+07)	0.36824
FC_Frontoparietal	Stroke_AS	Simple mode	22	-21.7683	29.1712	0.000000e+00 (0.00-2.383158e+15)	0.463803
FC_Frontoparietal	Stroke_AS	Weighted mode	22	14.2304	27.0721	1.514134e+06 (0.00-1.676482e+29)	0.604641
FC_global.fc.gmean	Stroke_AS	IVW(MRE)	8	-12.9223	9.25661	0.000000e+00 (0.00-1.850500e+02)	0.162711
FC_global.fc.gmean	Stroke_AS	MR Egger	8	-40.1952	23.1855	0.000000e+00 (0.00-1.902700e+02)	0.133682
FC_global.fc.gmean	Stroke_AS	Weighted median	8	-3.47469	15.0594	3.000000e-02 (0.00-2.040777e+11)	0.817523
FC_global.fc.gmean	Stroke_AS	Simple mode	8	1.62099	22.6883	5.060000e+00 (0.00-1.039152e+20)	0.945041
FC_global.fc.gmean	Stroke_AS	Weighted mode	8	1.62099	22.4659	5.060000e+00 (0.00-6.719261e+19)	0.944498
FC_Limbic	Stroke_AS	IVW(MRE)	10	-10.6865	6.99423	0.000000e+00 (0.00-2.054000e+01)	0.126538
FC_Limbic	Stroke_AS	MR Egger	10	-34.906	27.9662	0.000000e+00 (0.00-4.424048e+08)	0.247268
FC_Limbic	Stroke_AS	Weighted median	10	-14.7434	8.94929	0.000000e+00 (0.00-1.640000e+01)	0.0994691
FC_Limbic	Stroke_AS	Simple mode	10	-15.5422	13.2813	0.000000e+00 (0.00-3.592046e+04)	0.27196
FC_Limbic	Stroke_AS	Weighted mode	10	-18.2483	13.2801	0.000000e+00 (0.00-2.393990e+03)	0.202657
FC_Somatomotor	Stroke_AS	IVW(MRE)	12	1.08878	1.73874	2.970000e+00 (0.10-8.972000e+01)	0.531192
FC_Somatomotor	Stroke_AS	MR Egger	12	-0.695991	5.44156	5.000000e-01 (0.00-2.136425e+04)	0.900761
FC_Somatomotor	Stroke_AS	Weighted median	12	1.78219	2.48089	5.940000e+00 (0.05-7.687200e+02)	0.472529
FC_Somatomotor	Stroke_AS	Simple mode	12	3.47827	3.7869	3.240000e+01 (0.02-5.420846e+04)	0.378057
FC_Somatomotor	Stroke_AS	Weighted mode	12	2.34749	2.97402	1.046000e+01 (0.03-3.556660e+03)	0.446598
FC_Ventral.Attention	Stroke_AS	IVW(MRE)	5	10.6617	16.4692	4.268876e+04 (0.00-4.458545e+18)	0.517392
FC_Ventral.Attention	Stroke_AS	MR Egger	5	37.5493	51.793	2.029813e+16 (0.00-2.480467e+60)	0.52089
FC_Ventral.Attention	Stroke_AS	Weighted median	5	7.58902	28.0195	1.976380e+03 (0.00-1.401266e+27)	0.786508
FC_Ventral.Attention	Stroke_AS	Simple mode	5	2.36998	35.9852	1.070000e+01 (0.00-4.575750e+31)	0.95065
FC_Ventral.Attention	Stroke_AS	Weighted mode	5	-0.218206	32.813	8.000000e-01 (0.00-6.858588e+27)	0.995013
FC_Visual	Stroke_AS	IVW(MRE)	11	1.5756	1.34343	4.830000e+00 (0.35-6.727000e+01)	0.240869
FC_Visual	Stroke_AS	MR Egger	11	-1.08298	3.84831	3.400000e-01 (0.00-6.388800e+02)	0.784753
FC_Visual	Stroke_AS	Weighted median	11	1.45055	1.90808	4.270000e+00 (0.10-1.795400e+02)	0.447125
FC_Visual	Stroke_AS	Simple mode	11	1.33309	3.38263	3.790000e+00 (0.01-2.872800e+03)	0.701782
FC_Visual	Stroke_AS	Weighted mode	11	0.722209	2.83378	2.060000e+00 (0.01-5.318800e+02)	0.803998
FC_Default	Stroke_AIS	IVW(MRE)	18	2.4288	5.5136	1.135000e+01 (0.00-5.598665e+05)	0.659567
FC_Default	Stroke_AIS	MR Egger	18	3.82617	19.8047	4.589000e+01 (0.00-3.309893e+18)	0.849238
FC_Default	Stroke_AIS	Weighted median	18	-0.0700239	9.76311	9.300000e-01 (0.00-1.905952e+08)	0.994277
FC_Default	Stroke_AIS	Simple mode	18	-7.68886	15.845	0.000000e+00 (0.00-1.406963e+10)	0.633689
FC_Default	Stroke_AIS	Weighted mode	18	-5.09005	16.2091	1.000000e-02 (0.00-3.862334e+11)	0.757323
FC_Dorsal.Attention	Stroke_AIS	IVW(MRE)	13	-4.27882	10.4968	1.000000e-02 (0.00-1.193409e+07)	0.683545
FC_Dorsal.Attention	Stroke_AIS	MR Egger	13	36.2219	36.8687	5.382311e+15 (0.00-1.300818e+47)	0.34699
FC_Dorsal.Attention	Stroke_AIS	Weighted median	13	-3.22341	16.4888	4.000000e-02 (0.00-4.321404e+12)	0.845009
FC_Dorsal.Attention	Stroke_AIS	Simple mode	13	-1.64528	28.0998	1.900000e-01 (0.00-1.601234e+23)	0.954273
FC_Dorsal.Attention	Stroke_AIS	Weighted mode	13	-5.38129	25.5117	0.000000e+00 (0.00-2.392992e+19)	0.836478
FC_Frontoparietal	Stroke_AIS	IVW(MRE)	21	-9.31944	10.0854	0.000000e+00 (0.00-3.447165e+04)	0.355458
FC_Frontoparietal	Stroke_AIS	MR Egger	21	-19.2069	30.8942	0.000000e+00 (0.00-9.041066e+17)	0.541528
FC_Frontoparietal	Stroke_AIS	Weighted median	21	-4.82028	17.9397	1.000000e-02 (0.00-1.503721e+13)	0.788166
FC_Frontoparietal	Stroke_AIS	Simple mode	21	-2.81756	31.9412	6.000000e-02 (0.00-9.230616e+25)	0.930586
FC_Frontoparietal	Stroke_AIS	Weighted mode	21	0.291208	30.7793	1.340000e+00 (0.00-2.120122e+26)	0.992545
FC_global.fc.gmean	Stroke_AIS	IVW(MRE)	8	-20.5493	9.95439	0.000000e+00 (0.00-3.500000e-01)	0.0389853
FC_global.fc.gmean	Stroke_AIS	MR Egger	8	-59.9637	25.3094	0.000000e+00 (0.00-0.000000e+00)	0.0555797
FC_global.fc.gmean	Stroke_AIS	Weighted median	8	-24.2545	16.0884	0.000000e+00 (0.00-1.449100e+03)	0.131662
FC_global.fc.gmean	Stroke_AIS	Simple mode	8	-28.6937	24.3149	0.000000e+00 (0.00-1.720877e+08)	0.276509
FC_global.fc.gmean	Stroke_AIS	Weighted mode	8	-28.1324	25.3354	0.000000e+00 (0.00-2.229253e+09)	0.303508
FC_Limbic	Stroke_AIS	IVW(MRE)	10	-14.0969	7.5194	0.000000e+00 (0.00-1.900000e+00)	0.0608281
FC_Limbic	Stroke_AIS	MR Egger	10	-39.5993	30.4455	0.000000e+00 (0.00-5.223633e+08)	0.229588
FC_Limbic	Stroke_AIS	Weighted median	10	-15.326	9.92821	0.000000e+00 (0.00-6.239000e+01)	0.122666
FC_Limbic	Stroke_AIS	Simple mode	10	-17.8533	16.603	0.000000e+00 (0.00-2.393973e+06)	0.310217
FC_Limbic	Stroke_AIS	Weighted mode	10	-21.3278	16.2727	0.000000e+00 (0.00-3.881963e+04)	0.222433
FC_Somatomotor	Stroke_AIS	IVW(MRE)	12	0.930279	1.98784	2.540000e+00 (0.05-1.247700e+02)	0.639796
FC_Somatomotor	Stroke_AIS	MR Egger	12	-5.02025	5.89855	1.000000e-02 (0.00-6.929200e+02)	0.41463
FC_Somatomotor	Stroke_AIS	Weighted median	12	0.418555	2.90741	1.520000e+00 (0.01-4.535400e+02)	0.885531
FC_Somatomotor	Stroke_AIS	Simple mode	12	-3.57145	4.76396	3.000000e-02 (0.00-3.192300e+02)	0.469178
FC_Somatomotor	Stroke_AIS	Weighted mode	12	0.164678	3.32748	1.180000e+00 (0.00-8.015400e+02)	0.961416
FC_Ventral.Attention	Stroke_AIS	IVW(MRE)	5	9.20392	15.3003	9.935960e+03 (0.00-1.049722e+17)	0.547472
FC_Ventral.Attention	Stroke_AIS	MR Egger	5	31.7266	55.5285	6.007519e+13 (0.00-1.110578e+61)	0.607757
FC_Ventral.Attention	Stroke_AIS	Weighted median	5	4.02689	30.5048	5.609000e+01 (0.00-5.188491e+27)	0.894978
FC_Ventral.Attention	Stroke_AIS	Simple mode	5	20.4706	40.3499	7.767298e+08 (0.00-1.724913e+43)	0.638617
FC_Ventral.Attention	Stroke_AIS	Weighted mode	5	5.42414	36.5418	2.268200e+02 (0.00-2.888443e+33)	0.889181
FC_Visual	Stroke_AIS	IVW(MRE)	11	3.01682	1.31682	2.043000e+01 (1.55-2.698300e+02)	0.0219643
FC_Visual	Stroke_AIS	MR Egger	11	-2.06258	4.04725	1.300000e-01 (0.00-3.542600e+02)	0.622574
FC_Visual	Stroke_AIS	Weighted median	11	2.87454	1.96886	1.772000e+01 (0.37-8.400800e+02)	0.144289
FC_Visual	Stroke_AIS	Simple mode	11	2.72785	3.11001	1.530000e+01 (0.03-6.791740e+03)	0.401003
FC_Visual	Stroke_AIS	Weighted mode	11	2.3691	2.903	1.069000e+01 (0.04-3.162030e+03)	0.43346
FC_Default	Stroke_LAS	IVW(MRE)	18	16.291	18.7215	1.188787e+07 (0.00- 1.026005e+23)	0.384203
FC_Default	Stroke_LAS	MR Egger	18	-63.8636	50.8227	0.000000e+00 (0.00- 3.353634e+15)	0.226937
FC_Default	Stroke_LAS	Weighted median	18	17.4506	26.8639	3.790535e+07 (0.00- 2.790938e+30)	0.515956
FC_Default	Stroke_LAS	Simple mode	18	6.30138	48.2341	5.453200e+02 (0.00- 6.227866e+43)	0.897592
FC_Default	Stroke_LAS	Weighted mode	18	-17.2871	48.3698	0.000000e+00 (0.00- 4.628881e+33)	0.725195
FC_Dorsal.Attention	Stroke_LAS	IVW(MRE)	13	2.46631	33.082	1.178000e+01 (0.00- 1.702323e+29)	0.940572
FC_Dorsal.Attention	Stroke_LAS	MR Egger	13	75.455	99.7659	5.884085e+32 (0.00-4.922188e+117)	0.465347
FC_Dorsal.Attention	Stroke_LAS	Weighted median	13	-10.5437	43.5434	0.000000e+00 (0.00- 3.060520e+32)	0.808669
FC_Dorsal.Attention	Stroke_LAS	Simple mode	13	-45.0086	73.8939	0.000000e+00 (0.00- 2.252815e+43)	0.553816
FC_Dorsal.Attention	Stroke_LAS	Weighted mode	13	-33.9139	66.0769	0.000000e+00 (0.00- 3.289664e+41)	0.617095
FC_Frontoparietal	Stroke_LAS	IVW(MRE)	21	29.1525	24.9168	4.579176e+12 (0.00- 7.419470e+33)	0.242002
FC_Frontoparietal	Stroke_LAS	MR Egger	21	69.1229	76.4782	1.046430e+30 (0.00- 1.315944e+95)	0.377405
FC_Frontoparietal	Stroke_LAS	Weighted median	21	17.7597	44.9028	5.163199e+07 (0.00- 8.608562e+45)	0.692464
FC_Frontoparietal	Stroke_LAS	Simple mode	21	12.5713	79.8994	2.881712e+05 (0.00- 2.960716e+73)	0.876555
FC_Frontoparietal	Stroke_LAS	Weighted mode	21	7.48961	78.7171	1.789360e+03 (0.00- 1.811561e+70)	0.925146
FC_global.fc.gmean	Stroke_LAS	IVW(MRE)	8	29.0116	21.2078	3.977211e+12 (0.00- 4.487477e+30)	0.171321
FC_global.fc.gmean	Stroke_LAS	MR Egger	8	66.6476	63.2884	8.804022e+28 (0.00- 6.559530e+82)	0.332855
FC_global.fc.gmean	Stroke_LAS	Weighted median	8	20.6304	39.2593	9.112814e+08 (0.00- 2.386813e+42)	0.599242
FC_global.fc.gmean	Stroke_LAS	Simple mode	8	-5.31205	62.1949	0.000000e+00 (0.00- 4.308657e+50)	0.934327
FC_global.fc.gmean	Stroke_LAS	Weighted mode	8	-3.01425	61.2329	5.000000e-02 (0.00- 6.507456e+50)	0.962114
FC_Limbic	Stroke_LAS	IVW(MRE)	10	-18.9332	13.4407	0.000000e+00 (0.00- 1.653240e+03)	0.158938
FC_Limbic	Stroke_LAS	MR Egger	10	-86.2634	75.1631	0.000000e+00 (0.00- 3.284289e+26)	0.28426
FC_Limbic	Stroke_LAS	Weighted median	10	-1.11088	24.5967	3.300000e-01 (0.00- 2.848819e+20)	0.963977
FC_Limbic	Stroke_LAS	Simple mode	10	-1.63038	34.3913	2.000000e-01 (0.00- 3.684337e+28)	0.963224
FC_Limbic	Stroke_LAS	Weighted mode	10	-1.09957	36.3066	3.300000e-01 (0.00- 2.674833e+30)	0.9765
FC_Somatomotor	Stroke_LAS	IVW(MRE)	12	-1.25176	4.69319	2.900000e-01 (0.00- 2.826780e+03)	0.789686
FC_Somatomotor	Stroke_LAS	MR Egger	12	6.10722	14.7434	4.490900e+02 (0.00- 1.592757e+15)	0.687447
FC_Somatomotor	Stroke_LAS	Weighted median	12	-0.756062	6.98877	4.700000e-01 (0.00- 4.174519e+05)	0.913851
FC_Somatomotor	Stroke_LAS	Simple mode	12	-7.85599	12.0018	0.000000e+00 (0.00- 6.372493e+06)	0.526195
FC_Somatomotor	Stroke_LAS	Weighted mode	12	-1.14419	7.93749	3.200000e-01 (0.00- 1.818080e+06)	0.887989
FC_Ventral.Attention	Stroke_LAS	IVW(MRE)	5	-115.608	57.4761	0.000000e+00 (0.00- 5.000000e-02)	0.0442819
FC_Ventral.Attention	Stroke_LAS	MR Egger	5	4.55947	151.665	9.553000e+01 (0.00-1.203047e+131)	0.977905
FC_Ventral.Attention	Stroke_LAS	Weighted median	5	-138.213	76.6119	0.000000e+00 (0.00- 1.542750e+05)	0.0712212
FC_Ventral.Attention	Stroke_LAS	Simple mode	5	-132.286	102.112	0.000000e+00 (0.00- 2.944001e+29)	0.264857
FC_Ventral.Attention	Stroke_LAS	Weighted mode	5	-149.918	87.3219	0.000000e+00 (0.00- 1.664162e+09)	0.161144
FC_Visual	Stroke_LAS	IVW(MRE)	11	-1.90334	3.70297	1.500000e-01 (0.00- 2.115500e+02)	0.607249
FC_Visual	Stroke_LAS	MR Egger	11	9.12471	10.2292	9.179360e+03 (0.00- 4.677850e+12)	0.3956
FC_Visual	Stroke_LAS	Weighted median	11	-0.277881	4.78707	7.600000e-01 (0.00- 8.998080e+03)	0.95371
FC_Visual	Stroke_LAS	Simple mode	11	0.656876	7.2802	1.930000e+00 (0.00- 3.036070e+06)	0.929888
FC_Visual	Stroke_LAS	Weighted mode	11	2.22405	7.34453	9.240000e+00 (0.00- 1.650766e+07)	0.768235
FC_Default	Stroke_CES	IVW(MRE)	19	3.71502	15.0288	4.106000e+01 (0.000e+00- 2.547877e+14)	0.804759
FC_Default	Stroke_CES	MR Egger	19	27.5357	40.5251	9.090607e+11 (0.000e+00- 2.846268e+46)	0.505986
FC_Default	Stroke_CES	Weighted median	19	8.02148	18.8364	3.045690e+03 (0.000e+00- 3.292582e+19)	0.670217
FC_Default	Stroke_CES	Simple mode	19	-11.8944	33.6568	0.000000e+00 (0.000e+00- 3.044823e+23)	0.727891
FC_Default	Stroke_CES	Weighted mode	19	1.1861	29.8593	3.270000e+00 (0.000e+00- 8.548320e+25)	0.968751
FC_Dorsal.Attention	Stroke_CES	IVW(MRE)	13	-10.0578	33.6158	0.000000e+00 (0.000e+00- 1.763082e+24)	0.764789
FC_Dorsal.Attention	Stroke_CES	MR Egger	13	85.8604	98.599	1.943931e+37 (0.000e+00-1.651367e+121)	0.402466
FC_Dorsal.Attention	Stroke_CES	Weighted median	13	6.21259	36.3714	4.989900e+02 (0.000e+00- 4.550098e+33)	0.864373
FC_Dorsal.Attention	Stroke_CES	Simple mode	13	84.5258	63.2768	5.117934e+36 (0.000e+00- 3.726963e+90)	0.206393
FC_Dorsal.Attention	Stroke_CES	Weighted mode	13	87.3127	71.8618	8.306301e+37 (0.000e+00- 1.228508e+99)	0.247729
FC_Frontoparietal	Stroke_CES	IVW(MRE)	21	-37.0214	23.7595	0.000000e+00 (0.000e+00- 1.400643e+04)	0.119193
FC_Frontoparietal	Stroke_CES	MR Egger	21	-13.8334	60.7264	0.000000e+00 (0.000e+00- 4.825513e+45)	0.822236
FC_Frontoparietal	Stroke_CES	Weighted median	21	-59.0749	34.4357	0.000000e+00 (0.000e+00- 4.532910e+03)	0.0862514
FC_Frontoparietal	Stroke_CES	Simple mode	21	-64.3038	58.2235	0.000000e+00 (0.000e+00- 4.305762e+21)	0.282517
FC_Frontoparietal	Stroke_CES	Weighted mode	21	-67.4705	56.2935	0.000000e+00 (0.000e+00- 4.129699e+18)	0.244713
FC_global.fc.gmean	Stroke_CES	IVW(MRE)	8	-9.18821	27.8878	0.000000e+00 (0.000e+00- 5.599867e+19)	0.7418
FC_global.fc.gmean	Stroke_CES	MR Egger	8	-65.9329	54.6232	0.000000e+00 (0.000e+00- 7.276511e+17)	0.272836
FC_global.fc.gmean	Stroke_CES	Weighted median	8	-6.6282	33.8415	0.000000e+00 (0.000e+00- 8.469319e+25)	0.84472
FC_global.fc.gmean	Stroke_CES	Simple mode	8	-16.0021	55.7108	0.000000e+00 (0.000e+00- 2.967386e+40)	0.782249
FC_global.fc.gmean	Stroke_CES	Weighted mode	8	-8.88426	53.957	0.000000e+00 (0.000e+00- 1.176976e+42)	0.87387
FC_Limbic	Stroke_CES	IVW(MRE)	10	-13.5046	17.165	0.000000e+00 (0.000e+00- 5.573742e+08)	0.431425
FC_Limbic	Stroke_CES	MR Egger	10	-94.8879	71.1774	0.000000e+00 (0.000e+00- 2.388595e+19)	0.219206
FC_Limbic	Stroke_CES	Weighted median	10	-2.70235	21.4008	7.000000e-02 (0.000e+00- 1.104289e+17)	0.899515
FC_Limbic	Stroke_CES	Simple mode	10	11.4447	37.6566	9.340887e+04 (0.000e+00- 1.057608e+37)	0.768095
FC_Limbic	Stroke_CES	Weighted mode	10	9.37881	37.51	1.183491e+04 (0.000e+00- 1.005309e+36)	0.808174
FC_Somatomotor	Stroke_CES	IVW(MRE)	12	0.745959	4.24807	2.110000e+00 (0.000e+00- 8.709590e+03)	0.860609
FC_Somatomotor	Stroke_CES	MR Egger	12	-7.59912	12.8244	0.000000e+00 (0.000e+00- 4.131406e+07)	0.566638
FC_Somatomotor	Stroke_CES	Weighted median	12	-2.00578	5.41362	1.300000e-01 (0.000e+00- 5.458420e+03)	0.711006
FC_Somatomotor	Stroke_CES	Simple mode	12	11.9567	9.35265	1.558580e+05 (0.000e+00- 1.425180e+13)	0.227414
FC_Somatomotor	Stroke_CES	Weighted mode	12	-4.01778	5.83504	2.000000e-02 (0.000e+00- 1.667200e+03)	0.505363
FC_Ventral.Attention	Stroke_CES	IVW(MRE)	4	49.7221	78.7366	3.926675e+21 (0.000e+00- 4.129846e+88)	0.527714
FC_Ventral.Attention	Stroke_CES	MR Egger	4	328.431	157.735	4.321873e+142 (2.337e+08-7.992546e+276)	0.172767
FC_Ventral.Attention	Stroke_CES	Weighted median	4	-8.66084	65.3993	0.000000e+00 (0.000e+00- 8.084991e+51)	0.894644
FC_Ventral.Attention	Stroke_CES	Simple mode	4	-4.96307	78.4914	1.000000e-02 (0.000e+00- 4.547707e+64)	0.95356
FC_Ventral.Attention	Stroke_CES	Weighted mode	4	-12.9405	62.1604	0.000000e+00 (0.000e+00- 1.958861e+47)	0.848422
FC_Visual	Stroke_CES	IVW(MRE)	11	1.45217	1.6777	4.270000e+00 (1.600e-01- 1.144900e+02)	0.386725
FC_Visual	Stroke_CES	MR Egger	11	4.66429	7.91163	1.060900e+02 (0.000e+00- 5.756906e+08)	0.569995
FC_Visual	Stroke_CES	Weighted median	11	2.07949	3.66089	8.000000e+00 (1.000e-02- 1.045496e+04)	0.570016
FC_Visual	Stroke_CES	Simple mode	11	4.37996	5.65044	7.983000e+01 (0.000e+00- 5.151565e+06)	0.456188
FC_Visual	Stroke_CES	Weighted mode	11	4.86799	5.22556	1.300600e+02 (0.000e+00- 3.649467e+06)	0.373501
FC_Default	Stroke_SVS	IVW(MRE)	19	-18.4126	19.4866	0.000000e+00 (0.000000e+00- 3.898175e+08)	0.344718
FC_Default	Stroke_SVS	MR Egger	19	-26.1374	53.1098	0.000000e+00 (0.000000e+00- 7.188429e+33)	0.628916
FC_Default	Stroke_SVS	Weighted median	19	-23.3235	26.0617	0.000000e+00 (0.000000e+00- 1.134633e+12)	0.370821
FC_Default	Stroke_SVS	Simple mode	19	-39.0771	48.3474	0.000000e+00 (0.000000e+00- 1.524632e+24)	0.429497
FC_Default	Stroke_SVS	Weighted mode	19	-30.2555	42.0438	0.000000e+00 (0.000000e+00- 4.452061e+22)	0.480999
FC_Dorsal.Attention	Stroke_SVS	IVW(MRE)	13	14.4616	23.2304	1.908084e+06 (0.000000e+00- 1.134173e+26)	0.533593
FC_Dorsal.Attention	Stroke_SVS	MR Egger	13	50.4274	84.7139	7.949475e+21 (0.000000e+00- 1.023946e+94)	0.563711
FC_Dorsal.Attention	Stroke_SVS	Weighted median	13	38.3556	37.258	4.546098e+16 (0.000000e+00- 2.356541e+48)	0.303263
FC_Dorsal.Attention	Stroke_SVS	Simple mode	13	43.5404	58.9691	8.116641e+18 (0.000000e+00- 1.273099e+69)	0.474489
FC_Dorsal.Attention	Stroke_SVS	Weighted mode	13	45.7357	60.9398	7.290699e+19 (0.000000e+00- 5.442127e+71)	0.467411
FC_Frontoparietal	Stroke_SVS	IVW(MRE)	21	9.72759	29.1238	1.677409e+04 (0.000000e+00- 1.035897e+29)	0.738373
FC_Frontoparietal	Stroke_SVS	MR Egger	21	-18.4733	72.1896	0.000000e+00 (0.000000e+00- 2.667675e+53)	0.800778
FC_Frontoparietal	Stroke_SVS	Weighted median	21	-14.8564	40.2664	0.000000e+00 (0.000000e+00- 6.658566e+27)	0.712163
FC_Frontoparietal	Stroke_SVS	Simple mode	21	-68.2468	76.0255	0.000000e+00 (0.000000e+00- 1.188611e+35)	0.380035
FC_Frontoparietal	Stroke_SVS	Weighted mode	21	-61.3502	74.9042	0.000000e+00 (0.000000e+00- 1.305137e+37)	0.422411
FC_global.fc.gmean	Stroke_SVS	IVW(MRE)	8	21.1012	22.9986	1.459226e+09 (0.000000e+00- 5.507441e+28)	0.358882
FC_global.fc.gmean	Stroke_SVS	MR Egger	8	10.2242	59.0962	2.756202e+04 (0.000000e+00- 5.546788e+54)	0.868333
FC_global.fc.gmean	Stroke_SVS	Weighted median	8	22.1394	37.7128	4.121080e+09 (0.000000e+00- 5.209614e+41)	0.557169
FC_global.fc.gmean	Stroke_SVS	Simple mode	8	31.7199	55.2904	5.967401e+13 (0.000000e+00- 6.916592e+60)	0.584126
FC_global.fc.gmean	Stroke_SVS	Weighted mode	8	31.7199	53.5295	5.967401e+13 (0.000000e+00- 2.193015e+59)	0.572107
FC_Limbic	Stroke_SVS	IVW(MRE)	10	-33.048	12.1472	0.000000e+00 (0.000000e+00- 0.000000e+00)	0.00651556
FC_Limbic	Stroke_SVS	MR Egger	10	-22.4802	72.6938	0.000000e+00 (0.000000e+00- 1.303820e+52)	0.765036
FC_Limbic	Stroke_SVS	Weighted median	10	-43.5826	23.3733	0.000000e+00 (0.000000e+00- 9.290000e+00)	0.062233
FC_Limbic	Stroke_SVS	Simple mode	10	-53.6894	37.3761	0.000000e+00 (0.000000e+00- 3.149059e+08)	0.184706
FC_Limbic	Stroke_SVS	Weighted mode	10	-50.5917	32.3545	0.000000e+00 (0.000000e+00- 3.706813e+05)	0.152333
FC_Somatomotor	Stroke_SVS	IVW(MRE)	12	0.57473	4.30103	1.780000e+00 (0.000000e+00- 8.141710e+03)	0.893698
FC_Somatomotor	Stroke_SVS	MR Egger	12	-12.5616	13.7863	0.000000e+00 (0.000000e+00- 1.904083e+06)	0.383647
FC_Somatomotor	Stroke_SVS	Weighted median	12	0.120212	6.40021	1.130000e+00 (0.000000e+00- 3.163583e+05)	0.985015
FC_Somatomotor	Stroke_SVS	Simple mode	12	-2.54429	10.1182	8.000000e-02 (0.000000e+00- 3.219809e+07)	0.806097
FC_Somatomotor	Stroke_SVS	Weighted mode	12	-0.107934	7.77742	9.000000e-01 (0.000000e+00- 3.744570e+06)	0.989176
FC_Ventral.Attention	Stroke_SVS	IVW(MRE)	4	122.976	33.3993	2.556961e+53 (9.499325e+24- 6.882647e+81)	0.000231419
FC_Ventral.Attention	Stroke_SVS	MR Egger	4	129.368	140.013	1.526157e+56 (0.000000e+00-2.315592e+175)	0.453044
FC_Ventral.Attention	Stroke_SVS	Weighted median	4	103.82	69.8919	1.226331e+45 (0.000000e+00-3.817440e+104)	0.137427
FC_Ventral.Attention	Stroke_SVS	Simple mode	4	66.8408	88.9986	1.068096e+29 (0.000000e+00-6.105363e+104)	0.507176
FC_Ventral.Attention	Stroke_SVS	Weighted mode	4	171.079	90.7481	1.988894e+74 (0.000000e+00-3.507094e+151)	0.155891
FC_Visual	Stroke_SVS	IVW(MRE)	11	5.92333	3.56397	3.736600e+02 (3.500000e-01- 4.038128e+05)	0.0965116
FC_Visual	Stroke_SVS	MR Egger	11	-0.279976	10.3382	7.600000e-01 (0.000000e+00- 4.769228e+08)	0.978986
FC_Visual	Stroke_SVS	Weighted median	11	6.38833	4.81311	5.948600e+02 (5.000000e-02- 7.437307e+06)	0.184417
FC_Visual	Stroke_SVS	Simple mode	11	14.1729	8.91198	1.429553e+06 (4.000000e-02- 5.511017e+13)	0.142848
FC_Visual	Stroke_SVS	Weighted mode	11	-4.80115	8.05256	1.000000e-02 (0.000000e+00- 5.879878e+04)	0.564276

## Sheet: Structural connectivity
Supplementary Table 3.2. Full result of MR estimates for the association between structural connectivity and stroke types.
exposure	outcome	method	nSNP	beta	se	OR(95%CI)	pvalue
SC_Default	Stroke_AS	IVW(MRE)	14	-2.30777	4.81399	1.000000e-01 (0.00-1.245960e+03)	0.631663
SC_Default	Stroke_AS	MR Egger	14	-17.4405	15.6728	0.000000e+00 (0.00-5.843453e+05)	0.287596
SC_Default	Stroke_AS	Weighted median	14	-2.79926	9.1089	6.000000e-02 (0.00-3.451033e+06)	0.758607
SC_Default	Stroke_AS	Simple mode	14	-6.22617	14.5696	0.000000e+00 (0.00-4.988126e+09)	0.676126
SC_Default	Stroke_AS	Weighted mode	14	-2.47444	14.4008	8.000000e-02 (0.00-1.526132e+11)	0.86622
SC_Dorsal.Attention	Stroke_AS	IVW(MRE)	8	-9.38431	13.8005	0.000000e+00 (0.00-4.695707e+07)	0.496507
SC_Dorsal.Attention	Stroke_AS	MR Egger	8	20.418	31.1069	7.369143e+08 (0.00-2.219003e+35)	0.535926
SC_Dorsal.Attention	Stroke_AS	Weighted median	8	-4.98627	14.0915	1.000000e-02 (0.00-6.751258e+09)	0.723451
SC_Dorsal.Attention	Stroke_AS	Simple mode	8	-3.21762	22.2756	4.000000e-02 (0.00-3.664408e+17)	0.889219
SC_Dorsal.Attention	Stroke_AS	Weighted mode	8	-2.41817	21.519	9.000000e-02 (0.00-1.850010e+17)	0.913682
SC_Frontoparietal	Stroke_AS	IVW(MRE)	10	-4.92385	15.2745	1.000000e-02 (0.00-7.303655e+10)	0.747182
SC_Frontoparietal	Stroke_AS	MR Egger	10	-35.6413	45.0599	0.000000e+00 (0.00-7.532285e+22)	0.451768
SC_Frontoparietal	Stroke_AS	Weighted median	10	-19.4051	19.1081	0.000000e+00 (0.00-6.880430e+07)	0.309847
SC_Frontoparietal	Stroke_AS	Simple mode	10	-29.9749	31.3037	0.000000e+00 (0.00-4.249280e+13)	0.363303
SC_Frontoparietal	Stroke_AS	Weighted mode	10	-31.0901	27.8105	0.000000e+00 (0.00-1.481066e+10)	0.292551
SC_global.sc.fa	Stroke_AS	IVW(MRE)	47	-1.29684	1.62802	2.700000e-01 (0.01-6.650000e+00)	0.425697
SC_global.sc.fa	Stroke_AS	MR Egger	47	-5.69673	4.88519	0.000000e+00 (0.00-4.834000e+01)	0.249708
SC_global.sc.fa	Stroke_AS	Weighted median	47	-1.06715	2.26948	3.400000e-01 (0.00-2.940000e+01)	0.638198
SC_global.sc.fa	Stroke_AS	Simple mode	47	-0.736598	3.99414	4.800000e-01 (0.00-1.202220e+03)	0.854495
SC_global.sc.fa	Stroke_AS	Weighted mode	47	-1.80157	3.02108	1.700000e-01 (0.00-6.154000e+01)	0.553877
SC_Limbic	Stroke_AS	IVW(MRE)	7	1.40517	2.75442	4.080000e+00 (0.02-9.012900e+02)	0.609945
SC_Limbic	Stroke_AS	MR Egger	7	-6.45797	10.4589	0.000000e+00 (0.00-1.253575e+06)	0.563963
SC_Limbic	Stroke_AS	Weighted median	7	1.99462	5.00159	7.350000e+00 (0.00-1.329515e+05)	0.690042
SC_Limbic	Stroke_AS	Simple mode	7	2.02369	7.16841	7.570000e+00 (0.00-9.566521e+06)	0.787194
SC_Limbic	Stroke_AS	Weighted mode	7	2.09501	7.3361	8.130000e+00 (0.00-1.427153e+07)	0.784806
SC_Somatomotor	Stroke_AS	IVW(MRE)	17	-0.463679	3.06735	6.300000e-01 (0.00-2.568100e+02)	0.879845
SC_Somatomotor	Stroke_AS	MR Egger	17	1.39192	7.68254	4.020000e+00 (0.00-1.393197e+07)	0.858652
SC_Somatomotor	Stroke_AS	Weighted median	17	-3.43498	3.97981	3.000000e-02 (0.00-7.868000e+01)	0.388082
SC_Somatomotor	Stroke_AS	Simple mode	17	-4.26314	7.37239	1.000000e-02 (0.00-2.654877e+04)	0.57114
SC_Somatomotor	Stroke_AS	Weighted mode	17	-3.93721	6.98342	2.000000e-02 (0.00-1.715931e+04)	0.580712
SC_Ventral.Attention	Stroke_AS	IVW(MRE)	11	-6.58618	19.2276	0.000000e+00 (0.00-3.210155e+13)	0.731946
SC_Ventral.Attention	Stroke_AS	MR Egger	11	-23.3769	52.9694	0.000000e+00 (0.00-8.630258e+34)	0.669388
SC_Ventral.Attention	Stroke_AS	Weighted median	11	-29.7536	18.9012	0.000000e+00 (0.00-1.469500e+03)	0.115449
SC_Ventral.Attention	Stroke_AS	Simple mode	11	-37.0425	24.6584	0.000000e+00 (0.00-7.985888e+04)	0.163941
SC_Ventral.Attention	Stroke_AS	Weighted mode	11	-40.1021	25.2191	0.000000e+00 (0.00-1.124022e+04)	0.142885
SC_Visual	Stroke_AS	IVW(MRE)	20	-0.726643	1.00694	4.800000e-01 (0.07-3.480000e+00)	0.470517
SC_Visual	Stroke_AS	MR Egger	20	-0.828933	3.86924	4.400000e-01 (0.00-8.581500e+02)	0.832771
SC_Visual	Stroke_AS	Weighted median	20	0.0325402	1.44655	1.030000e+00 (0.06-1.760000e+01)	0.982053
SC_Visual	Stroke_AS	Simple mode	20	0.179796	2.52912	1.200000e+00 (0.01-1.701800e+02)	0.944069
SC_Visual	Stroke_AS	Weighted mode	20	0.119463	2.19691	1.130000e+00 (0.02-8.355000e+01)	0.957202
SC_Default	Stroke_AIS	IVW(MRE)	14	0.58478	5.85325	1.790000e+00 (0.00-1.723255e+05)	0.920418
SC_Default	Stroke_AIS	MR Egger	14	-9.02553	17.0331	0.000000e+00 (0.00-3.794413e+10)	0.60586
SC_Default	Stroke_AIS	Weighted median	14	2.40851	9.72698	1.112000e+01 (0.00-2.117251e+09)	0.804435
SC_Default	Stroke_AIS	Simple mode	14	4.27392	14.9452	7.180000e+01 (0.00-3.782215e+14)	0.779405
SC_Default	Stroke_AIS	Weighted mode	14	5.1677	14.8406	1.755100e+02 (0.00-7.530918e+14)	0.733253
SC_Dorsal.Attention	Stroke_AIS	IVW(MRE)	8	-8.99431	15.5617	0.000000e+00 (0.00-2.188904e+09)	0.56328
SC_Dorsal.Attention	Stroke_AIS	MR Egger	8	34.5325	32.4994	9.937758e+14 (0.00-4.585197e+42)	0.328866
SC_Dorsal.Attention	Stroke_AIS	Weighted median	8	1.96452	15.3099	7.130000e+00 (0.00-7.677831e+13)	0.897898
SC_Dorsal.Attention	Stroke_AIS	Simple mode	8	5.99893	23.4291	4.030000e+02 (0.00-3.536652e+22)	0.805277
SC_Dorsal.Attention	Stroke_AIS	Weighted mode	8	6.42678	22.8263	6.181800e+02 (0.00-1.664499e+22)	0.786429
SC_Frontoparietal	Stroke_AIS	IVW(MRE)	10	11.1242	16.6148	6.779020e+04 (0.00-9.418245e+18)	0.503155
SC_Frontoparietal	Stroke_AIS	MR Egger	10	-8.27209	49.235	0.000000e+00 (0.00-2.075640e+38)	0.870743
SC_Frontoparietal	Stroke_AIS	Weighted median	10	2.82845	20.5748	1.692000e+01 (0.00-5.520838e+18)	0.890658
SC_Frontoparietal	Stroke_AIS	Simple mode	10	5.71026	32.3445	3.019500e+02 (0.00-1.028331e+30)	0.863775
SC_Frontoparietal	Stroke_AIS	Weighted mode	10	5.71026	33.612	3.019500e+02 (0.00-1.233230e+31)	0.868856
SC_global.sc.fa	Stroke_AIS	IVW(MRE)	47	-0.503766	1.66705	6.000000e-01 (0.02-1.586000e+01)	0.762507
SC_global.sc.fa	Stroke_AIS	MR Egger	47	-4.62771	5.00248	1.000000e-02 (0.00-1.771800e+02)	0.359857
SC_global.sc.fa	Stroke_AIS	Weighted median	47	-1.59283	2.34198	2.000000e-01 (0.00-2.003000e+01)	0.496429
SC_global.sc.fa	Stroke_AIS	Simple mode	47	1.60442	4.86161	4.970000e+00 (0.00-6.840310e+04)	0.742885
SC_global.sc.fa	Stroke_AIS	Weighted mode	47	-1.1249	3.52422	3.200000e-01 (0.00-3.245900e+02)	0.751026
SC_Limbic	Stroke_AIS	IVW(MRE)	7	-0.577039	3.60045	5.600000e-01 (0.00-6.518700e+02)	0.872669
SC_Limbic	Stroke_AIS	MR Egger	7	-7.66999	11.3869	0.000000e+00 (0.00-2.300012e+06)	0.530456
SC_Limbic	Stroke_AIS	Weighted median	7	0.395498	5.90584	1.490000e+00 (0.00-1.580925e+05)	0.946608
SC_Limbic	Stroke_AIS	Simple mode	7	3.41093	8.52859	3.029000e+01 (0.00-5.508521e+08)	0.703049
SC_Limbic	Stroke_AIS	Weighted mode	7	3.65045	8.88054	3.849000e+01 (0.00-1.395198e+09)	0.695305
SC_Somatomotor	Stroke_AIS	IVW(MRE)	17	-2.01409	3.23919	1.300000e-01 (0.00-7.630000e+01)	0.534081
SC_Somatomotor	Stroke_AIS	MR Egger	17	4.75397	7.9734	1.160400e+02 (0.00-7.107588e+08)	0.559913
SC_Somatomotor	Stroke_AIS	Weighted median	17	-2.14273	4.38577	1.200000e-01 (0.00-6.348500e+02)	0.62515
SC_Somatomotor	Stroke_AIS	Simple mode	17	-5.06783	8.25894	1.000000e-02 (0.00-6.748677e+04)	0.548093
SC_Somatomotor	Stroke_AIS	Weighted mode	17	-3.39565	8.5731	3.000000e-02 (0.00-6.650482e+05)	0.697276
SC_Ventral.Attention	Stroke_AIS	IVW(MRE)	11	-4.22485	16.618	1.000000e-02 (0.00-2.044864e+12)	0.799315
SC_Ventral.Attention	Stroke_AIS	MR Egger	11	-9.80826	46.312	0.000000e+00 (0.00-1.451688e+35)	0.836992
SC_Ventral.Attention	Stroke_AIS	Weighted median	11	-26.0182	19.2319	0.000000e+00 (0.00-1.177522e+05)	0.176098
SC_Ventral.Attention	Stroke_AIS	Simple mode	11	-27.9528	28.9512	0.000000e+00 (0.00-3.191515e+12)	0.357056
SC_Ventral.Attention	Stroke_AIS	Weighted mode	11	-31.954	26.3252	0.000000e+00 (0.00-3.396404e+08)	0.252706
SC_Visual	Stroke_AIS	IVW(MRE)	20	-1.21209	1.097	3.000000e-01 (0.03-2.550000e+00)	0.269196
SC_Visual	Stroke_AIS	MR Egger	20	-1.57879	4.22254	2.100000e-01 (0.00-8.102900e+02)	0.71285
SC_Visual	Stroke_AIS	Weighted median	20	-1.821	1.67534	1.600000e-01 (0.01-4.320000e+00)	0.277062
SC_Visual	Stroke_AIS	Simple mode	20	-1.63098	2.76008	2.000000e-01 (0.00-4.376000e+01)	0.56154
SC_Visual	Stroke_AIS	Weighted mode	20	-1.56718	2.4856	2.100000e-01 (0.00-2.724000e+01)	0.535878
SC_Default	Stroke_LAS	IVW(MRE)	14	37.7369	16.3015	2.448672e+16 (325.68- 1.841094e+30)	0.0206168
SC_Default	Stroke_LAS	MR Egger	14	85.1523	44.5759	9.576142e+36 ( 0.11- 8.413617e+74)	0.0802829
SC_Default	Stroke_LAS	Weighted median	14	53.5235	24.5831	1.757822e+23 (208.66- 1.480881e+44)	0.0294619
SC_Default	Stroke_LAS	Simple mode	14	67.92	42.3729	3.142645e+29 ( 0.00- 3.679772e+65)	0.132963
SC_Default	Stroke_LAS	Weighted mode	14	66.5056	37.2815	7.638295e+28 ( 0.00- 4.146494e+60)	0.0977909
SC_Dorsal.Attention	Stroke_LAS	IVW(MRE)	8	-44.3544	24.4301	0.000000e+00 ( 0.00- 3.407000e+01)	0.0694371
SC_Dorsal.Attention	Stroke_LAS	MR Egger	8	30.2016	61.6979	1.307357e+13 ( 0.00- 4.312083e+65)	0.641862
SC_Dorsal.Attention	Stroke_LAS	Weighted median	8	-57.1762	34.2778	0.000000e+00 ( 0.00- 2.221055e+04)	0.0953111
SC_Dorsal.Attention	Stroke_LAS	Simple mode	8	-78.4326	59.1227	0.000000e+00 ( 0.00- 1.833837e+16)	0.226278
SC_Dorsal.Attention	Stroke_LAS	Weighted mode	8	-73.0373	53.691	0.000000e+00 ( 0.00- 9.617482e+13)	0.215907
SC_Frontoparietal	Stroke_LAS	IVW(MRE)	11	-60.1724	40.5127	0.000000e+00 ( 0.00- 2.251860e+08)	0.137471
SC_Frontoparietal	Stroke_LAS	MR Egger	11	67.8959	130.136	3.067685e+29 ( 0.00-1.822452e+140)	0.614453
SC_Frontoparietal	Stroke_LAS	Weighted median	11	-46.5901	51.8707	0.000000e+00 ( 0.00- 8.307022e+23)	0.369081
SC_Frontoparietal	Stroke_LAS	Simple mode	11	-29.0934	93.0794	0.000000e+00 ( 0.00- 3.941675e+66)	0.761031
SC_Frontoparietal	Stroke_LAS	Weighted mode	11	-52.5752	100.322	0.000000e+00 ( 0.00- 3.653189e+62)	0.611651
SC_global.sc.fa	Stroke_LAS	IVW(MRE)	48	-2.64809	4.65803	7.000000e-02 ( 0.00- 6.530500e+02)	0.569696
SC_global.sc.fa	Stroke_LAS	MR Egger	48	-18.4948	13.8195	0.000000e+00 ( 0.00- 5.384850e+03)	0.187372
SC_global.sc.fa	Stroke_LAS	Weighted median	48	-1.08607	6.14438	3.400000e-01 ( 0.00- 5.734943e+04)	0.859699
SC_global.sc.fa	Stroke_LAS	Simple mode	48	-2.99012	13.1911	5.000000e-02 ( 0.00- 8.509648e+09)	0.821658
SC_global.sc.fa	Stroke_LAS	Weighted mode	48	-1.55071	9.40342	2.100000e-01 ( 0.00- 2.142325e+07)	0.869723
SC_Limbic	Stroke_LAS	IVW(MRE)	7	5.93668	12.8325	3.786800e+02 ( 0.00- 3.173360e+13)	0.643631
SC_Limbic	Stroke_LAS	MR Egger	7	-17.1145	35.4465	0.000000e+00 ( 0.00- 5.494543e+22)	0.649617
SC_Limbic	Stroke_LAS	Weighted median	7	14.6085	15.8214	2.209991e+06 ( 0.00- 6.484421e+19)	0.355832
SC_Limbic	Stroke_LAS	Simple mode	7	17.6917	22.3494	4.824117e+07 ( 0.00- 5.100017e+26)	0.458737
SC_Limbic	Stroke_LAS	Weighted mode	7	16.8052	25.6699	1.987882e+07 ( 0.00- 1.409482e+29)	0.536957
SC_Somatomotor	Stroke_LAS	IVW(MRE)	17	-1.46446	7.15051	2.300000e-01 ( 0.00- 2.822469e+05)	0.837725
SC_Somatomotor	Stroke_LAS	MR Egger	17	13.6831	18.3812	8.760236e+05 ( 0.00- 3.880975e+21)	0.468132
SC_Somatomotor	Stroke_LAS	Weighted median	17	0.63831	10.2339	1.890000e+00 ( 0.00- 9.738982e+08)	0.950267
SC_Somatomotor	Stroke_LAS	Simple mode	17	21.0197	20.9033	1.344992e+09 ( 0.00- 8.354864e+26)	0.32959
SC_Somatomotor	Stroke_LAS	Weighted mode	17	20.6751	21.6484	9.529314e+08 ( 0.00- 2.550131e+27)	0.353766
SC_Ventral.Attention	Stroke_LAS	IVW(MRE)	11	39.1104	56.9888	9.669915e+16 ( 0.00- 3.128212e+65)	0.492536
SC_Ventral.Attention	Stroke_LAS	MR Egger	11	92.4662	157.874	1.437348e+40 ( 0.00-3.491693e+174)	0.572473
SC_Ventral.Attention	Stroke_LAS	Weighted median	11	-18.841	54.6366	0.000000e+00 ( 0.00- 2.113977e+38)	0.730213
SC_Ventral.Attention	Stroke_LAS	Simple mode	11	-24.1387	100.254	0.000000e+00 ( 0.00- 7.161873e+74)	0.814595
SC_Ventral.Attention	Stroke_LAS	Weighted mode	11	-21.6918	93.6908	0.000000e+00 ( 0.00- 2.140809e+70)	0.821576
SC_Visual	Stroke_LAS	IVW(MRE)	20	0.254203	3.23239	1.290000e+00 ( 0.00- 7.275500e+02)	0.937317
SC_Visual	Stroke_LAS	MR Egger	20	15.551	11.3375	5.671889e+06 ( 0.00- 2.537569e+16)	0.187031
SC_Visual	Stroke_LAS	Weighted median	20	0.985536	4.65558	2.680000e+00 ( 0.00- 2.459920e+04)	0.832349
SC_Visual	Stroke_LAS	Simple mode	20	-8.39212	9.88902	0.000000e+00 ( 0.00- 5.930018e+04)	0.406653
SC_Visual	Stroke_LAS	Weighted mode	20	-8.98247	9.02608	0.000000e+00 ( 0.00- 6.055040e+03)	0.33216
SC_Default	Stroke_CES	IVW(MRE)	14	-3.84402	16.2878	2.000000e-02 (0.00-1.566958e+12)	0.813428
SC_Default	Stroke_CES	MR Egger	14	-39.5205	39.0173	0.000000e+00 (0.00-1.118523e+16)	0.331097
SC_Default	Stroke_CES	Weighted median	14	0.258081	22.4855	1.290000e+00 (0.00-1.787039e+19)	0.990842
SC_Default	Stroke_CES	Simple mode	14	28.1385	46.6024	1.661062e+12 (0.00-7.747213e+51)	0.556367
SC_Default	Stroke_CES	Weighted mode	14	-47.9988	48.7887	0.000000e+00 (0.00-4.832020e+20)	0.343165
SC_Dorsal.Attention	Stroke_CES	IVW(MRE)	8	12.5996	14.655	2.964328e+05 (0.00-8.841571e+17)	0.38993
SC_Dorsal.Attention	Stroke_CES	MR Egger	8	6.17296	49.2199	4.796100e+02 (0.00-3.781575e+44)	0.904291
SC_Dorsal.Attention	Stroke_CES	Weighted median	8	17.7303	27.4169	5.013652e+07 (0.00-1.091114e+31)	0.517832
SC_Dorsal.Attention	Stroke_CES	Simple mode	8	20.2217	36.6906	6.056057e+08 (0.00-1.032414e+40)	0.598679
SC_Dorsal.Attention	Stroke_CES	Weighted mode	8	20.2217	38.4676	6.056057e+08 (0.00-3.360934e+41)	0.615345
SC_Frontoparietal	Stroke_CES	IVW(MRE)	11	-4.15164	33.3947	2.000000e-02 (0.00-4.198304e+26)	0.901062
SC_Frontoparietal	Stroke_CES	MR Egger	11	-118.135	86.0002	0.000000e+00 (0.00-7.929630e+21)	0.202789
SC_Frontoparietal	Stroke_CES	Weighted median	11	-11.5122	40.5795	0.000000e+00 (0.00-3.486053e+29)	0.776645
SC_Frontoparietal	Stroke_CES	Simple mode	11	-0.27728	59.1769	7.600000e-01 (0.00-1.786356e+50)	0.996354
SC_Frontoparietal	Stroke_CES	Weighted mode	11	4.28507	56.8708	7.261000e+01 (0.00-1.863857e+50)	0.941424
SC_global.sc.fa	Stroke_CES	IVW(MRE)	47	-7.44929	3.59972	0.000000e+00 (0.00-6.700000e-01)	0.0385076
SC_global.sc.fa	Stroke_CES	MR Egger	47	-2.27696	10.9871	1.000000e-01 (0.00-2.309514e+08)	0.836757
SC_global.sc.fa	Stroke_CES	Weighted median	47	-5.73249	4.97264	0.000000e+00 (0.00-5.536000e+01)	0.24899
SC_global.sc.fa	Stroke_CES	Simple mode	47	-1.3329	11.1989	2.600000e-01 (0.00-8.991226e+08)	0.905777
SC_global.sc.fa	Stroke_CES	Weighted mode	47	-19.0826	9.24552	0.000000e+00 (0.00-3.800000e-01)	0.0446863
SC_Limbic	Stroke_CES	IVW(MRE)	7	-3.85701	4.74149	2.000000e-02 (0.00-2.295900e+02)	0.415955
SC_Limbic	Stroke_CES	MR Egger	7	-9.60639	22.8703	0.000000e+00 (0.00-1.975037e+15)	0.691897
SC_Limbic	Stroke_CES	Weighted median	7	-3.87597	11.0258	2.000000e-02 (0.00-5.035178e+07)	0.725185
SC_Limbic	Stroke_CES	Simple mode	7	-3.91866	15.722	2.000000e-02 (0.00-4.797549e+11)	0.811483
SC_Limbic	Stroke_CES	Weighted mode	7	-2.92026	15.279	5.000000e-02 (0.00-5.463282e+11)	0.854728
SC_Somatomotor	Stroke_CES	IVW(MRE)	17	-7.08388	5.98201	0.000000e+00 (0.00-1.036300e+02)	0.236335
SC_Somatomotor	Stroke_CES	MR Egger	17	-0.0898032	15.2108	9.100000e-01 (0.00-8.103816e+12)	0.995367
SC_Somatomotor	Stroke_CES	Weighted median	17	-6.94977	8.24888	0.000000e+00 (0.00-1.007736e+04)	0.399503
SC_Somatomotor	Stroke_CES	Simple mode	17	-4.30571	14.492	1.000000e-02 (0.00-2.923538e+10)	0.770206
SC_Somatomotor	Stroke_CES	Weighted mode	17	-6.20209	13.3547	0.000000e+00 (0.00-4.722614e+08)	0.648608
SC_Ventral.Attention	Stroke_CES	IVW(MRE)	11	-5.6992	34.6797	0.000000e+00 (0.00-1.108668e+27)	0.869465
SC_Ventral.Attention	Stroke_CES	MR Egger	11	-24.4286	98.7275	0.000000e+00 (0.00-2.687757e+73)	0.810125
SC_Ventral.Attention	Stroke_CES	Weighted median	11	-11.7712	41.0715	0.000000e+00 (0.00-7.056282e+29)	0.774416
SC_Ventral.Attention	Stroke_CES	Simple mode	11	-61.0726	62.2237	0.000000e+00 (0.00-2.769546e+26)	0.349495
SC_Ventral.Attention	Stroke_CES	Weighted mode	11	-45.2178	64.1894	0.000000e+00 (0.00-1.003008e+35)	0.497234
SC_Visual	Stroke_CES	IVW(MRE)	20	-3.40761	2.53207	3.000000e-02 (0.00-4.740000e+00)	0.178373
SC_Visual	Stroke_CES	MR Egger	20	4.6007	8.95251	9.955000e+01 (0.00-4.155200e+09)	0.613573
SC_Visual	Stroke_CES	Weighted median	20	-1.46044	3.29414	2.300000e-01 (0.00-1.478300e+02)	0.657517
SC_Visual	Stroke_CES	Simple mode	20	0.672026	5.35124	1.960000e+00 (0.00-7.029447e+04)	0.901381
SC_Visual	Stroke_CES	Weighted mode	20	0.347978	5.08336	1.420000e+00 (0.00-3.007247e+04)	0.946139
SC_Default	Stroke_SVS	IVW(MRE)	14	34.3867	20.1907	8.589471e+14 ( 0.01- 1.320240e+32)	0.0885501
SC_Default	Stroke_SVS	MR Egger	14	61.6849	49.3459	6.157428e+26 ( 0.00- 6.215765e+68)	0.23511
SC_Default	Stroke_SVS	Weighted median	14	25.8669	25.4087	1.713319e+11 ( 0.00- 7.281102e+32)	0.308664
SC_Default	Stroke_SVS	Simple mode	14	56.4806	41.2065	3.382368e+24 ( 0.00- 4.026497e+59)	0.19368
SC_Default	Stroke_SVS	Weighted mode	14	27.4202	37.8795	8.099408e+11 ( 0.00- 1.419581e+44)	0.481964
SC_Dorsal.Attention	Stroke_SVS	IVW(MRE)	8	-13.1432	34.6141	0.000000e+00 ( 0.00- 5.702964e+23)	0.704163
SC_Dorsal.Attention	Stroke_SVS	MR Egger	8	124.787	55.9043	1.564279e+54 (4051721.03-6.039335e+101)	0.0670668
SC_Dorsal.Attention	Stroke_SVS	Weighted median	8	-37.3119	35.6681	0.000000e+00 ( 0.00- 1.435296e+14)	0.295521
SC_Dorsal.Attention	Stroke_SVS	Simple mode	8	-30.5844	54.5284	0.000000e+00 ( 0.00- 1.357868e+33)	0.592365
SC_Dorsal.Attention	Stroke_SVS	Weighted mode	8	-39.0862	52.2014	0.000000e+00 ( 0.00- 2.882367e+27)	0.478402
SC_Frontoparietal	Stroke_SVS	IVW(MRE)	12	1.93279	32.4344	6.910000e+00 ( 0.00- 2.806100e+28)	0.952482
SC_Frontoparietal	Stroke_SVS	MR Egger	12	3.50102	98.1439	3.315000e+01 ( 0.00- 1.154108e+85)	0.972246
SC_Frontoparietal	Stroke_SVS	Weighted median	12	29.7439	47.7802	8.271964e+12 ( 0.00- 3.881014e+53)	0.533603
SC_Frontoparietal	Stroke_SVS	Simple mode	12	46.7335	71.16	1.977372e+20 ( 0.00- 7.391329e+80)	0.524851
SC_Frontoparietal	Stroke_SVS	Weighted mode	12	45.3747	69.4959	5.081376e+19 ( 0.00- 7.279324e+78)	0.527223
SC_global.sc.fa	Stroke_SVS	IVW(MRE)	48	3.48	3.73486	3.246000e+01 ( 0.02- 4.903651e+04)	0.351459
SC_global.sc.fa	Stroke_SVS	MR Egger	48	-2.03074	11.1951	1.300000e-01 ( 0.00- 4.441731e+08)	0.856854
SC_global.sc.fa	Stroke_SVS	Weighted median	48	4.62632	5.74929	1.021400e+02 ( 0.00- 7.999848e+06)	0.421006
SC_global.sc.fa	Stroke_SVS	Simple mode	48	7.66869	9.49468	2.140280e+03 ( 0.00- 2.585248e+11)	0.423342
SC_global.sc.fa	Stroke_SVS	Weighted mode	48	6.87534	7.25198	9.681000e+02 ( 0.00- 1.441890e+09)	0.347946
SC_Limbic	Stroke_SVS	IVW(MRE)	7	-5.5043	9.7489	0.000000e+00 ( 0.00- 8.089884e+05)	0.572341
SC_Limbic	Stroke_SVS	MR Egger	7	-37.3007	26.0224	0.000000e+00 ( 0.00- 8.938058e+05)	0.211188
SC_Limbic	Stroke_SVS	Weighted median	7	8.51938	13.3747	5.010940e+03 ( 0.00- 1.215310e+15)	0.52414
SC_Limbic	Stroke_SVS	Simple mode	7	9.47638	20.2818	1.304782e+04 ( 0.00- 2.397392e+21)	0.656817
SC_Limbic	Stroke_SVS	Weighted mode	7	9.30527	19.4334	1.099579e+04 ( 0.00- 3.830824e+20)	0.649011
SC_Somatomotor	Stroke_SVS	IVW(MRE)	17	3.14906	6.80945	2.331000e+01 ( 0.00- 1.458625e+07)	0.643755
SC_Somatomotor	Stroke_SVS	MR Egger	17	3.87984	17.0002	4.842000e+01 ( 0.00- 1.431821e+16)	0.822555
SC_Somatomotor	Stroke_SVS	Weighted median	17	-4.83607	10.1121	1.000000e-02 ( 0.00- 3.215930e+06)	0.632475
SC_Somatomotor	Stroke_SVS	Simple mode	17	-6.02849	16.1678	0.000000e+00 ( 0.00- 1.393585e+11)	0.714138
SC_Somatomotor	Stroke_SVS	Weighted mode	17	-6.81035	14.3504	0.000000e+00 ( 0.00- 1.809556e+09)	0.641501
SC_Ventral.Attention	Stroke_SVS	IVW(MRE)	11	9.54448	35.6715	1.396742e+04 ( 0.00- 3.230803e+34)	0.789033
SC_Ventral.Attention	Stroke_SVS	MR Egger	11	-90.325	91.4353	0.000000e+00 ( 0.00- 4.014871e+38)	0.349035
SC_Ventral.Attention	Stroke_SVS	Weighted median	11	65.1966	45.7691	2.063138e+28 ( 0.00- 1.879360e+67)	0.154311
SC_Ventral.Attention	Stroke_SVS	Simple mode	11	82.0075	80.0639	4.124655e+35 ( 0.00-5.849707e+103)	0.329844
SC_Ventral.Attention	Stroke_SVS	Weighted mode	11	83.1705	77.3928	1.319787e+36 ( 0.00-9.967885e+101)	0.307775
SC_Visual	Stroke_SVS	IVW(MRE)	20	-1.58827	2.78692	2.000000e-01 ( 0.00- 4.814000e+01)	0.568744
SC_Visual	Stroke_SVS	MR Egger	20	-5.22613	10.3538	1.000000e-02 ( 0.00- 3.496983e+06)	0.619856
SC_Visual	Stroke_SVS	Weighted median	20	-1.84599	3.87673	1.600000e-01 ( 0.00- 3.149400e+02)	0.633951
SC_Visual	Stroke_SVS	Simple mode	20	-2.54557	6.12004	8.000000e-02 ( 0.00- 1.270448e+04)	0.682114
SC_Visual	Stroke_SVS	Weighted mode	20	-2.20844	5.55885	1.100000e-01 ( 0.00- 5.924810e+03)	0.695586
