# Supplementary material for: Causal Associations between Functional/Structural Connectivity and Stroke: A Bidirectional Mendelian Randomization Study
Source: Biomedicines. 2023 May 29;11(6):1575. doi: 10.3390/biomedicines11061575 (PMC10295514; doi:10.3390/biomedicines11061575)
Supplement: Supplementary file 1 [file biomedicines-11-01575-s001.zip › S-Table 4.xlsx]

## Sheet: sheet1
Supplementary Table 4. Sensitivity analysis of instrumental variables used in MR analyses
Functional/structural connectivity (exposure)	Stroke type (outcome)	nSNP	Pleiotropy	Heterogenenity
			MR-egger P-value	IVW test P-value	MR-egger P-value
FC_Default	Stroke_AS	17	0.564691	0.942142	0.928881
FC_Dorsal.Attention	Stroke_AS	13	0.93658	0.818144	0.752244
FC_Frontoparietal	Stroke_AS	22	0.507597	0.896502	0.882553
FC_global.fc.gmean	Stroke_AS	8	0.225958	0.702468	0.829784
FC_Limbic	Stroke_AS	10	0.396851	0.454518	0.432245
FC_Somatomotor	Stroke_AS	12	0.734667	0.547022	0.467701
FC_Ventral.Attention	Stroke_AS	5	0.606835	0.687891	0.586489
FC_Visual	Stroke_AS	11	0.478352	0.452184	0.409865
SC_Default	Stroke_AS	14	0.306983	0.913472	0.933375
SC_Dorsal.Attention	Stroke_AS	8	0.327215	0.0501285	0.0661268
SC_Frontoparietal	Stroke_AS	10	0.487825	0.295042	0.260852
SC_global.sc.fa	Stroke_AS	47	0.34449	0.117853	0.118199
SC_Limbic	Stroke_AS	7	0.452517	0.830931	0.826854
SC_Somatomotor	Stroke_AS	17	0.794618	0.229708	0.183731
SC_Ventral.Attention	Stroke_AS	11	0.739678	0.0227	0.0150142
SC_Visual	Stroke_AS	20	0.978284	0.685169	0.62197
FC_Default	Stroke_AIS	18	0.940441	0.91557	0.881915
FC_Dorsal.Attention	Stroke_AIS	13	0.26797	0.739772	0.782568
FC_Frontoparietal	Stroke_AIS	21	0.72936	0.893971	0.86436
FC_global.fc.gmean	Stroke_AIS	8	0.124352	0.71849	0.970038
FC_Limbic	Stroke_AIS	10	0.412107	0.446865	0.420357
FC_Somatomotor	Stroke_AIS	12	0.309022	0.446565	0.457136
FC_Ventral.Attention	Stroke_AIS	5	0.68318	0.805882	0.702351
FC_Visual	Stroke_AIS	11	0.211705	0.606237	0.696853
SC_Default	Stroke_AIS	14	0.544701	0.810288	0.777168
SC_Dorsal.Attention	Stroke_AIS	8	0.186101	0.0348781	0.0883005
SC_Frontoparietal	Stroke_AIS	10	0.684674	0.311772	0.24664
SC_global.sc.fa	Stroke_AIS	47	0.386414	0.274453	0.267775
SC_Limbic	Stroke_AIS	7	0.529641	0.670718	0.610049
SC_Somatomotor	Stroke_AIS	17	0.367235	0.278056	0.27357
SC_Ventral.Attention	Stroke_AIS	11	0.89926	0.209713	0.15243
SC_Visual	Stroke_AIS	20	0.928782	0.680636	0.617688
FC_Default	Stroke_LAS	18	0.110119	0.410945	0.539831
FC_Dorsal.Attention	Stroke_LAS	13	0.453479	0.31963	0.293575
FC_Frontoparietal	Stroke_LAS	21	0.572521	0.903068	0.884261
FC_global.fc.gmean	Stroke_LAS	8	0.520244	0.860273	0.834625
FC_Limbic	Stroke_LAS	10	0.381899	0.868313	0.880114
FC_Somatomotor	Stroke_LAS	12	0.607137	0.564146	0.49961
FC_Ventral.Attention	Stroke_LAS	5	0.450939	0.463813	0.415948
FC_Visual	Stroke_LAS	11	0.278319	0.392752	0.419025
SC_Default	Stroke_LAS	14	0.264867	0.68936	0.729332
SC_Dorsal.Attention	Stroke_LAS	8	0.228578	0.556928	0.669025
SC_Frontoparietal	Stroke_LAS	11	0.327599	0.261596	0.272555
SC_global.sc.fa	Stroke_LAS	48	0.229744	0.0312158	0.0367437
SC_Limbic	Stroke_LAS	7	0.513698	0.218228	0.183662
SC_Somatomotor	Stroke_LAS	17	0.381451	0.547356	0.53479
SC_Ventral.Attention	Stroke_LAS	11	0.72354	0.00467292	0.00296234
SC_Visual	Stroke_LAS	20	0.177156	0.305057	0.364107
FC_Default	Stroke_CES	19	0.534092	0.299997	0.267908
FC_Dorsal.Attention	Stroke_CES	13	0.323149	0.025128	0.0308448
FC_Frontoparietal	Stroke_CES	21	0.680822	0.546924	0.493179
FC_global.fc.gmean	Stroke_CES	8	0.276808	0.268466	0.312264
FC_Limbic	Stroke_CES	10	0.273149	0.205119	0.240966
FC_Somatomotor	Stroke_CES	12	0.50482	0.296311	0.261506
FC_Ventral.Attention	Stroke_CES	4	0.198107	0.0427963	0.23302
FC_Visual	Stroke_CES	11	0.674007	0.966408	0.949705
SC_Default	Stroke_CES	14	0.334203	0.204528	0.21158
SC_Dorsal.Attention	Stroke_CES	8	0.890037	0.841772	0.754982
SC_Frontoparietal	Stroke_CES	11	0.187499	0.211355	0.290624
SC_global.sc.fa	Stroke_CES	47	0.620375	0.0368025	0.0315237
SC_Limbic	Stroke_CES	7	0.796984	0.935341	0.882781
SC_Somatomotor	Stroke_CES	17	0.622705	0.382022	0.332604
SC_Ventral.Attention	Stroke_CES	11	0.84278	0.131158	0.0921623
SC_Visual	Stroke_CES	20	0.363223	0.271299	0.2676
FC_Default	Stroke_SVS	19	0.877051	0.141566	0.109209
FC_Dorsal.Attention	Stroke_SVS	13	0.660492	0.798477	0.746575
FC_Frontoparietal	Stroke_SVS	21	0.672953	0.502952	0.450008
FC_global.fc.gmean	Stroke_SVS	8	0.839866	0.728728	0.624212
FC_Limbic	Stroke_SVS	10	0.884491	0.901013	0.845102
FC_Somatomotor	Stroke_SVS	12	0.334968	0.59424	0.602117
FC_Ventral.Attention	Stroke_SVS	4	0.964839	0.78212	0.583731
FC_Visual	Stroke_SVS	11	0.536922	0.322681	0.278456
SC_Default	Stroke_SVS	14	0.553626	0.131956	0.110898
SC_Dorsal.Attention	Stroke_SVS	8	0.0331059	0.0541108	0.410755
SC_Frontoparietal	Stroke_SVS	12	0.986744	0.471116	0.383641
SC_global.sc.fa	Stroke_SVS	48	0.60371	0.359529	0.332253
SC_Limbic	Stroke_SVS	7	0.24165	0.481385	0.587764
SC_Somatomotor	Stroke_SVS	17	0.962965	0.476319	0.404571
SC_Ventral.Attention	Stroke_SVS	11	0.267422	0.315806	0.350203
SC_Visual	Stroke_SVS	20	0.718998	0.481453	0.424305
