# Supplementary material for: Causal Associations between Functional/Structural Connectivity and Stroke: A Bidirectional Mendelian Randomization Study
Source: Biomedicines. 2023 May 29;11(6):1575. doi: 10.3390/biomedicines11061575 (PMC10295514; doi:10.3390/biomedicines11061575)
Supplement: Supplementary file 1 [file biomedicines-11-01575-s001.zip › S-Table 5.xlsx]

## Sheet: STROKE_AS
Supplementary Table 5.1 .GWAS summary data of STROKE_AS at P-value<5.0×10-6
Stroke type	rsID	effect_allele	other_allele	Beta	SE	P-value	effect_allele_frequency
STROKE_AS	rs12200309	t	g	-0.0595	0.0112	1.203e-07	0.7946
STROKE_AS	rs75802256	t	c	-0.0759	0.0131	7.482e-09	0.8628
STROKE_AS	rs74695629	t	c	-0.0772	0.0131	3.824e-09	0.8576
STROKE_AS	rs74447631	a	g	-0.0759	0.0132	8.307e-09	0.8628
STROKE_AS	rs3866831	a	g	-0.0446	0.0096	3.108e-06	0.6119
STROKE_AS	rs10774623	a	g	0.0522	0.011	2.057e-06	0.7726
STROKE_AS	rs151796	t	c	-0.049	0.0106	3.686e-06	0.2713
STROKE_AS	rs1906615	t	g	0.0825	0.0113	3.233e-13	0.2112
STROKE_AS	rs2282983	t	c	0.0436	0.0095	4.692e-06	0.6389
STROKE_AS	rs7662801	a	g	0.0481	0.0102	2.389e-06	0.2913
STROKE_AS	rs17201698	t	g	-0.077	0.0133	6.741e-09	0.8629
STROKE_AS	rs28502066	a	g	-0.0506	0.01	4.547e-07	0.7011
STROKE_AS	rs4572196	a	g	0.0527	0.011	1.63e-06	0.7705
STROKE_AS	rs2253677	c	g	0.0629	0.0096	4.554e-11	0.6548
STROKE_AS	rs4833443	t	c	0.0938	0.0142	3.704e-11	0.1193
STROKE_AS	rs8179	t	c	-0.0574	0.0117	9.864e-07	0.2066
STROKE_AS	rs1412834	t	c	-0.0472	0.0092	3.234e-07	0.4894
STROKE_AS	rs17042175	a	t	0.0986	0.0138	9.639e-13	0.1239
STROKE_AS	rs2758603	t	c	0.0643	0.0095	1.548e-11	0.6413
STROKE_AS	rs4767284	a	g	-0.0486	0.0101	1.489e-06	0.2912
STROKE_AS	rs9534433	a	g	0.0614	0.0107	9.912e-09	0.7571
STROKE_AS	rs12639820	t	c	-0.0893	0.0139	1.43e-10	0.8774
STROKE_AS	rs1560708	t	c	-0.0451	0.0096	2.912e-06	0.3477
STROKE_AS	rs139853365	t	c	0.075	0.0162	3.81e-06	0.893
STROKE_AS	rs72831930	a	g	-0.0732	0.014	1.716e-07	0.8447
STROKE_AS	rs75294181	a	g	0.0911	0.0168	5.66e-08	0.092
STROKE_AS	rs4447926	t	c	0.0491	0.0102	1.405e-06	0.3871
STROKE_AS	rs2043304	t	c	-0.0463	0.0097	1.623e-06	0.3451
STROKE_AS	rs842375	t	c	-0.0536	0.0104	2.251e-07	0.2672
STROKE_AS	rs17042098	a	g	0.0932	0.0141	3.275e-11	0.1194
STROKE_AS	rs3790607	a	c	-0.0845	0.0165	2.988e-07	0.9076
STROKE_AS	rs2546802	a	g	-0.0499	0.0105	1.995e-06	0.3411
STROKE_AS	rs28650220	t	c	0.0884	0.014	2.693e-10	0.1229
STROKE_AS	rs2595099	a	c	0.0454	0.0098	3.895e-06	0.3179
STROKE_AS	rs74900776	a	g	0.0901	0.0139	9.755e-11	0.1229
STROKE_AS	rs10738608	a	c	-0.046	0.0097	2.134e-06	0.5159
STROKE_AS	rs9526214	t	c	-0.0584	0.0107	4.258e-08	0.2436
STROKE_AS	rs10744777	t	c	0.0521	0.0098	9.078e-08	0.6623
STROKE_AS	rs79842006	t	g	-0.0763	0.0132	7.124e-09	0.8628
STROKE_AS	rs6912034	t	c	0.0769	0.013	3.516e-09	0.1423
STROKE_AS	rs2758609	a	g	-0.0634	0.0095	2.257e-11	0.3602
STROKE_AS	rs597808	a	g	0.06	0.0096	3.753e-10	0.4882
STROKE_AS	rs2475214	t	c	0.0476	0.0094	4.736e-07	0.6027
STROKE_AS	rs6596811	t	c	0.0763	0.0132	6.764e-09	0.138
STROKE_AS	rs917016	t	c	-0.0529	0.0112	2.54e-06	0.7961
STROKE_AS	rs10777230	a	g	0.0478	0.0101	2.161e-06	0.2926
STROKE_AS	rs9534447	c	g	0.0613	0.0107	1.023e-08	0.7618
STROKE_AS	rs74820349	a	c	-0.0955	0.0196	1.168e-06	0.9388
STROKE_AS	rs2129977	a	g	0.0833	0.0111	7.409e-14	0.2119
STROKE_AS	rs42377	a	g	-0.0505	0.0103	9.097e-07	0.3053
STROKE_AS	rs470928	a	g	-0.0758	0.0137	3.061e-08	0.8683
STROKE_AS	rs11957829	a	g	0.0616	0.0128	1.513e-06	0.8315
STROKE_AS	rs1029510	a	t	0.0443	0.0092	1.612e-06	0.4427
STROKE_AS	rs866376	a	c	-0.0583	0.0118	8.22e-07	0.2363
STROKE_AS	rs4942561	t	g	0.064	0.0107	2.048e-09	0.7581
STROKE_AS	rs7788833	t	c	-0.0503	0.011	4.536e-06	0.779
STROKE_AS	rs10883939	t	c	-0.0437	0.0094	3.781e-06	0.4779
STROKE_AS	rs116187470	a	g	0.0713	0.0145	8.053e-07	0.1356
STROKE_AS	rs36212731	t	g	-0.0568	0.0112	3.594e-07	0.2151
STROKE_AS	rs74597754	a	g	-0.0879	0.0163	7.154e-08	0.9052
STROKE_AS	rs4766897	t	c	0.0714	0.0109	6.133e-11	0.3382
STROKE_AS	rs7137828	t	c	-0.0613	0.0093	5.211e-11	0.527
STROKE_AS	rs2717334	c	g	0.0792	0.0149	1.11e-07	0.1035
STROKE_AS	rs78884723	t	g	-0.1124	0.0238	2.403e-06	0.047
STROKE_AS	rs13378860	t	c	0.0481	0.0101	1.944e-06	0.6921
STROKE_AS	rs6050	t	c	-0.0524	0.0106	7.871e-07	0.7418
STROKE_AS	rs142637665	a	g	-0.0774	0.0131	3.715e-09	0.8576
STROKE_AS	rs4942570	a	g	-0.0571	0.0103	2.81e-08	0.2788
STROKE_AS	rs72900157	c	g	-0.0976	0.0138	1.675e-12	0.8757
STROKE_AS	rs1471859	a	c	-0.0426	0.0093	4.433e-06	0.5863
STROKE_AS	rs80181719	t	g	-0.076	0.0132	7.386e-09	0.8628
STROKE_AS	rs75507181	c	g	-0.0951	0.0196	1.168e-06	0.9386
STROKE_AS	rs55677033	t	c	0.0454	0.0097	3.176e-06	0.6588
STROKE_AS	rs7300252	t	c	-0.0478	0.0103	3.401e-06	0.2922
STROKE_AS	rs10757275	a	g	0.0493	0.0091	5.737e-08	0.4964
STROKE_AS	rs1906596	t	c	-0.099	0.0141	1.92e-12	0.8751
STROKE_AS	rs55704954	t	c	0.0786	0.0164	1.689e-06	0.1076
STROKE_AS	rs6819940	a	g	-0.0493	0.0101	1e-06	0.7089
STROKE_AS	rs9567707	t	c	-0.0636	0.0116	3.985e-08	0.1931
STROKE_AS	rs11066283	a	g	-0.0692	0.0104	2.36e-11	0.5885
STROKE_AS	rs60314748	t	c	0.046	0.0097	2.031e-06	0.6587
STROKE_AS	rs6561325	t	c	0.0513	0.0104	7.672e-07	0.7272
STROKE_AS	rs1408223	a	g	-0.0581	0.011	1.159e-07	0.2388
STROKE_AS	rs72900149	a	c	0.0981	0.0138	1.257e-12	0.1241
STROKE_AS	rs145960625	a	g	-0.0755	0.0163	3.354e-06	0.1071
STROKE_AS	rs192478765	a	g	0.0937	0.0194	1.292e-06	0.1017
STROKE_AS	rs2758608	a	t	0.0635	0.0095	2.185e-11	0.6397
STROKE_AS	rs17042144	t	c	-0.0953	0.0141	1.291e-11	0.8798
STROKE_AS	rs2181786	t	c	-0.0629	0.0107	4.047e-09	0.2433
STROKE_AS	rs148637199	t	c	-0.0514	0.0109	2.163e-06	0.6757
STROKE_AS	rs59788391	a	g	-0.0976	0.0139	2.125e-12	0.8769
STROKE_AS	rs78694194	a	g	-0.0754	0.0131	9.776e-09	0.8628
STROKE_AS	rs4611994	t	c	-0.0992	0.0138	6.234e-13	0.8761
STROKE_AS	rs7398796	t	c	0.0494	0.0106	3.098e-06	0.7035
STROKE_AS	rs2723334	t	c	0.0833	0.0112	9.456e-14	0.2116
STROKE_AS	rs2107595	a	g	0.0803	0.0121	3.586e-11	0.1671
STROKE_AS	rs7750826	a	g	-0.0597	0.0104	9.477e-09	0.7455
STROKE_AS	rs77190919	a	t	0.0782	0.0132	3.144e-09	0.1421
STROKE_AS	rs10757272	t	c	0.0464	0.0091	3.407e-07	0.4833
STROKE_AS	rs9316216	t	c	0.0496	0.0101	8.374e-07	0.6965
STROKE_AS	rs2350269	t	c	0.0983	0.0144	7.717e-12	0.1198
STROKE_AS	rs9534444	c	g	-0.048	0.01	1.717e-06	0.2963
STROKE_AS	rs67249485	a	t	-0.0833	0.0112	9.112e-14	0.7885
STROKE_AS	rs75725917	a	c	0.0985	0.0138	1.012e-12	0.1239
STROKE_AS	rs72900155	a	c	0.0984	0.0138	1.055e-12	0.1239
STROKE_AS	rs17368659	t	g	0.0688	0.0142	1.248e-06	0.1303
STROKE_AS	rs11066320	a	g	0.0559	0.0093	1.792e-09	0.4282
STROKE_AS	rs2919323	a	t	-0.0444	0.0096	3.859e-06	0.6611
STROKE_AS	rs76312770	a	g	-0.1017	0.0221	4.209e-06	0.9527
STROKE_AS	rs494963	a	c	0.0742	0.0144	2.683e-07	0.1323
STROKE_AS	rs4543199	t	c	-0.0886	0.0139	1.691e-10	0.8769
STROKE_AS	rs79280766	a	g	0.1434	0.0303	2.197e-06	0.0362
STROKE_AS	rs2129983	a	g	-0.0827	0.0111	1.036e-13	0.7873
STROKE_AS	rs3763764	a	g	0.0558	0.0111	4.536e-07	0.785
STROKE_AS	rs1537376	t	c	-0.0508	0.0092	3.24e-08	0.4924
STROKE_AS	rs4132234	t	c	0.0521	0.0102	2.943e-07	0.299
STROKE_AS	rs186901714	a	g	-0.0947	0.0174	5.129e-08	0.9097
STROKE_AS	rs143268049	t	c	-0.191	0.0371	2.648e-07	0.9776
STROKE_AS	rs2540175	t	c	0.065	0.0095	9.329e-12	0.6463
STROKE_AS	rs1265565	t	c	0.0497	0.0105	1.986e-06	0.3786
STROKE_AS	rs17042121	a	g	-0.0946	0.014	1.68e-11	0.88
STROKE_AS	rs1831733	t	c	-0.047	0.0092	3.551e-07	0.5383
STROKE_AS	rs28521134	t	c	0.0941	0.0138	9.189e-12	0.1256
STROKE_AS	rs12197982	c	g	-0.0641	0.0112	9.453e-09	0.7942
STROKE_AS	rs76229004	t	c	0.0896	0.014	1.359e-10	0.1225
STROKE_AS	rs192238573	t	g	0.1031	0.0186	3.057e-08	0.0893
STROKE_AS	rs1556516	c	g	0.0446	0.0091	8.698e-07	0.4975
STROKE_AS	rs2540183	c	g	0.0649	0.0103	3.547e-10	0.6718
STROKE_AS	rs72889922	a	g	0.2504	0.0535	2.912e-06	0.015
STROKE_AS	rs1026089	a	g	0.047	0.0102	4.303e-06	0.296
STROKE_AS	rs6838295	t	c	-0.0617	0.0111	2.354e-08	0.6139
STROKE_AS	rs1333048	a	c	-0.0529	0.0094	1.982e-08	0.5057
STROKE_AS	rs2595084	a	g	0.0465	0.0099	2.329e-06	0.3184
STROKE_AS	rs4284534	a	g	0.0528	0.0103	3.197e-07	0.7301
STROKE_AS	rs36053597	t	c	0.061	0.0121	4.553e-07	0.1688
STROKE_AS	rs2158496	t	c	0.0688	0.0143	1.543e-06	0.1185
STROKE_AS	rs61871745	a	g	-0.0567	0.0112	3.812e-07	0.2147
STROKE_AS	rs61462713	t	c	-0.055	0.0103	9.025e-08	0.2772
STROKE_AS	rs7133964	c	g	0.0517	0.0102	3.948e-07	0.7095
STROKE_AS	rs7091346	t	c	-0.0494	0.0097	3.245e-07	0.3447
STROKE_AS	rs2295786	a	t	0.0506	0.0096	1.434e-07	0.6562
STROKE_AS	rs74496596	t	c	0.0894	0.0139	1.396e-10	0.1227
STROKE_AS	rs2758619	a	g	0.0642	0.0096	2.678e-11	0.6548
STROKE_AS	rs2526619	a	g	-0.085	0.0144	3.353e-09	0.8884
STROKE_AS	rs117876107	a	g	0.1363	0.0285	1.719e-06	0.0325
STROKE_AS	rs13111975	a	g	-0.0468	0.01	3.07e-06	0.7075
STROKE_AS	rs6584579	a	g	0.0494	0.0094	1.341e-07	0.6094
STROKE_AS	rs646910	a	t	0.0743	0.0143	2.239e-07	0.1323
STROKE_AS	rs77860854	a	g	-0.0894	0.0139	1.394e-10	0.8773
STROKE_AS	rs7697491	a	t	0.0459	0.0096	1.589e-06	0.384
STROKE_AS	rs1467604	a	g	0.0581	0.0109	1.079e-07	0.7613
STROKE_AS	rs10849943	t	c	-0.0541	0.0111	1.105e-06	0.2288
STROKE_AS	rs6843082	a	g	-0.0805	0.0112	7.787e-13	0.7857
STROKE_AS	rs2891168	a	g	-0.0485	0.0092	1.128e-07	0.5139
STROKE_AS	rs682178	t	c	-0.0453	0.0099	4.719e-06	0.6045
STROKE_AS	rs7784712	t	c	0.0819	0.0161	3.564e-07	0.088
STROKE_AS	rs7529564	t	c	0.0656	0.0098	1.878e-11	0.6472
STROKE_AS	rs77014272	a	g	0.0773	0.0131	3.65e-09	0.1423
STROKE_AS	rs10786772	a	g	-0.0484	0.0097	5.701e-07	0.3433
STROKE_AS	rs76078234	c	g	0.0882	0.0173	3.456e-07	0.0911
STROKE_AS	rs10786776	a	g	0.0484	0.0094	2.8e-07	0.6026
STROKE_AS	rs11731160	t	g	0.0472	0.0103	4.239e-06	0.2961
STROKE_AS	rs75410682	a	g	0.0755	0.0131	8.001e-09	0.1423
STROKE_AS	rs981150	a	g	-0.047	0.01	2.416e-06	0.683
STROKE_AS	rs10757274	a	g	-0.0473	0.0091	1.756e-07	0.5138
STROKE_AS	rs3001790	t	g	0.0651	0.0096	1.394e-11	0.6538
STROKE_AS	rs1535792	a	t	0.0602	0.0107	1.975e-08	0.7595
STROKE_AS	rs17042088	t	c	0.0892	0.0139	1.368e-10	0.1227
STROKE_AS	rs1939214	a	g	-0.0576	0.012	1.746e-06	0.8297
STROKE_AS	rs2200733	t	c	0.0981	0.014	2.47e-12	0.1229
STROKE_AS	rs1799983	t	g	0.0515	0.0101	3.682e-07	0.319
STROKE_AS	rs6475606	t	c	0.0425	0.0091	3.005e-06	0.4795
STROKE_AS	rs11191822	t	g	0.0495	0.0098	4.234e-07	0.6559
STROKE_AS	rs2546804	t	c	-0.0457	0.0099	3.692e-06	0.3239
STROKE_AS	rs2842869	a	g	0.0663	0.0099	1.899e-11	0.6537
STROKE_AS	rs7683586	a	t	-0.0476	0.0102	3.311e-06	0.7086
STROKE_AS	rs11619988	t	c	0.0495	0.0106	3.348e-06	0.736
STROKE_AS	rs9526212	a	g	-0.0604	0.0107	1.778e-08	0.2416
STROKE_AS	rs2853641	a	g	0.0637	0.0095	1.776e-11	0.6444
STROKE_AS	rs2244144	a	g	-0.0627	0.0097	9.945e-11	0.3368
STROKE_AS	rs2742313	t	c	-0.0478	0.0097	7.911e-07	0.3455
STROKE_AS	rs2339907	a	c	-0.0471	0.0103	4.549e-06	0.2846
STROKE_AS	rs10850034	a	t	0.0682	0.0116	3.677e-09	0.4474
STROKE_AS	rs842390	a	g	-0.0493	0.0104	2.103e-06	0.267
STROKE_AS	rs4378452	t	c	-0.0489	0.0098	6.346e-07	0.6488
STROKE_AS	rs7933146	a	t	0.1372	0.0284	1.337e-06	0.0332
STROKE_AS	rs2005108	t	c	0.0732	0.0143	3.367e-07	0.1346
STROKE_AS	rs13121924	a	g	0.0445	0.0094	2.301e-06	0.3848
STROKE_AS	rs4843625	c	g	0.0461	0.0093	6.574e-07	0.4267
STROKE_AS	rs1438998	a	t	-0.0485	0.0104	3.211e-06	0.7082
STROKE_AS	rs1375302	t	c	-0.0474	0.01	2.41e-06	0.6512
STROKE_AS	rs9534439	t	c	-0.0606	0.0117	2.154e-07	0.1895
STROKE_AS	rs7694827	t	g	-0.0489	0.0102	1.586e-06	0.717
STROKE_AS	rs646760	a	t	-0.0741	0.0144	2.878e-07	0.8678
STROKE_AS	rs78915578	c	g	0.092	0.0168	4.739e-08	0.0914
STROKE_AS	rs4959545	t	c	-0.0744	0.0134	2.677e-08	0.8679
STROKE_AS	rs11191836	t	c	-0.0497	0.0098	3.817e-07	0.3464
STROKE_AS	rs1216862	a	g	-0.0556	0.0109	3.613e-07	0.2392
STROKE_AS	rs1560707	t	g	-0.0449	0.0096	2.961e-06	0.3479
STROKE_AS	rs115480909	t	c	0.0767	0.0131	4.631e-09	0.1421
STROKE_AS	rs473238	t	c	0.0746	0.0135	3.042e-08	0.1323
STROKE_AS	rs8052174	c	g	-0.0483	0.0106	4.786e-06	0.2592
STROKE_AS	rs77926136	a	g	-0.0762	0.0132	7.102e-09	0.8628
STROKE_AS	rs78872508	t	c	-0.0703	0.0137	2.855e-07	0.8694
STROKE_AS	rs7986104	c	g	-0.0588	0.0109	6.083e-08	0.2418
STROKE_AS	rs10744775	t	c	0.0476	0.0103	3.94e-06	0.7342
STROKE_AS	rs12046278	t	c	-0.0495	0.0099	5.875e-07	0.6337
STROKE_AS	rs10774613	t	c	-0.0471	0.0094	6.369e-07	0.5713
STROKE_AS	rs1570620	t	c	0.0631	0.0107	3.529e-09	0.7577
STROKE_AS	rs7294375	t	g	-0.053	0.0104	3.33e-07	0.7289
STROKE_AS	rs2736609	t	c	-0.0639	0.0095	1.611e-11	0.3618
STROKE_AS	rs11105520	t	g	0.0466	0.0101	3.785e-06	0.294
STROKE_AS	rs2218697	a	g	-0.0486	0.0102	1.729e-06	0.6613
STROKE_AS	rs2248080	a	t	-0.067	0.0102	6.075e-11	0.3152
STROKE_AS	rs2493284	a	g	0.0735	0.0159	3.871e-06	0.106
STROKE_AS	rs12644950	a	g	0.0546	0.0107	3.096e-07	0.2454
STROKE_AS	rs1537373	t	g	-0.045	0.009	6.447e-07	0.5029
STROKE_AS	rs1049331	t	c	-0.0611	0.012	3.88e-07	0.2184
STROKE_AS	rs6536024	t	c	-0.0484	0.0094	2.295e-07	0.466
STROKE_AS	rs2023937	a	t	-0.0755	0.0149	3.997e-07	0.8991
STROKE_AS	rs75143273	a	g	0.0768	0.0131	4.163e-09	0.1446
STROKE_AS	rs12371292	t	c	0.0522	0.0103	3.673e-07	0.2729
STROKE_AS	rs12524120	a	t	0.0808	0.0147	3.597e-08	0.111
STROKE_AS	rs77672008	t	c	0.0894	0.0139	1.398e-10	0.1227
STROKE_AS	rs1922928	a	c	0.0974	0.0194	5.068e-07	0.0937
STROKE_AS	rs3759377	a	g	0.0483	0.0101	1.985e-06	0.7078
STROKE_AS	rs605949	t	c	0.0741	0.0144	2.956e-07	0.1321
STROKE_AS	rs17515707	t	c	-0.0536	0.0107	5.682e-07	0.7051
STROKE_AS	rs1549758	t	c	0.0532	0.0104	3.109e-07	0.3125
STROKE_AS	rs10014075	c	g	0.0773	0.0164	2.552e-06	0.1249
STROKE_AS	rs42036	c	g	0.0559	0.0109	3.233e-07	0.7519
STROKE_AS	rs8046196	t	g	0.0434	0.0093	2.892e-06	0.5177
STROKE_AS	rs28381684	a	t	-0.0704	0.0143	8.181e-07	0.8699
STROKE_AS	rs842398	t	g	0.0493	0.0104	1.888e-06	0.7325
STROKE_AS	rs77510766	a	g	0.0759	0.0133	1.135e-08	0.1372
STROKE_AS	rs17260983	t	c	0.0775	0.0131	3.4e-09	0.1371
STROKE_AS	rs1053007	a	g	-0.0468	0.0096	1.146e-06	0.347
STROKE_AS	rs61875672	t	c	0.0514	0.0107	1.466e-06	0.2481
STROKE_AS	rs2475213	a	t	0.0499	0.0097	2.712e-07	0.6555
STROKE_AS	rs2241107	t	c	0.0641	0.0095	1.407e-11	0.644
STROKE_AS	rs11105462	a	g	0.0485	0.0101	1.698e-06	0.2735
STROKE_AS	rs7258189	t	c	0.046	0.0097	2.006e-06	0.6547
STROKE_AS	rs10849925	a	g	-0.0505	0.01	4.656e-07	0.6511
STROKE_AS	rs2736605	t	c	0.0642	0.0096	2.473e-11	0.6556
STROKE_AS	rs17261060	a	g	0.0767	0.0133	7.411e-09	0.137
STROKE_AS	rs10159384	t	c	-0.0549	0.0103	9.167e-08	0.2784
STROKE_AS	rs2006798	a	g	-0.0539	0.011	9.923e-07	0.773
STROKE_AS	rs111462982	a	g	-0.1373	0.03	4.567e-06	0.9732
STROKE_AS	rs9997725	c	g	-0.0519	0.0111	2.923e-06	0.7671
STROKE_AS	rs6533530	t	c	0.0445	0.0095	3.045e-06	0.3868
STROKE_AS	rs60279377	a	g	-0.0957	0.0196	1.053e-06	0.9387
STROKE_AS	rs2266514	t	c	0.0649	0.0096	1.404e-11	0.655
STROKE_AS	rs9526219	a	g	-0.0525	0.0103	3.829e-07	0.2698
STROKE_AS	rs11066085	t	g	-0.0543	0.01	5.138e-08	0.3394
STROKE_AS	rs2632512	t	c	0.058	0.0113	3.175e-07	0.2061
STROKE_AS	rs12646447	t	c	-0.0982	0.0138	1.282e-12	0.8765
STROKE_AS	rs11105519	a	c	-0.0469	0.0101	3.496e-06	0.7069
STROKE_AS	rs1333042	a	g	-0.0444	0.0091	1.05e-06	0.5016
STROKE_AS	rs42039	t	c	-0.0574	0.011	1.645e-07	0.2455
STROKE_AS	rs7341791	a	g	-0.049	0.0092	8.709e-08	0.4863
STROKE_AS	rs7695659	a	g	0.0471	0.01	2.567e-06	0.2945
STROKE_AS	rs9526218	c	g	-0.0528	0.0104	3.333e-07	0.2692
STROKE_AS	rs75187510	t	g	0.0894	0.0139	1.382e-10	0.1227
STROKE_AS	rs650724	a	g	-0.0793	0.0167	2.174e-06	0.0938
STROKE_AS	rs7766042	t	c	-0.0847	0.016	1.244e-07	0.8978
STROKE_AS	rs7219031	a	g	0.0596	0.0116	2.585e-07	0.1933
STROKE_AS	rs112927894	t	c	-0.0466	0.0102	4.69e-06	0.6898
STROKE_AS	rs3176326	a	g	-0.0549	0.0118	3.414e-06	0.199
STROKE_AS	rs6872625	t	g	0.051	0.0111	4.206e-06	0.2381
STROKE_AS	rs114846969	a	g	-0.0744	0.0158	2.46e-06	0.1128
STROKE_AS	rs11930528	t	g	0.0936	0.0138	9.969e-12	0.1257
STROKE_AS	rs642898	a	g	0.0485	0.0102	2.114e-06	0.7077
STROKE_AS	rs57217136	t	c	0.072	0.0157	4.444e-06	0.8855
STROKE_AS	rs13147730	t	c	-0.0648	0.0126	3.021e-07	0.5701
STROKE_AS	rs6820568	t	c	0.0833	0.0112	9.252e-14	0.2118
STROKE_AS	rs11721578	a	g	0.0479	0.0101	2.338e-06	0.2917
STROKE_AS	rs55910626	c	g	0.0549	0.0103	9.911e-08	0.7227
STROKE_AS	rs141014318	a	g	-0.0462	0.0098	2.498e-06	0.524
STROKE_AS	rs12124567	a	g	0.0597	0.0121	8.423e-07	0.2717
STROKE_AS	rs11098089	a	c	-0.089	0.0139	1.466e-10	0.8772
STROKE_AS	rs12054352	a	g	-0.0898	0.0186	1.339e-06	0.9315
STROKE_AS	rs1886964	t	c	0.0611	0.0118	2.208e-07	0.8099
STROKE_AS	rs7124178	t	c	-0.0524	0.0107	8.982e-07	0.7523
STROKE_AS	rs59111453	c	g	-0.0824	0.0161	3.35e-07	0.9111
STROKE_AS	rs1747223	a	g	-0.0592	0.0109	5.762e-08	0.2411
STROKE_AS	rs608194	t	c	0.0613	0.0127	1.503e-06	0.1834
STROKE_AS	rs10241964	a	g	0.0849	0.0148	9.843e-09	0.1021
STROKE_AS	rs3184504	t	c	0.0638	0.0093	5.892e-12	0.4713
STROKE_AS	rs75472582	a	g	0.076	0.0133	9.931e-09	0.1372
STROKE_AS	rs912427	t	c	-0.0631	0.0116	5.142e-08	0.193
STROKE_AS	rs4998248	a	g	0.0655	0.0103	2.045e-10	0.6339
STROKE_AS	rs72983508	a	c	0.0695	0.0143	1.084e-06	0.1299
STROKE_AS	rs12650941	a	t	0.0882	0.014	2.903e-10	0.1227
STROKE_AS	rs2450509	t	c	-0.0572	0.0115	6.84e-07	0.8068
STROKE_AS	rs42033	a	t	0.0593	0.0118	4.662e-07	0.7937
STROKE_AS	rs499459	a	g	0.0741	0.0136	4.856e-08	0.1325
STROKE_AS	rs1970112	t	c	-0.0467	0.0091	2.879e-07	0.5295
STROKE_AS	rs4307025	a	t	0.059	0.0103	1.035e-08	0.2735
STROKE_AS	rs17042093	c	g	0.0898	0.0139	1.225e-10	0.1226
STROKE_AS	rs2632515	a	g	-0.0572	0.0115	7.16e-07	0.8071
STROKE_AS	rs2595074	a	t	-0.049	0.0101	1.09e-06	0.6814
STROKE_AS	rs28441665	t	c	-0.0852	0.0181	2.346e-06	0.928
STROKE_AS	rs9632884	c	g	0.0428	0.0092	3.008e-06	0.4824
STROKE_AS	rs6427307	a	g	0.0644	0.0095	1.279e-11	0.6435
STROKE_AS	rs4034949	t	c	-0.0514	0.0102	4.986e-07	0.6595
STROKE_AS	rs593226	a	g	0.0519	0.0109	1.784e-06	0.7419
STROKE_AS	rs56391951	a	g	0.0511	0.0103	7.596e-07	0.2708
STROKE_AS	rs79783857	t	g	-0.0764	0.0132	6.685e-09	0.8628
STROKE_AS	rs73015011	t	c	0.0704	0.0151	2.964e-06	0.8871
STROKE_AS	rs2680707	t	c	0.0524	0.0112	2.997e-06	0.2065
STROKE_AS	rs2919320	a	g	-0.044	0.0096	4.867e-06	0.6611
STROKE_AS	rs2723300	a	g	0.0499	0.01	6.714e-07	0.3185
STROKE_AS	rs55791371	a	c	0.0707	0.015	2.355e-06	0.8878
STROKE_AS	rs75630045	a	g	0.2002	0.043	3.293e-06	0.0144
STROKE_AS	rs12038119	a	g	-0.082	0.0169	1.245e-06	0.9149
STROKE_AS	rs842394	c	g	-0.0492	0.0104	2.284e-06	0.2753
STROKE_AS	rs13141190	a	g	0.0456	0.0094	1.237e-06	0.3787
STROKE_AS	rs6561322	a	t	0.0612	0.0116	1.391e-07	0.8067
STROKE_AS	rs1900828	a	g	0.0506	0.0102	7.482e-07	0.3083
STROKE_AS	rs79618067	t	g	0.0762	0.0132	7.276e-09	0.1374
STROKE_AS	rs12229946	t	g	0.0473	0.0101	2.945e-06	0.2744
STROKE_AS	rs6815628	t	c	0.0633	0.0114	3.009e-08	0.4176
STROKE_AS	rs10116277	t	g	0.0469	0.0092	3.81e-07	0.4798
STROKE_AS	rs78693276	a	g	-0.0865	0.0164	1.389e-07	0.9021
STROKE_AS	rs75353310	a	g	-0.1372	0.0299	4.601e-06	0.9732
STROKE_AS	rs190674220	t	c	0.0822	0.0157	1.752e-07	0.1163
STROKE_AS	rs1153432	t	c	0.0592	0.0117	4.134e-07	0.8024
STROKE_AS	rs246946	t	c	0.047	0.0099	2.222e-06	0.6851
STROKE_AS	rs842388	t	g	-0.0496	0.0103	1.586e-06	0.268
STROKE_AS	rs149733755	a	c	0.0768	0.0131	4.385e-09	0.1422
STROKE_AS	rs10858940	t	c	-0.0476	0.0102	3.19e-06	0.7221
STROKE_AS	rs77796590	t	c	-0.0756	0.0131	8.957e-09	0.8621
STROKE_AS	rs79616889	a	c	0.0761	0.0132	7.16e-09	0.1372
STROKE_AS	rs10849942	t	c	0.0537	0.011	1.199e-06	0.7698
STROKE_AS	rs3750847	t	c	-0.0568	0.011	2.561e-07	0.2152
STROKE_AS	rs1052067	a	g	-0.053	0.0105	4.246e-07	0.287
STROKE_AS	rs113722226	t	c	0.0695	0.015	3.422e-06	0.8875
STROKE_AS	rs2853643	a	g	-0.0642	0.0096	2.78e-11	0.3367
STROKE_AS	rs79368490	a	g	-0.076	0.0131	7.192e-09	0.8628
STROKE_AS	rs75964227	a	g	0.0748	0.0132	1.381e-08	0.14
STROKE_AS	rs56093138	a	c	0.047	0.0101	3.385e-06	0.7002
STROKE_AS	rs2595075	a	g	-0.0489	0.0101	1.198e-06	0.6815
STROKE_AS	rs79266831	t	c	0.1635	0.0347	2.521e-06	0.0242
STROKE_AS	rs9420904	a	g	-0.049	0.0097	4.684e-07	0.3457
STROKE_AS	rs7659024	a	g	0.0514	0.0107	1.725e-06	0.2439
STROKE_AS	rs79416687	t	c	0.1371	0.03	4.761e-06	0.0268
STROKE_AS	rs10411252	t	c	-0.0466	0.0098	1.734e-06	0.3418
STROKE_AS	rs1537375	t	c	-0.0519	0.0091	1.241e-08	0.4979
STROKE_AS	rs2247937	t	c	-0.064	0.0099	1.003e-10	0.322
STROKE_AS	rs2023938	t	c	-0.0833	0.0152	4.407e-08	0.8995
STROKE_AS	rs7435890	a	g	0.057	0.0106	8.707e-08	0.302
STROKE_AS	rs17042081	t	g	0.0894	0.0139	1.353e-10	0.1226
STROKE_AS	rs79395402	a	c	0.0823	0.0144	1.087e-08	0.1431
STROKE_AS	rs2023936	c	g	-0.0514	0.0112	4.864e-06	0.7942
STROKE_AS	rs10858966	c	g	0.0489	0.0101	1.45e-06	0.2931
STROKE_AS	rs2383206	a	g	-0.0481	0.0091	1.307e-07	0.4927
STROKE_AS	rs114176245	t	c	0.0695	0.0144	1.332e-06	0.1295
STROKE_AS	rs78073007	t	c	0.0923	0.0141	6.278e-11	0.1193
STROKE_AS	rs7963922	a	g	-0.0519	0.0104	6.727e-07	0.7265
STROKE_AS	rs505987	a	g	0.0663	0.0141	2.556e-06	0.1354
STROKE_AS	rs6914568	a	g	-0.077	0.0131	4.057e-09	0.8578
STROKE_AS	rs1537407	t	c	-0.0662	0.0131	4.477e-07	0.7984
STROKE_AS	rs2248074	t	c	-0.0649	0.0097	1.88e-11	0.3386
STROKE_AS	rs610303	a	c	-0.0518	0.01	2.09e-07	0.3376
STROKE_AS	rs79332111	t	c	-0.0661	0.0145	4.853e-06	0.8805
STROKE_AS	rs77174882	a	g	0.0687	0.0143	1.61e-06	0.1186
STROKE_AS	rs137863695	a	g	-0.0881	0.0123	9.217e-13	0.7049
STROKE_AS	rs2147163	t	c	-0.052	0.0104	4.964e-07	0.2713
STROKE_AS	rs2251636	c	g	-0.0649	0.0094	5.933e-12	0.3766
STROKE_AS	rs9305019	t	c	-0.0589	0.0126	3.039e-06	0.1692
STROKE_AS	rs12646754	t	c	0.0966	0.0138	2.869e-12	0.1235
STROKE_AS	rs674546	a	g	-0.0587	0.0127	3.53e-06	0.8167
STROKE_AS	rs12571024	t	c	-0.0514	0.0103	6.485e-07	0.3804
STROKE_AS	rs10849944	t	c	0.0518	0.011	2.788e-06	0.7721
STROKE_AS	rs2546083	t	c	0.0472	0.0098	1.344e-06	0.6837
STROKE_AS	rs79178008	a	g	0.0678	0.0144	2.397e-06	0.1185
STROKE_AS	rs706621	c	g	0.05	0.0104	1.419e-06	0.7328
STROKE_AS	rs12796666	t	c	-0.0524	0.0107	9.776e-07	0.7537
STROKE_AS	rs79485249	a	c	-0.1021	0.02	3.109e-07	0.9278
STROKE_AS	rs67764572	t	c	0.0483	0.0098	7.747e-07	0.6552
STROKE_AS	rs1448817	a	g	-0.0599	0.0104	8.98e-09	0.7282
STROKE_AS	rs6854111	a	t	-0.0832	0.0112	8.718e-14	0.7883
STROKE_AS	rs34716494	a	t	-0.0521	0.0107	1.125e-06	0.7542
STROKE_AS	rs9936039	a	c	-0.0561	0.0108	1.983e-07	0.2506
STROKE_AS	rs7654314	t	c	0.0498	0.0102	1.023e-06	0.2915
STROKE_AS	rs842397	t	c	-0.0514	0.0104	6.705e-07	0.2672
STROKE_AS	rs4344620	a	g	-0.0516	0.0104	6.622e-07	0.2698
STROKE_AS	rs951318	a	g	-0.0676	0.0136	6.598e-07	0.8684
STROKE_AS	rs10858939	a	c	-0.0492	0.0102	1.402e-06	0.7268
STROKE_AS	rs887953	t	c	0.0643	0.0096	2.258e-11	0.6613
STROKE_AS	rs7798197	a	g	-0.0529	0.0115	4.158e-06	0.7969
STROKE_AS	rs586701	t	g	-0.0583	0.0127	4.219e-06	0.8177
STROKE_AS	rs12639654	t	c	0.098	0.0138	1.441e-12	0.1232
STROKE_AS	rs7300285	a	g	-0.054	0.01	7.692e-08	0.3521
STROKE_AS	rs72667982	a	g	-0.0638	0.0117	4.987e-08	0.7762
STROKE_AS	rs4942571	a	g	-0.0526	0.0103	3.622e-07	0.2699
STROKE_AS	rs78169666	a	c	-0.0766	0.0131	4.984e-09	0.8581
STROKE_AS	rs76020229	t	c	-0.0768	0.0131	4.597e-09	0.8587
STROKE_AS	rs7341786	a	c	-0.0479	0.0091	1.516e-07	0.4864
STROKE_AS	rs553542	t	c	-0.0701	0.0133	1.272e-07	0.8642
STROKE_AS	rs10883922	c	g	0.0474	0.0098	1.294e-06	0.6589
STROKE_AS	rs72981684	t	c	0.0695	0.0143	1.107e-06	0.1299
STROKE_AS	rs10407692	a	g	-0.047	0.0097	1.149e-06	0.3469
STROKE_AS	rs77559139	a	g	0.1371	0.0273	5.267e-07	0.0369
STROKE_AS	rs4540107	a	c	0.0985	0.0138	8.265e-13	0.1242
STROKE_AS	rs10850001	a	t	0.0565	0.0098	7.288e-09	0.4428
STROKE_AS	rs2189682	t	c	0.0542	0.0112	1.394e-06	0.2111
STROKE_AS	rs284279	t	c	0.0495	0.01	6.449e-07	0.3824
STROKE_AS	rs1548577	a	g	0.043	0.0093	3.265e-06	0.4417
STROKE_AS	rs17261011	a	g	0.0764	0.0131	5.655e-09	0.1372
STROKE_AS	rs10811652	a	c	-0.0443	0.0091	1.112e-06	0.5165
STROKE_AS	rs3750848	t	g	0.0564	0.011	3.253e-07	0.785
STROKE_AS	rs912428	a	g	-0.064	0.0116	3.348e-08	0.1925
STROKE_AS	rs10776752	t	g	0.0868	0.017	3.086e-07	0.0856
STROKE_AS	rs644885	a	g	0.0602	0.0127	2.01e-06	0.1825
STROKE_AS	rs842373	a	c	0.0544	0.0103	1.416e-07	0.7325
STROKE_AS	rs2919318	a	g	0.0448	0.0097	4.12e-06	0.3339
STROKE_AS	rs842407	c	g	-0.0612	0.0107	1.179e-08	0.24
STROKE_AS	rs6852393	a	g	-0.0458	0.01	4.712e-06	0.7091
STROKE_AS	rs2466455	t	c	-0.0832	0.0112	9.821e-14	0.7887
STROKE_AS	rs114419655	a	g	0.0892	0.0165	6.573e-08	0.0936
STROKE_AS	rs9929316	c	g	0.0545	0.011	6.884e-07	0.7629
STROKE_AS	rs9112	a	g	0.0467	0.01	3.069e-06	0.4334
STROKE_AS	rs1265166	a	c	-0.0485	0.0098	7.746e-07	0.3463
STROKE_AS	rs4959546	a	g	0.0766	0.0131	5.579e-09	0.1372
STROKE_AS	rs912426	t	c	0.0629	0.0116	5.605e-08	0.807
STROKE_AS	rs76756825	t	c	0.0895	0.0139	1.323e-10	0.1227
STROKE_AS	rs11105443	a	t	-0.0516	0.0102	4.532e-07	0.7274
STROKE_AS	rs17260640	c	g	0.0746	0.0133	2.088e-08	0.132
STROKE_AS	rs10738606	a	t	-0.0508	0.0092	3.12e-08	0.5169
STROKE_AS	rs11099961	t	c	0.0534	0.0104	3.017e-07	0.2591
STROKE_AS	rs10777209	t	c	-0.0496	0.0102	1.083e-06	0.7273
STROKE_AS	rs191065989	t	c	0.0762	0.0134	1.15e-08	0.3029
STROKE_AS	rs2723298	t	c	0.0506	0.0102	6.871e-07	0.3027
STROKE_AS	rs4942556	t	c	0.0616	0.0116	1.175e-07	0.8093
STROKE_AS	rs112223391	a	g	-0.0555	0.0104	9.979e-08	0.2753
STROKE_AS	rs842376	a	g	-0.0539	0.0103	1.901e-07	0.2663
STROKE_AS	rs112107114	a	g	-0.0684	0.0149	4.636e-06	0.1124
STROKE_AS	rs10883944	t	g	-0.0504	0.0096	1.366e-07	0.3446
STROKE_AS	rs4451181	a	g	0.0791	0.0132	2.265e-09	0.1422
STROKE_AS	rs6489825	a	g	0.0475	0.0102	2.981e-06	0.7133
STROKE_AS	rs706620	t	c	0.0497	0.0104	1.816e-06	0.7329
STROKE_AS	rs520146	t	c	0.0697	0.0133	1.688e-07	0.1353
STROKE_AS	rs2595093	a	g	0.0565	0.0122	3.648e-06	0.1687
STROKE_AS	rs139255647	a	g	-0.1308	0.027	1.233e-06	0.9366
STROKE_AS	rs2595078	a	g	-0.0459	0.0098	3.132e-06	0.6817
STROKE_AS	rs10786773	a	t	0.0505	0.0096	1.436e-07	0.6548
STROKE_AS	rs7673598	a	g	0.0467	0.01	3.063e-06	0.2912
STROKE_AS	rs34311906	t	c	-0.0548	0.0108	3.635e-07	0.5989
STROKE_AS	rs2736606	a	t	0.0679	0.0132	2.755e-07	0.7076
STROKE_AS	rs149070156	t	c	0.1648	0.0334	7.852e-07	0.0239
STROKE_AS	rs146412847	a	g	0.082	0.0139	3.344e-09	0.1418
STROKE_AS	rs12932445	t	c	-0.0544	0.0119	4.99e-06	0.8205
STROKE_AS	rs842405	a	g	-0.0496	0.0104	1.857e-06	0.2687
STROKE_AS	rs56125973	t	c	0.0718	0.0152	2.155e-06	0.8879
STROKE_AS	rs144826254	t	g	0.0687	0.0149	4.149e-06	0.8856
STROKE_AS	rs79259127	a	g	-0.0967	0.0196	7.618e-07	0.9383
STROKE_AS	rs11722839	a	g	-0.0467	0.0101	3.389e-06	0.7083
STROKE_AS	rs78229461	t	c	0.0971	0.0139	2.582e-12	0.1235
STROKE_AS	rs6850768	t	c	0.0467	0.01	3.273e-06	0.2916
STROKE_AS	rs2540174	c	g	-0.0709	0.0137	2.461e-07	0.2445
STROKE_AS	rs2842864	a	g	-0.0647	0.0097	2.409e-11	0.3455
STROKE_AS	rs842377	t	g	-0.0562	0.011	3.032e-07	0.2672
STROKE_AS	rs2142308	c	g	-0.0554	0.0112	7.559e-07	0.2124
STROKE_AS	rs79631257	t	g	0.0894	0.0139	1.395e-10	0.1226
STROKE_AS	rs2360943	a	g	-0.0465	0.0097	1.597e-06	0.3478
STROKE_AS	rs4942566	c	g	0.062	0.0107	7.537e-09	0.7618
STROKE_AS	rs10774622	t	c	-0.053	0.011	1.607e-06	0.2278
STROKE_AS	rs6845908	a	g	-0.0462	0.0101	4.545e-06	0.7036
STROKE_AS	rs78252540	t	c	0.0763	0.0132	7.061e-09	0.1373
STROKE_AS	rs532436	a	g	0.0566	0.0117	1.425e-06	0.1924
STROKE_AS	rs72699046	c	g	0.0897	0.0171	1.53e-07	0.0824
STROKE_AS	rs35276016	t	c	0.0984	0.0184	9.308e-08	0.0851
STROKE_AS	rs1906610	a	g	0.087	0.0154	1.733e-08	0.1081
STROKE_AS	rs42031	a	t	0.0604	0.0117	2.525e-07	0.7936
STROKE_AS	rs4151702	c	g	-0.0551	0.0117	2.626e-06	0.2
STROKE_AS	rs10419865	c	g	0.0466	0.0097	1.372e-06	0.6497
STROKE_AS	rs78652110	a	g	0.0884	0.014	2.699e-10	0.1219
STROKE_AS	rs7968960	a	c	-0.0477	0.0103	3.745e-06	0.6563
STROKE_AS	rs1570622	a	g	0.0629	0.0116	5.632e-08	0.807
STROKE_AS	rs56162932	a	c	0.0469	0.0102	4.001e-06	0.2767
STROKE_AS	rs1375301	t	c	0.045	0.0098	4.705e-06	0.3176
STROKE_AS	rs2526375	a	g	-0.0597	0.0117	3.617e-07	0.8156
STROKE_AS	rs78115319	t	c	0.0935	0.0141	3.49e-11	0.1199
STROKE_AS	rs144800962	a	g	-0.0712	0.0134	1.047e-07	0.8672
STROKE_AS	rs2595112	c	g	-0.0497	0.0103	1.345e-06	0.6852
STROKE_AS	rs842384	t	c	0.0531	0.0104	3.052e-07	0.7335
STROKE_AS	rs6855154	t	c	0.0461	0.0101	4.621e-06	0.2912
STROKE_AS	rs116322866	a	g	-0.0613	0.011	2.788e-08	0.7315
STROKE_AS	rs4959130	a	g	0.0799	0.0131	1.127e-09	0.1417
STROKE_AS	rs115594766	a	g	0.0684	0.0149	4.668e-06	0.8877
STROKE_AS	rs9644862	t	g	-0.0474	0.0101	2.54e-06	0.5439
STROKE_AS	rs79654735	a	g	-0.0892	0.0139	1.474e-10	0.8773
STROKE_AS	rs7681423	t	c	0.0499	0.0108	3.93e-06	0.2497
STROKE_AS	rs593698	a	g	0.0738	0.0143	2.672e-07	0.1319
STROKE_AS	rs4626276	a	c	-0.0897	0.0139	1.008e-10	0.877
STROKE_AS	rs72981680	a	c	0.0694	0.0143	1.128e-06	0.1299
STROKE_AS	rs11066301	a	g	-0.055	0.0095	7.557e-09	0.5747
STROKE_AS	rs2276109	t	c	-0.0696	0.0142	1.006e-06	0.8707
STROKE_AS	rs11200643	t	c	-0.0516	0.0109	2.312e-06	0.2291
STROKE_AS	rs17282423	a	g	0.0495	0.0104	2.156e-06	0.7359
STROKE_AS	rs75021220	t	c	0.0999	0.0148	1.494e-11	0.1162
STROKE_AS	rs72900144	a	g	-0.0979	0.0138	1.529e-12	0.8762
STROKE_AS	rs73015024	t	g	-0.0694	0.0149	3.021e-06	0.1127
STROKE_AS	rs78581380	t	g	-0.0801	0.0147	4.825e-08	0.8888
STROKE_AS	rs7783974	t	c	0.0794	0.017	2.808e-06	0.0879
STROKE_AS	rs1570221	a	g	-0.0489	0.0096	3.747e-07	0.3435
STROKE_AS	rs150986675	t	c	-0.0708	0.0141	5.339e-07	0.8629
STROKE_AS	rs42041	c	g	0.056	0.0109	2.96e-07	0.7511
STROKE_AS	rs6533644	a	g	0.0481	0.01	1.668e-06	0.291
STROKE_AS	rs4886564	t	c	-0.0653	0.0138	2.367e-06	0.8701
STROKE_AS	rs842387	a	g	-0.0511	0.0104	8.289e-07	0.2675
STROKE_AS	rs842365	a	g	0.0552	0.0104	1.031e-07	0.7278
STROKE_AS	rs7683332	t	c	0.0472	0.0103	4.323e-06	0.2924
STROKE_AS	rs1448799	a	g	0.0465	0.0101	4.026e-06	0.3137
STROKE_AS	rs11105429	t	c	-0.0509	0.0103	7.521e-07	0.7298
STROKE_AS	rs7859727	t	c	0.0493	0.0091	7.184e-08	0.4889
STROKE_AS	rs842399	a	t	-0.0497	0.0103	1.473e-06	0.2675
STROKE_AS	rs10255384	a	c	0.0851	0.016	9.997e-08	0.0883
STROKE_AS	rs4977757	a	g	-0.0449	0.0098	4.202e-06	0.5229
STROKE_AS	rs11105468	a	t	0.0477	0.0102	2.786e-06	0.2764
STROKE_AS	rs11105442	c	g	0.0514	0.0102	4.9e-07	0.2725
STROKE_AS	rs148937160	t	g	-0.0635	0.0126	4.415e-07	0.585
STROKE_AS	rs2984132	t	c	0.0463	0.0094	8.632e-07	0.6031
STROKE_AS	rs9526208	a	g	-0.0616	0.0107	7.819e-09	0.2421
STROKE_AS	rs77265569	t	g	-0.0743	0.0158	2.562e-06	0.1128
STROKE_AS	rs879324	a	g	0.0567	0.0119	1.904e-06	0.1792
STROKE_AS	rs11666993	a	g	0.048	0.0097	7.998e-07	0.6551
STROKE_AS	rs12648785	a	g	0.0889	0.014	2.135e-10	0.1223
STROKE_AS	rs78460052	a	g	0.0757	0.0132	9.051e-09	0.1371
STROKE_AS	rs12644625	t	c	0.0974	0.0138	1.975e-12	0.1241
STROKE_AS	rs6853702	a	g	0.0468	0.01	3.073e-06	0.2909
STROKE_AS	rs2736613	t	c	0.0644	0.0097	2.865e-11	0.6625
STROKE_AS	rs28664719	a	g	0.0444	0.0096	4.14e-06	0.3391
STROKE_AS	rs12647316	t	c	0.0892	0.0139	1.242e-10	0.1239
STROKE_AS	rs77285919	t	c	0.0801	0.0174	3.9e-06	0.0938
STROKE_AS	rs2129982	a	g	-0.0811	0.0111	3.369e-13	0.7883
STROKE_AS	rs2595076	c	g	-0.0496	0.0101	8.737e-07	0.681
STROKE_AS	rs4833436	t	c	0.0893	0.0139	1.416e-10	0.1227
STROKE_AS	rs4346023	t	c	0.0476	0.0102	2.762e-06	0.7078
STROKE_AS	rs842372	a	g	0.0528	0.0103	3.394e-07	0.7308
STROKE_AS	rs475937	a	c	0.0757	0.0137	2.916e-08	0.1318
STROKE_AS	rs13143308	t	g	0.0814	0.011	1.611e-13	0.2162
STROKE_AS	rs72900148	c	g	-0.0982	0.0138	1.192e-12	0.8759
STROKE_AS	rs2060236	c	g	0.0465	0.0097	1.538e-06	0.6543
STROKE_AS	rs34416434	t	c	-0.1155	0.0239	1.389e-06	0.0472
STROKE_AS	rs114591768	t	c	0.3355	0.0712	2.428e-06	0.9889
STROKE_AS	rs17248727	t	c	0.0721	0.0148	1.124e-06	0.8856
STROKE_AS	rs144557534	c	g	0.0782	0.0157	6.559e-07	0.1177
STROKE_AS	rs17630235	a	g	0.0586	0.0094	4.227e-10	0.4152
STROKE_AS	rs41265025	t	c	-0.0549	0.0103	8.467e-08	0.277
STROKE_AS	rs2853646	t	c	-0.0651	0.0099	4.845e-11	0.3266
STROKE_AS	rs6561323	a	g	-0.0629	0.0107	4.648e-09	0.2388
STROKE_AS	rs60102266	t	c	-0.0954	0.0201	2.09e-06	0.9435
STROKE_AS	rs17042171	a	c	0.0968	0.014	4.748e-12	0.1234
STROKE_AS	rs2253809	t	c	0.0647	0.0095	8.48e-12	0.6443
STROKE_AS	rs1535793	a	g	0.0532	0.0105	3.781e-07	0.7433
STROKE_AS	rs58077526	a	c	0.051	0.0111	4.54e-06	0.7843
STROKE_AS	rs2758618	t	c	0.0646	0.0097	2.552e-11	0.6547
STROKE_AS	rs1537374	a	g	-0.0472	0.0091	1.922e-07	0.4892
STROKE_AS	rs4447925	t	c	0.0896	0.014	1.394e-10	0.1226
STROKE_AS	rs2632511	a	g	0.0513	0.0112	4.658e-06	0.2055
STROKE_AS	rs6905560	t	c	-0.078	0.0131	2.92e-09	0.8577
STROKE_AS	rs842401	t	c	-0.048	0.0104	3.55e-06	0.2676
STROKE_AS	rs7975788	t	g	-0.0517	0.0102	4.554e-07	0.7289
STROKE_AS	rs11984041	t	c	0.0784	0.0151	1.992e-07	0.0986
STROKE_AS	rs6596812	a	g	0.0763	0.0132	6.919e-09	0.1374
STROKE_AS	rs10774625	a	g	0.0612	0.0096	1.486e-10	0.4826
STROKE_AS	rs138294113	t	c	-0.0693	0.0149	3.239e-06	0.1126
STROKE_AS	rs1333046	a	t	0.0499	0.0093	7.539e-08	0.4925
STROKE_AS	rs1906592	t	g	-0.0977	0.0141	3.531e-12	0.8769
STROKE_AS	rs74316714	a	g	0.0848	0.0173	9.952e-07	0.0913
STROKE_AS	rs6918607	t	c	-0.0766	0.0131	4.753e-09	0.8578
STROKE_AS	rs60409120	t	c	0.097	0.014	3.729e-12	0.1223
STROKE_AS	rs35283972	a	g	0.0488	0.0104	2.84e-06	0.7357
STROKE_AS	rs9534454	t	c	-0.0595	0.0106	2.305e-08	0.2438
STROKE_AS	rs9567720	a	c	0.0515	0.0104	7.003e-07	0.7301
STROKE_AS	rs77309872	t	c	-0.0935	0.0141	3.31e-11	0.8801
STROKE_AS	rs648300	c	g	0.0483	0.0102	2.197e-06	0.7069
STROKE_AS	rs8104480	a	g	0.0474	0.0097	1.126e-06	0.6548
STROKE_AS	rs11150529	t	g	0.0455	0.0097	2.516e-06	0.446
STROKE_AS	rs34071855	c	g	-0.0516	0.0097	9.895e-08	0.6371
STROKE_AS	rs1922930	a	c	-0.0756	0.0146	2.324e-07	0.8812
STROKE_AS	rs78816356	a	g	0.0812	0.0173	2.592e-06	0.0936
STROKE_AS	rs114957082	a	g	0.0761	0.0132	7.679e-09	0.1371
STROKE_AS	rs11065991	t	c	0.0613	0.0093	4.26e-11	0.4196
STROKE_AS	rs79704528	a	g	0.0951	0.0196	1.234e-06	0.0613
STROKE_AS	rs42235	t	c	-0.0533	0.0103	2.091e-07	0.3062
STROKE_AS	rs9922147	t	c	-0.0529	0.011	1.487e-06	0.2353
STROKE_AS	rs7436333	a	c	0.0912	0.0141	9.43e-11	0.1243
STROKE_AS	rs927624	a	t	0.053	0.0104	3.908e-07	0.7266
STROKE_AS	rs42043	a	g	0.0541	0.0107	4.841e-07	0.7504
STROKE_AS	rs3768276	a	g	0.0514	0.0097	1.358e-07	0.4966
STROKE_AS	rs9632885	a	g	0.0475	0.0092	2.189e-07	0.4753
STROKE_AS	rs17696736	a	g	-0.0556	0.0094	3.341e-09	0.5693
STROKE_AS	rs2595085	c	g	-0.0471	0.0098	1.616e-06	0.6815
STROKE_AS	rs4529121	a	g	0.0884	0.0139	2.294e-10	0.1219
STROKE_AS	rs842374	a	g	0.0538	0.0115	2.591e-06	0.7397
STROKE_AS	rs36037140	a	g	-0.1266	0.0271	2.904e-06	0.9449
STROKE_AS	rs10849966	a	t	-0.0506	0.0103	9.673e-07	0.2975
STROKE_AS	rs1773122	a	g	-0.056	0.0109	2.752e-07	0.2388
STROKE_AS	rs7318773	t	g	0.058	0.0109	1.085e-07	0.7582
STROKE_AS	rs2585191	a	t	-0.0473	0.0098	1.319e-06	0.316
STROKE_AS	rs12948345	t	c	0.0604	0.0118	2.916e-07	0.1835
STROKE_AS	rs8108977	t	g	-0.0473	0.0097	1.223e-06	0.3436
STROKE_AS	rs28392642	t	c	-0.0893	0.0139	1.38e-10	0.8771
STROKE_AS	rs842396	c	g	0.0499	0.0103	1.393e-06	0.7324
STROKE_AS	rs17042076	t	c	-0.0937	0.0138	9.789e-12	0.8743
STROKE_AS	rs151794	t	c	-0.0561	0.0118	1.81e-06	0.1955
STROKE_AS	rs2218698	a	c	-0.0485	0.0102	1.857e-06	0.661
STROKE_AS	rs10490924	t	g	-0.0579	0.0113	3.032e-07	0.2149
STROKE_AS	rs77319639	a	g	-0.0931	0.017	4.253e-08	0.9096
STROKE_AS	rs10757279	a	g	-0.0516	0.0093	3.238e-08	0.5219
STROKE_AS	rs10757277	a	g	-0.0517	0.0093	3.025e-08	0.5214
STROKE_AS	rs2758615	t	c	0.0646	0.0097	3.059e-11	0.654
STROKE_AS	rs72983513	t	c	-0.0709	0.0143	6.72e-07	0.8705
STROKE_AS	rs842406	t	c	0.0614	0.0108	1.101e-08	0.7615
STROKE_AS	rs2585194	a	g	0.0473	0.0098	1.267e-06	0.6842
STROKE_AS	rs2736611	a	c	0.0652	0.0103	2.73e-10	0.6464
STROKE_AS	rs6533527	a	c	0.0964	0.0139	4.332e-12	0.1223
STROKE_AS	rs145078394	t	c	-0.0637	0.0136	2.793e-06	0.5765
STROKE_AS	rs4434326	t	c	-0.0894	0.0139	1.351e-10	0.8771
STROKE_AS	rs7953257	a	t	0.0604	0.0096	2.964e-10	0.4242
STROKE_AS	rs6427304	a	g	0.0655	0.0096	1.019e-11	0.6445
STROKE_AS	rs6838131	a	g	0.0639	0.0114	2.073e-08	0.4133
STROKE_AS	rs11105439	t	c	-0.0518	0.0102	3.902e-07	0.7273
STROKE_AS	rs144691425	t	c	-0.1025	0.0151	9.981e-12	0.8806
STROKE_AS	rs2723320	t	c	0.0631	0.0124	3.754e-07	0.169
STROKE_AS	rs10407349	a	g	0.0448	0.0097	3.722e-06	0.6453
STROKE_AS	rs114414037	a	g	0.0771	0.0131	4.073e-09	0.1427
STROKE_AS	rs1537372	t	g	0.0489	0.0093	1.526e-07	0.435
STROKE_AS	rs2632514	a	g	-0.0572	0.0115	7.231e-07	0.8068
STROKE_AS	rs880315	t	c	-0.0524	0.0097	6.554e-08	0.6466
STROKE_AS	rs7333028	t	c	-0.0574	0.0107	7.135e-08	0.2455
STROKE_AS	rs10849946	c	g	-0.054	0.011	9.813e-07	0.2295
STROKE_AS	rs9997728	t	c	0.0512	0.01	3.149e-07	0.2985
STROKE_AS	rs7960337	t	c	-0.0525	0.0104	4.741e-07	0.7308
STROKE_AS	rs11191840	a	t	0.0507	0.0097	1.794e-07	0.6621
STROKE_AS	rs7451833	a	g	-0.0849	0.0174	1.087e-06	0.9088
STROKE_AS	rs1537371	a	c	0.0451	0.0091	6.599e-07	0.4972
STROKE_AS	rs60401382	t	c	-0.0538	0.0109	7.468e-07	0.2311
STROKE_AS	rs2546082	t	c	0.0494	0.0098	4.677e-07	0.6713
STROKE_AS	rs1886220	a	g	-0.0509	0.0109	2.877e-06	0.2523
STROKE_AS	rs653178	t	c	-0.0626	0.0095	4.4e-11	0.5266
STROKE_AS	rs17148926	a	c	0.0609	0.0128	1.906e-06	0.8297
STROKE_AS	rs1422317	a	g	0.0429	0.0094	4.895e-06	0.5737
STROKE_AS	rs2978551	t	c	0.0446	0.0096	3.389e-06	0.339
STROKE_AS	rs42038	t	c	-0.0509	0.0103	7.985e-07	0.3047
STROKE_AS	rs10777206	t	c	0.0546	0.0109	5.407e-07	0.274
STROKE_AS	rs7859362	t	c	-0.0458	0.0091	4.318e-07	0.4924
STROKE_AS	rs42032	a	g	-0.0496	0.0108	4.425e-06	0.2644
STROKE_AS	rs842391	t	c	-0.0494	0.0104	1.91e-06	0.2676
STROKE_AS	rs111254932	a	c	0.1238	0.0267	3.646e-06	0.0336
STROKE_AS	rs8062451	a	g	0.043	0.0093	3.933e-06	0.4341
STROKE_AS	rs2585190	t	c	-0.046	0.0098	2.678e-06	0.3157
STROKE_AS	rs9534432	t	c	0.0622	0.0107	6.294e-09	0.7523
STROKE_AS	rs74964720	t	g	-0.0888	0.0139	1.817e-10	0.8772
STROKE_AS	rs11513729	t	c	0.0571	0.0098	5.648e-09	0.4222
STROKE_AS	rs151795	a	g	0.055	0.0118	2.851e-06	0.8041
STROKE_AS	rs57269940	t	c	0.0499	0.0108	3.852e-06	0.2773
STROKE_AS	rs9526207	t	c	0.0614	0.0107	8.901e-09	0.7579
STROKE_AS	rs678436	t	c	0.0534	0.0108	6.905e-07	0.7395
STROKE_AS	rs9316222	t	c	-0.0625	0.0107	5.319e-09	0.2388
STROKE_AS	rs11944778	a	g	0.0938	0.0138	9.488e-12	0.1257
STROKE_AS	rs4942559	c	g	0.0619	0.0107	6.747e-09	0.7571
STROKE_AS	rs2060213	t	c	-0.0523	0.0108	1.283e-06	0.7556
STROKE_AS	rs61871747	t	c	-0.0556	0.0111	5.372e-07	0.2149
STROKE_AS	rs2073338	a	c	0.0499	0.0096	1.851e-07	0.6549
STROKE_AS	rs2066854	a	t	0.0524	0.0106	7.336e-07	0.2453
STROKE_AS	rs7671218	a	g	0.0477	0.0102	3.177e-06	0.2815
STROKE_AS	rs2241109	t	c	-0.0555	0.0102	4.951e-08	0.2769
STROKE_AS	rs79469997	t	c	-0.0879	0.014	3.495e-10	0.8773
STROKE_AS	rs10733376	c	g	0.0468	0.0091	2.803e-07	0.5076
STROKE_AS	rs7654093	a	t	-0.0506	0.0109	3.558e-06	0.7549
STROKE_AS	rs2984615	c	g	-0.065	0.0096	1.394e-11	0.3456
STROKE_AS	rs2129981	t	g	0.0976	0.0139	1.859e-12	0.1229
STROKE_AS	rs61189242	t	g	0.0879	0.014	3.506e-10	0.1227
STROKE_AS	rs10024267	t	c	-0.0889	0.0139	1.698e-10	0.8769
STROKE_AS	rs4804514	t	g	0.0466	0.0097	1.397e-06	0.6531
STROKE_AS	rs35381016	a	g	0.0525	0.0107	9.579e-07	0.2474
STROKE_AS	rs2339973	t	c	-0.0462	0.01	3.644e-06	0.291
STROKE_AS	rs10757271	a	g	-0.0439	0.0093	2.308e-06	0.5169
STROKE_AS	rs12562305	a	g	0.0882	0.0188	2.604e-06	0.0722
STROKE_AS	rs11105476	t	g	-0.0468	0.0102	4.797e-06	0.717
STROKE_AS	rs989897	a	t	0.0542	0.0117	3.348e-06	0.7961
STROKE_AS	rs7218637	a	g	-0.0577	0.0116	5.917e-07	0.8066
STROKE_AS	rs6596445	t	c	0.0511	0.0107	1.746e-06	0.2429
STROKE_AS	rs7662486	t	c	0.0473	0.01	2.383e-06	0.2917
STROKE_AS	rs1333049	c	g	0.0498	0.0095	1.848e-07	0.4795
STROKE_AS	rs1070252	t	g	0.0662	0.0139	1.769e-06	0.3031
STROKE_AS	rs11503168	a	c	0.0511	0.0101	4.654e-07	0.7121
STROKE_AS	rs6533642	a	g	0.0508	0.01	3.74e-07	0.302
STROKE_AS	rs10245779	c	g	0.0851	0.0149	1.095e-08	0.1015
STROKE_AS	rs7294578	a	c	0.0472	0.0103	4.539e-06	0.7086
STROKE_AS	rs13130318	t	g	-0.0516	0.0106	1.131e-06	0.7548
STROKE_AS	rs61871744	t	c	0.0573	0.0113	4.377e-07	0.7895
STROKE_AS	rs1333043	a	t	0.0463	0.0091	3.903e-07	0.5085
STROKE_AS	rs72981675	t	c	0.0695	0.0143	1.128e-06	0.1299
STROKE_AS	rs17042115	a	g	-0.0924	0.0142	7.673e-11	0.8818
STROKE_AS	rs12198803	a	g	-0.0647	0.0112	7.327e-09	0.7939
STROKE_AS	rs2632509	t	c	-0.0517	0.0112	3.903e-06	0.7944
STROKE_AS	rs2526620	a	g	-0.0606	0.0114	1.139e-07	0.7908
STROKE_AS	rs12630390	a	g	0.1184	0.0256	3.719e-06	0.0407
STROKE_AS	rs10738609	a	g	-0.0485	0.0091	8.333e-08	0.502
STROKE_AS	rs842393	a	c	0.0498	0.0104	1.494e-06	0.7332
STROKE_AS	rs2526372	a	g	0.0557	0.0115	1.386e-06	0.1909
STROKE_AS	rs76013973	a	g	0.0892	0.0139	1.519e-10	0.1227
STROKE_AS	rs680753	c	g	-0.0753	0.0145	2.095e-07	0.8669
STROKE_AS	rs74536576	t	g	-0.0738	0.0136	5.537e-08	0.8677
STROKE_AS	rs36212732	a	g	0.0551	0.0111	6.242e-07	0.785
STROKE_AS	rs9668073	t	g	0.0431	0.0093	3.965e-06	0.5857
STROKE_AS	rs7434417	a	g	-0.0996	0.0139	7.416e-13	0.876
STROKE_AS	rs246948	a	g	-0.0458	0.01	4.245e-06	0.3133
STROKE_AS	rs13147489	t	c	-0.0616	0.0125	7.767e-07	0.5938
STROKE_AS	rs1584429	c	g	0.0528	0.0101	1.616e-07	0.3126
STROKE_AS	rs1975161	t	c	-0.0485	0.0097	6.189e-07	0.3542
STROKE_AS	rs6847935	a	t	-0.0836	0.0112	6.775e-14	0.789
STROKE_AS	rs79565252	a	g	-0.076	0.0131	7.453e-09	0.8628
STROKE_AS	rs284278	a	g	0.0507	0.01	4.075e-07	0.3604
STROKE_AS	rs2758612	t	c	0.0659	0.0104	2.005e-10	0.6445
STROKE_AS	rs79938083	a	g	0.0912	0.0168	5.371e-08	0.092
STROKE_AS	rs12211303	c	g	0.0652	0.0112	6.524e-09	0.2058
STROKE_AS	rs2540171	a	g	-0.0562	0.0101	2.549e-08	0.2873
STROKE_AS	rs7534339	t	c	0.057	0.0105	5.178e-08	0.7226
STROKE_AS	rs7681952	a	g	-0.051	0.0101	4.107e-07	0.699
STROKE_AS	rs6817105	t	c	-0.0955	0.0138	4.398e-12	0.8759
STROKE_AS	rs2680695	a	g	0.0525	0.0112	2.78e-06	0.211
STROKE_AS	rs11065888	c	g	-0.053	0.011	1.562e-06	0.228
STROKE_AS	rs12525740	a	g	0.0805	0.0146	3.807e-08	0.1109
STROKE_AS	rs12524544	t	c	-0.0801	0.0146	4.393e-08	0.8888
STROKE_AS	rs2842865	a	g	-0.0648	0.0099	5.39e-11	0.3432
STROKE_AS	rs4793588	a	c	-0.0527	0.0112	2.687e-06	0.7943
STROKE_AS	rs1906599	t	c	0.079	0.0114	3.6e-12	0.2125
STROKE_AS	rs11191833	a	g	-0.0504	0.0096	1.645e-07	0.3443
STROKE_AS	rs42040	t	c	-0.0555	0.011	4.995e-07	0.2462
STROKE_AS	rs10013173	a	g	0.0503	0.01	5.216e-07	0.301
STROKE_AS	rs17261109	t	c	0.0765	0.0133	8.615e-09	0.137
STROKE_AS	rs147410905	a	g	-0.1325	0.0278	1.885e-06	0.9614
STROKE_AS	rs2133216	t	c	0.0509	0.0107	1.939e-06	0.2472
STROKE_AS	rs2634073	t	c	0.0792	0.0118	1.712e-11	0.1824
STROKE_AS	rs57301765	a	g	0.0758	0.0122	4.883e-10	0.1686
STROKE_AS	rs2842857	t	c	0.0645	0.0098	3.823e-11	0.6533
STROKE_AS	rs12505886	a	t	-0.0532	0.0104	2.756e-07	0.679
STROKE_AS	rs112374545	t	c	-0.0684	0.015	4.804e-06	0.1134
STROKE_AS	rs2526381	t	c	-0.0575	0.0123	3.065e-06	0.8331
STROKE_AS	rs6561321	a	c	0.0631	0.0107	3.238e-09	0.7574
STROKE_AS	rs11765954	t	c	0.0477	0.0103	3.52e-06	0.7233
STROKE_AS	rs7318686	a	g	0.0639	0.0118	5.429e-08	0.7198
STROKE_AS	rs11200638	a	g	-0.0547	0.0113	1.192e-06	0.2183
STROKE_AS	rs73015013	t	c	-0.0696	0.015	3.622e-06	0.1131
STROKE_AS	rs1123028	t	c	0.0608	0.0109	2.52e-08	0.7576
STROKE_AS	rs470292	a	c	-0.0753	0.0137	3.768e-08	0.8683
STROKE_AS	rs142641595	a	g	0.1086	0.0163	2.368e-11	0.1079
STROKE_AS	rs11242678	t	c	0.0643	0.0105	8.708e-10	0.2551
STROKE_AS	rs11200633	t	c	-0.0561	0.0111	4.825e-07	0.2169
STROKE_AS	rs28727433	a	g	0.0844	0.0149	1.42e-08	0.102
STROKE_AS	rs2066865	a	g	0.0523	0.0105	6.864e-07	0.2456
STROKE_AS	rs55983834	t	c	-0.0477	0.0098	1.125e-06	0.3439
STROKE_AS	rs2595092	t	c	-0.0467	0.01	3.166e-06	0.6527
STROKE_AS	rs842389	a	c	0.0491	0.0104	2.267e-06	0.7287
STROKE_AS	rs55997232	t	c	-0.0708	0.015	2.292e-06	0.1122
STROKE_AS	rs912434	t	g	0.0619	0.0107	7.43e-09	0.7611
STROKE_AS	rs1922927	a	g	-0.0857	0.0176	1.056e-06	0.908
STROKE_AS	rs7335684	a	g	0.0593	0.0108	4.181e-08	0.7576
STROKE_AS	rs192172299	t	g	0.067	0.0133	4.911e-07	0.2286
STROKE_AS	rs909269	t	c	-0.0562	0.0101	2.589e-08	0.2876
STROKE_AS	rs10858959	t	c	0.0518	0.0104	6.373e-07	0.2712
STROKE_AS	rs79890436	a	g	0.137	0.03	4.81e-06	0.0268
STROKE_AS	rs17361668	a	t	0.068	0.0143	2.076e-06	0.1292
STROKE_AS	rs56289821	a	g	-0.0723	0.0151	1.726e-06	0.1125
STROKE_AS	rs7792656	t	c	-0.0779	0.0145	8.265e-08	0.8921
STROKE_AS	rs2672587	c	g	0.0519	0.0111	3.181e-06	0.7599
STROKE_AS	rs2585193	a	g	0.0504	0.0098	2.451e-07	0.6842
STROKE_AS	rs10883928	t	c	-0.0495	0.0096	2.853e-07	0.3436
STROKE_AS	rs1004638	a	t	-0.0487	0.0093	1.628e-07	0.488
STROKE_AS	rs9534448	a	g	0.0613	0.0107	1.011e-08	0.7618
STROKE_AS	rs145818537	a	g	0.0686	0.0143	1.603e-06	0.1187
STROKE_AS	rs4767296	t	c	0.0482	0.0102	2.099e-06	0.7101
STROKE_AS	rs28565982	a	c	0.0473	0.0101	2.702e-06	0.2921
STROKE_AS	rs842402	a	c	-0.0477	0.0103	3.991e-06	0.2685
STROKE_AS	rs10161225	t	c	0.0468	0.0101	3.484e-06	0.7092
STROKE_AS	rs842400	a	g	0.0507	0.0104	1.011e-06	0.7321
STROKE_AS	rs12212982	a	g	0.0658	0.0113	6.157e-09	0.2058
STROKE_AS	rs56010410	t	c	-0.0538	0.0105	2.781e-07	0.7418
STROKE_AS	rs6936630	a	t	0.0821	0.0146	1.746e-08	0.1239
STROKE_AS	rs932275	a	g	-0.0544	0.0113	1.529e-06	0.2117
STROKE_AS	rs2540173	a	g	0.0642	0.0095	1.352e-11	0.6445
STROKE_AS	rs2238151	t	c	0.0539	0.0099	5.578e-08	0.663
STROKE_AS	rs12801814	t	c	0.052	0.0107	1.086e-06	0.2479
STROKE_AS	rs10744771	a	g	0.0506	0.0109	3.787e-06	0.7723
STROKE_AS	rs2015134	a	c	0.0747	0.0137	4.407e-08	0.1315
STROKE_AS	rs2475757	c	g	0.0672	0.0105	1.808e-10	0.6739
STROKE_AS	rs79687642	t	g	-0.0968	0.015	1.203e-10	0.8813
STROKE_AS	rs150844214	t	g	0.0999	0.0148	1.494e-11	0.1218
STROKE_AS	rs7534434	a	g	0.0662	0.0104	1.81e-10	0.6515
STROKE_AS	rs11098088	t	c	-0.0894	0.0139	1.345e-10	0.8773
STROKE_AS	rs61303432	t	c	0.0984	0.0138	1.052e-12	0.1236
STROKE_AS	rs11066309	a	g	0.0572	0.0094	1.3e-09	0.4179
STROKE_AS	rs7491248	a	g	0.0532	0.0111	1.767e-06	0.2223
STROKE_AS	rs7328294	a	t	0.0615	0.0109	1.521e-08	0.7576
STROKE_AS	rs4942555	a	g	-0.0617	0.0116	1.144e-07	0.1908
STROKE_AS	rs2546081	t	c	-0.0474	0.0098	1.306e-06	0.3141
STROKE_AS	rs1940938	a	g	0.0716	0.0142	4.376e-07	0.1371
STROKE_AS	rs114958045	a	t	-0.051	0.0108	2.505e-06	0.6802
STROKE_AS	rs42034	a	g	0.0539	0.0108	6.43e-07	0.754
STROKE_AS	rs10858960	a	g	0.0519	0.0104	6.099e-07	0.2712
STROKE_AS	rs842404	c	g	-0.0481	0.0104	3.731e-06	0.2698
STROKE_AS	rs4766460	a	g	0.0532	0.0111	1.63e-06	0.7747
STROKE_AS	rs12574882	a	g	0.0518	0.0108	1.58e-06	0.2457
STROKE_AS	rs72631113	t	c	-0.0449	0.0094	1.912e-06	0.3749
STROKE_AS	rs1580695	a	g	-0.0856	0.0187	4.56e-06	0.9312
STROKE_AS	rs11105470	t	c	-0.0471	0.0102	3.631e-06	0.7239
STROKE_AS	rs17042112	t	c	0.0929	0.0141	4.19e-11	0.1194
STROKE_AS	rs10858941	t	c	-0.0493	0.0104	1.992e-06	0.7247
STROKE_AS	rs72981683	a	g	0.0716	0.0143	5.683e-07	0.1285
STROKE_AS	rs34494849	t	c	0.0518	0.0107	1.195e-06	0.2482
STROKE_AS	rs2634074	a	t	-0.084	0.0112	6.558e-14	0.7885
STROKE_AS	rs7974266	t	c	0.0495	0.0104	1.767e-06	0.6905
STROKE_AS	rs611705	t	c	-0.0743	0.0136	4.4e-08	0.8676
STROKE_AS	rs166913	t	c	-0.0491	0.0099	7.815e-07	0.6136
STROKE_AS	rs10937513	a	c	0.0989	0.0197	5.023e-07	0.061
STROKE_AS	rs2546085	a	g	-0.0483	0.0098	7.737e-07	0.3158
STROKE_AS	rs10028827	t	g	-0.0472	0.01	2.467e-06	0.7087
STROKE_AS	rs2200732	t	c	-0.0989	0.0138	6.856e-13	0.8761
STROKE_AS	rs1906618	a	g	-0.0964	0.0142	1.015e-11	0.8763
STROKE_AS	rs17042059	a	g	0.0878	0.0139	2.927e-10	0.1223
STROKE_AS	rs470234	t	g	0.0741	0.0136	5.226e-08	0.1311
STROKE_AS	rs11200632	a	g	0.0557	0.0114	1.065e-06	0.7852
STROKE_AS	rs9644859	a	g	0.0476	0.0102	2.817e-06	0.4514
STROKE_AS	rs6832760	t	c	-0.0474	0.01	2.168e-06	0.7082
STROKE_AS	rs1906593	t	c	0.0979	0.014	2.331e-12	0.1233
STROKE_AS	rs11102485	c	g	-0.0846	0.0165	2.882e-07	0.9076
STROKE_AS	rs2634071	t	c	0.0809	0.0118	6.798e-12	0.1825
STROKE_AS	rs10858937	a	g	0.0517	0.0104	6.667e-07	0.2712
STROKE_AS	rs17042102	a	g	0.0929	0.014	3.695e-11	0.1194
STROKE_AS	rs1773118	t	g	-0.057	0.0109	1.972e-07	0.2384
STROKE_AS	rs10026140	t	g	-0.0932	0.0138	1.732e-11	0.875
STROKE_AS	rs2758605	c	g	-0.063	0.0095	3.089e-11	0.3586
STROKE_AS	rs13115759	a	t	0.0465	0.0101	3.829e-06	0.2916
STROKE_AS	rs2006302	t	g	-0.0565	0.0105	6.587e-08	0.2749
STROKE_AS	rs2245595	t	c	-0.0468	0.0098	1.778e-06	0.6814
STROKE_AS	rs1906616	a	g	-0.0828	0.0113	2.73e-13	0.7886
STROKE_AS	rs77699185	a	c	-0.0936	0.0141	3.328e-11	0.8801
STROKE_AS	rs189574129	c	g	-0.0605	0.0126	1.468e-06	0.5765
STROKE_AS	rs9526201	a	g	0.0591	0.0117	4.432e-07	0.8102
STROKE_AS	rs525119	t	g	-0.0686	0.0132	2.156e-07	0.8642
STROKE_AS	rs3790604	a	c	0.08	0.0168	1.912e-06	0.0859
STROKE_AS	rs6837901	t	c	-0.0835	0.0112	7.997e-14	0.7884
STROKE_AS	rs1545391	t	c	0.0463	0.01	3.59e-06	0.2949
STROKE_AS	rs635634	t	c	0.0685	0.0126	6.032e-08	0.1907
STROKE_AS	rs77606213	a	g	0.0748	0.0132	1.322e-08	0.1374
STROKE_AS	rs6934726	a	g	-0.076	0.0131	6.98e-09	0.8629
STROKE_AS	rs2251847	a	g	-0.0633	0.0095	2.218e-11	0.3587
STROKE_AS	rs12371308	t	c	0.0517	0.0102	3.993e-07	0.2719
STROKE_AS	rs75805880	a	g	0.0777	0.0131	2.902e-09	0.1423
STROKE_AS	rs55675376	t	c	-0.0549	0.0102	8.134e-08	0.277
STROKE_AS	rs112032422	t	c	0.0702	0.0149	2.607e-06	0.8871
STROKE_AS	rs75362910	a	g	0.0951	0.0196	1.182e-06	0.0615
STROKE_AS	rs10757278	a	g	-0.0526	0.0094	2.031e-08	0.5205
STROKE_AS	rs10405536	a	g	0.0483	0.0097	6.576e-07	0.6477
STROKE_AS	rs146931551	a	g	-0.097	0.0147	4.663e-11	0.6414
STROKE_AS	rs2842882	t	g	0.0666	0.0098	9.245e-12	0.6539
STROKE_AS	rs10498653	a	g	0.0748	0.0135	2.739e-08	0.1317
STROKE_AS	rs2526379	t	g	0.0566	0.0121	2.862e-06	0.1742
STROKE_AS	rs78451852	t	c	-0.0761	0.0132	7.822e-09	0.8629
STROKE_AS	rs11065976	t	c	0.0555	0.0104	9.518e-08	0.7193
STROKE_AS	rs2723301	c	g	0.049	0.0101	1.164e-06	0.3186
STROKE_AS	rs74484590	a	g	-0.0763	0.0131	6.343e-09	0.8625
STROKE_AS	rs4783296	a	g	0.0549	0.0111	7.199e-07	0.7669
STROKE_AS	rs76845519	c	g	-0.0775	0.0131	3.379e-09	0.8576
STROKE_AS	rs2585192	a	g	0.0483	0.0098	7.825e-07	0.6842
STROKE_AS	rs2723319	a	t	-0.0472	0.0099	1.956e-06	0.6817
STROKE_AS	rs28607631	t	c	0.0466	0.0101	3.691e-06	0.2912
STROKE_AS	rs4959553	t	c	0.0772	0.0131	3.822e-09	0.1427
STROKE_AS	rs1886219	a	t	-0.059	0.0108	4.753e-08	0.2427
STROKE_AS	rs138175288	a	c	-0.0697	0.015	3.265e-06	0.1117
STROKE_AS	rs114821903	a	t	-0.0698	0.015	3.066e-06	0.1126
STROKE_AS	rs10811656	t	c	0.0521	0.0094	2.848e-08	0.4726
STROKE_AS	rs11191829	t	g	-0.0507	0.0098	2.271e-07	0.3463
STROKE_AS	rs114056857	a	g	0.0764	0.0131	5.654e-09	0.1423
STROKE_AS	rs2842868	t	g	0.0592	0.0103	9.332e-09	0.7097
STROKE_AS	rs2758600	t	c	-0.0645	0.0097	2.504e-11	0.3374
STROKE_AS	rs1375303	a	g	0.047	0.01	2.84e-06	0.3491
STROKE_AS	rs11065884	a	g	0.053	0.011	1.546e-06	0.7704
STROKE_AS	rs944797	t	c	-0.0511	0.0093	3.854e-08	0.4906
STROKE_AS	rs12151108	a	g	-0.07	0.0149	2.416e-06	0.1129
STROKE_AS	rs10019689	a	c	0.0922	0.0137	1.812e-11	0.1265
STROKE_AS	rs2475216	a	g	-0.0487	0.0097	5.337e-07	0.3448
STROKE_AS	rs4977574	a	g	-0.0491	0.0092	9.08e-08	0.5137
STROKE_AS	rs842378	a	g	-0.0543	0.0104	1.613e-07	0.2663
STROKE_AS	rs688258	a	c	0.0742	0.0136	4.595e-08	0.1324
STROKE_AS	rs147861947	a	g	0.1342	0.0293	4.512e-06	0.9631
STROKE_AS	rs75217853	a	g	0.0853	0.0174	8.843e-07	0.0913
STROKE_AS	rs1333040	t	c	0.044	0.0094	2.707e-06	0.5688
STROKE_AS	rs10858934	t	c	0.0573	0.0118	1.132e-06	0.2576
STROKE_AS	rs35147053	a	g	-0.0538	0.0105	2.65e-07	0.7414
STROKE_AS	rs9316217	c	g	0.0593	0.0108	4.424e-08	0.751
STROKE_AS	rs8103309	t	c	0.0522	0.0103	3.702e-07	0.6554
STROKE_AS	rs28793639	a	g	0.0463	0.0101	4.595e-06	0.2972
STROKE_AS	rs2595081	t	c	-0.0574	0.0122	2.516e-06	0.8314
STROKE_AS	rs9386182	a	t	-0.0467	0.0102	4.224e-06	0.4968
STROKE_AS	rs2066864	a	g	0.0562	0.0106	1.288e-07	0.2455
STROKE_AS	rs11065961	a	g	0.0521	0.0105	7.79e-07	0.7385
STROKE_AS	rs1467605	a	c	-0.057	0.0109	1.738e-07	0.2381
STROKE_AS	rs4272	a	g	0.0567	0.0117	1.164e-06	0.7895
STROKE_AS	rs1980728	t	g	-0.0584	0.012	1.093e-06	0.2475
STROKE_AS	rs7076119	t	c	0.0479	0.0095	4.05e-07	0.6024
STROKE_AS	rs1137703	t	c	0.0672	0.0097	4.004e-12	0.6447
STROKE_AS	rs2317897	a	g	-0.0745	0.0134	2.432e-08	0.8683
STROKE_AS	rs842382	a	g	-0.0542	0.0104	1.632e-07	0.2661
STROKE_AS	rs4767293	a	g	0.0536	0.0098	3.789e-08	0.6631
STROKE_AS	rs7135505	t	c	-0.0487	0.0102	1.623e-06	0.706
STROKE_AS	rs11066188	a	g	0.0605	0.0094	1.282e-10	0.416
STROKE_AS	rs2984613	t	c	-0.0641	0.0095	1.718e-11	0.3579
STROKE_AS	rs112552009	t	g	0.0685	0.015	4.945e-06	0.8882
STROKE_AS	rs78936896	a	g	0.0886	0.0139	1.956e-10	0.1229
STROKE_AS	rs4942557	a	g	0.0622	0.0107	6.784e-09	0.7611
STROKE_AS	rs74564934	t	c	0.0694	0.0129	8.542e-08	0.1492
STROKE_AS	rs11065987	a	g	-0.0588	0.0095	5.233e-10	0.5797
STROKE_AS	rs66480035	t	c	0.0545	0.0104	1.533e-07	0.7184
STROKE_AS	rs75586483	a	g	-0.0754	0.0134	1.834e-08	0.8627
STROKE_AS	rs36212733	t	c	0.0552	0.0111	6.137e-07	0.7851
STROKE_AS	rs2842873	t	c	-0.0661	0.0096	5.862e-12	0.3772
STROKE_AS	rs2229383	t	g	0.0475	0.0097	8.665e-07	0.6536
STROKE_AS	rs34446443	a	g	0.0521	0.0107	1.039e-06	0.2467
STROKE_AS	rs7310615	c	g	0.0591	0.0094	2.884e-10	0.4751
STROKE_AS	rs12204590	a	t	0.064	0.0112	1.073e-08	0.2058
STROKE_AS	rs12037987	t	c	-0.0831	0.0169	9.391e-07	0.9149
STROKE_AS	rs7337752	t	c	-0.0576	0.0109	1.314e-07	0.2437
STROKE_AS	rs6511707	a	g	0.0466	0.0097	1.558e-06	0.6558
STROKE_AS	rs1060604	t	c	0.0644	0.0097	3.492e-11	0.6627
STROKE_AS	rs476762	a	t	0.0728	0.0144	4.091e-07	0.1329
STROKE_AS	rs284277	a	c	-0.0477	0.0097	9.651e-07	0.6223
STROKE_AS	rs78681726	a	c	-0.0831	0.0173	1.502e-06	0.9057
STROKE_AS	rs79392953	a	g	-0.0953	0.0196	1.224e-06	0.9388
STROKE_AS	rs61194703	a	t	0.0683	0.015	4.945e-06	0.8863
STROKE_AS	rs42035	a	g	0.0564	0.011	2.965e-07	0.7541
STROKE_AS	rs6859482	t	c	0.0524	0.0111	2.512e-06	0.2334
STROKE_AS	rs10032150	a	g	-0.0596	0.0102	6.129e-09	0.7272
STROKE_AS	rs1422315	c	g	0.0466	0.01	3.274e-06	0.6849
STROKE_AS	rs4375492	a	g	0.053	0.0112	2.076e-06	0.7782
STROKE_AS	rs1906611	t	c	-0.0952	0.0152	3.483e-10	0.8888
STROKE_AS	rs13131370	a	g	-0.0497	0.0101	7.492e-07	0.7022
STROKE_AS	rs4942553	a	g	-0.0519	0.0105	7.913e-07	0.2568
STROKE_AS	rs2758598	a	g	-0.065	0.0097	1.978e-11	0.3363
STROKE_AS	rs74323954	t	c	0.0873	0.0173	4.792e-07	0.0911
STROKE_AS	rs8099996	a	g	0.0458	0.0097	2.201e-06	0.6549
STROKE_AS	rs11587860	c	g	-0.0689	0.0098	2.542e-12	0.3545
STROKE_AS	rs116915133	a	g	0.1287	0.0282	4.975e-06	0.0322
STROKE_AS	rs1345663	a	g	0.048	0.0096	6.391e-07	0.6712
STROKE_AS	rs10511701	t	c	-0.0506	0.0091	3.221e-08	0.4942
STROKE_AS	rs56758856	t	c	-0.0898	0.0139	1.166e-10	0.8775
STROKE_AS	rs1906595	t	g	-0.0971	0.014	4.842e-12	0.8761
STROKE_AS	rs115370942	a	t	-0.0739	0.0134	3.566e-08	0.8682
STROKE_AS	rs4556502	a	t	0.1383	0.0285	1.23e-06	0.0325
STROKE_AS	rs12525352	c	g	0.0802	0.0146	4.313e-08	0.1111
STROKE_AS	rs2284665	t	g	-0.0602	0.0111	5.986e-08	0.2145
STROKE_AS	rs10774624	a	g	-0.0654	0.0094	4.042e-12	0.5285
STROKE_AS	rs11105452	a	c	-0.0516	0.0102	4.273e-07	0.7292
STROKE_AS	rs10415961	c	g	0.0446	0.0097	4.19e-06	0.6446
STROKE_AS	rs77737483	a	g	0.1369	0.03	4.987e-06	0.0268
STROKE_AS	rs7980592	a	g	0.0467	0.01	3.253e-06	0.2925
STROKE_AS	rs61871746	t	c	0.0555	0.0111	5.691e-07	0.7851
STROKE_AS	rs4918058	c	g	-0.0489	0.0097	5.144e-07	0.3446
STROKE_AS	rs629404	a	t	-0.0549	0.0111	7.681e-07	0.251
STROKE_AS	rs2919319	a	g	0.0443	0.0097	4.734e-06	0.3387
STROKE_AS	rs3001789	t	g	0.0644	0.0095	1.346e-11	0.6412
STROKE_AS	rs117426542	a	g	0.1487	0.031	1.564e-06	0.0309
STROKE_AS	rs10858938	t	g	0.0491	0.0102	1.499e-06	0.273
STROKE_AS	rs1052053	a	g	0.0675	0.0096	2.253e-12	0.6189
STROKE_AS	rs2220427	t	c	0.0957	0.0138	3.867e-12	0.1235
STROKE_AS	rs78120638	a	c	-0.0738	0.0134	3.757e-08	0.8683
STROKE_AS	rs2247476	a	c	-0.056	0.0101	2.911e-08	0.2873
STROKE_AS	rs4469143	c	g	0.0931	0.0147	2.682e-10	0.122
STROKE_AS	rs75512519	a	c	0.0671	0.0143	2.519e-06	0.1197
STROKE_AS	rs2013002	t	c	0.0588	0.0096	1.033e-09	0.4267
STROKE_AS	rs1773124	a	g	0.055	0.011	5.915e-07	0.7523
STROKE_AS	rs1333045	t	c	-0.0463	0.0093	6.19e-07	0.4789
STROKE_AS	rs28707176	t	g	0.0465	0.0101	3.722e-06	0.2912
STROKE_AS	rs6939790	t	g	-0.0689	0.0131	1.547e-07	0.8628
STROKE_AS	rs7995870	t	g	-0.0573	0.0118	1.328e-06	0.1906
STROKE_AS	rs11602591	c	g	-0.0514	0.0108	1.989e-06	0.7531
STROKE_AS	rs7137386	t	g	0.0477	0.0102	2.676e-06	0.7074
STROKE_AS	rs1906617	a	g	-0.0951	0.0141	1.577e-11	0.8764
STROKE_AS	rs71524263	t	c	0.0662	0.0143	3.702e-06	0.1298
STROKE_AS	rs2072499	a	g	0.0661	0.0095	3.225e-12	0.6443
STROKE_AS	rs892087	t	c	0.0453	0.0097	2.886e-06	0.6462
STROKE_AS	rs2723302	c	g	0.0491	0.0101	1.091e-06	0.3189
STROKE_AS	rs4766578	a	t	-0.0582	0.0092	2.546e-10	0.517
STROKE_AS	rs4605724	a	c	0.0925	0.0141	4.794e-11	0.12
STROKE_AS	rs4942558	t	c	-0.0618	0.0107	7.078e-09	0.242
STROKE_AS	rs75806966	t	c	0.0848	0.0173	9.361e-07	0.0913
STROKE_AS	rs3793917	c	g	0.0531	0.0112	2.061e-06	0.7845
STROKE_AS	rs12445022	a	g	0.052	0.0098	1.026e-07	0.3346
STROKE_AS	rs11065979	t	c	0.0647	0.0094	6.442e-12	0.4339
STROKE_AS	rs147076266	a	g	-0.2051	0.0443	3.558e-06	0.9845
STROKE_AS	rs6533531	t	g	-0.0443	0.0095	3.475e-06	0.6122
STROKE_AS	rs112898275	t	c	0.0706	0.0151	3.129e-06	0.888
STROKE_AS	rs10850036	t	c	0.0475	0.0101	2.708e-06	0.7068
STROKE_AS	rs57056972	a	c	-0.0553	0.0103	8.12e-08	0.2776
STROKE_AS	rs12807809	t	c	-0.056	0.0121	4.075e-06	0.825
STROKE_AS	rs1535791	t	c	-0.0637	0.0107	2.427e-09	0.242
STROKE_AS	rs654600	a	c	-0.0599	0.0127	2.493e-06	0.8173
STROKE_AS	rs4977575	c	g	-0.0452	0.0093	1.049e-06	0.5088
STROKE_AS	rs10757270	a	g	-0.0449	0.0093	1.339e-06	0.5766
STROKE_AS	rs141303550	t	c	0.0636	0.0138	3.778e-06	0.4224
STROKE_AS	rs76110445	t	c	-0.0814	0.0147	2.935e-08	0.8875
STROKE_AS	rs1906609	t	g	0.0806	0.012	1.889e-11	0.1826
STROKE_AS	rs2293870	t	g	-0.0559	0.0117	1.885e-06	0.2226
STROKE_AS	rs11200630	t	c	0.0557	0.0114	1.102e-06	0.7857
STROKE_AS	rs470530	a	g	0.0735	0.0138	9.165e-08	0.1316
STROKE_AS	rs8064211	a	g	-0.0449	0.0093	1.53e-06	0.5667
STROKE_AS	rs17433120	a	t	-0.0603	0.0128	2.237e-06	0.1682
STROKE_AS	rs10774649	a	g	0.0467	0.01	3.294e-06	0.7091
STROKE_AS	rs7330453	a	g	0.0592	0.0118	5.613e-07	0.8085
STROKE_AS	rs6838139	a	c	0.0628	0.0113	2.83e-08	0.4097
STROKE_AS	rs73397759	t	g	-0.091	0.0179	3.463e-07	0.9066
STROKE_AS	rs1906591	a	g	0.096	0.014	7.992e-12	0.1233
STROKE_AS	rs4503596	a	g	-0.0468	0.0102	4.291e-06	0.7226
STROKE_AS	rs6855360	c	g	-0.0463	0.01	4.002e-06	0.7093
STROKE_AS	rs12647393	t	g	0.0934	0.0137	1.047e-11	0.126
STROKE_AS	rs75289435	a	g	-0.076	0.0131	7.188e-09	0.8628
STROKE_AS	rs10217586	a	t	-0.0445	0.0091	9.785e-07	0.4651
STROKE_AS	rs1584430	c	g	0.0484	0.01	1.427e-06	0.3173
STROKE_AS	rs79262951	a	g	-0.0863	0.0173	6.026e-07	0.9087
STROKE_AS	rs35529	a	g	-0.0587	0.0118	6.473e-07	0.1985
STROKE_AS	rs1333047	a	t	-0.0457	0.0093	7.995e-07	0.5084
STROKE_AS	rs79447906	a	c	-0.0765	0.0131	4.801e-09	0.8578
STROKE_AS	rs149766397	a	g	0.0738	0.0134	3.527e-08	0.132
STROKE_AS	rs2383207	a	g	-0.0496	0.0092	7.575e-08	0.4882
STROKE_AS	rs2217958	a	c	-0.0712	0.0136	1.676e-07	0.8688
STROKE_AS	rs2595088	a	g	0.0458	0.0098	2.881e-06	0.3176
STROKE_AS	rs847892	a	g	-0.054	0.0098	3.28e-08	0.3339
STROKE_AS	rs737693	a	t	-0.0734	0.0145	4.361e-07	0.8718
STROKE_AS	rs34097897	c	g	-0.0872	0.0182	1.73e-06	0.9155
STROKE_AS	rs1020447	t	g	0.0521	0.0101	2.692e-07	0.301
STROKE_AS	rs2723318	t	g	-0.0466	0.0099	2.253e-06	0.6823
STROKE_AS	rs1537370	t	c	0.0441	0.0091	1.395e-06	0.4775
STROKE_AS	rs842363	a	c	0.0517	0.0103	5.356e-07	0.7303
STROKE_AS	rs655403	t	c	0.0733	0.0145	3.97e-07	0.1334
STROKE_AS	rs6475609	a	g	-0.0469	0.0091	2.634e-07	0.4923
STROKE_AS	rs10738610	a	c	-0.0489	0.0091	8.9e-08	0.5088
STROKE_AS	rs10516563	t	g	-0.0922	0.014	5.12e-11	0.88
STROKE_AS	rs10423733	t	c	0.0596	0.0128	3.219e-06	0.8322
STROKE_AS	rs563096	a	t	-0.0762	0.0145	1.415e-07	0.8679
STROKE_AS	rs723363	t	c	0.0482	0.0096	4.958e-07	0.3781
STROKE_AS	rs648997	t	c	-0.0571	0.0107	8.971e-08	0.283
STROKE_AS	rs10757269	a	g	-0.0434	0.0092	2.178e-06	0.5168
STROKE_AS	rs74354085	t	c	0.0767	0.0131	4.435e-09	0.1441
STROKE_AS	rs2723303	a	g	0.0492	0.0101	1.005e-06	0.3188
STROKE_AS	rs7549874	t	c	0.0495	0.0104	2.072e-06	0.2868
STROKE_AS	rs7857118	a	t	-0.0485	0.0093	1.921e-07	0.4945
STROKE_AS	rs2680696	t	c	-0.0542	0.0113	1.469e-06	0.7943
STROKE_AS	rs595128	t	c	0.0738	0.0135	4.442e-08	0.1321
STROKE_AS	rs72981698	t	c	0.0693	0.0143	1.175e-06	0.13
STROKE_AS	rs601663	a	g	0.0486	0.0104	3.113e-06	0.7068
STROKE_AS	rs2758607	a	g	-0.0641	0.0095	1.559e-11	0.36
STROKE_AS	rs79318212	a	g	-0.0799	0.0147	5.144e-08	0.8888
STROKE_AS	rs10506978	a	g	0.0509	0.0102	6.258e-07	0.2745
STROKE_AS	rs17035646	a	g	0.0522	0.0096	6.123e-08	0.3514
STROKE_AS	rs10849941	a	t	-0.0537	0.0111	1.329e-06	0.2295
STROKE_AS	rs382538	t	c	-0.0564	0.0119	2.032e-06	0.1939
STROKE_AS	rs842370	a	g	-0.0586	0.0107	3.98e-08	0.2424
STROKE_AS	rs9316214	t	c	0.0622	0.0107	5.716e-09	0.7575
STROKE_AS	rs10738607	a	g	-0.0504	0.0092	3.623e-08	0.5163
STROKE_AS	rs12444224	t	c	0.0438	0.0094	2.849e-06	0.3986
STROKE_AS	rs569444	a	g	0.0739	0.0143	2.568e-07	0.1319
STROKE_AS	rs2546086	a	g	0.0455	0.0098	3.603e-06	0.6856
STROKE_AS	rs148898583	c	g	0.0701	0.015	2.806e-06	0.8878
STROKE_AS	rs11065822	t	g	0.0508	0.0103	8.828e-07	0.3612
STROKE_AS	rs6825454	t	c	-0.0541	0.0104	1.779e-07	0.7389
STROKE_AS	rs77160910	a	g	-0.088	0.0173	3.751e-07	0.909
STROKE_AS	rs2066861	t	c	0.0538	0.0106	3.724e-07	0.245
STROKE_AS	rs2241108	c	g	0.0644	0.0095	1.021e-11	0.6443
STROKE_AS	rs3750846	t	c	0.0551	0.0111	6.226e-07	0.7849
STROKE_AS	rs10402112	a	t	-0.0733	0.0152	1.529e-06	0.1097
STROKE_AS	rs2147162	c	g	-0.0513	0.0104	7.674e-07	0.2722
STROKE_AS	rs13109457	a	g	0.0528	0.0106	5.933e-07	0.2573
STROKE_AS	rs3810154	a	g	0.047	0.0097	1.213e-06	0.6541
STROKE_AS	rs12420778	a	g	0.1402	0.0305	4.26e-06	0.0261
STROKE_AS	rs6533641	c	g	0.0511	0.01	3.415e-07	0.299
STROKE_AS	rs2210538	a	g	0.0456	0.0098	3.71e-06	0.4763
STROKE_AS	rs1265564	a	c	-0.045	0.0097	3.911e-06	0.5671
STROKE_AS	rs2736607	t	g	-0.0555	0.0102	5.83e-08	0.2771
STROKE_AS	rs9378611	t	c	-0.0521	0.0108	1.327e-06	0.7558
STROKE_AS	rs2758616	t	c	0.0643	0.0097	3.281e-11	0.6532
STROKE_AS	rs10883926	a	g	0.0503	0.0094	8.15e-08	0.6028
STROKE_AS	rs72708291	a	t	0.0579	0.0106	4.872e-08	0.7264
STROKE_AS	rs2255793	a	g	-0.0485	0.0101	1.458e-06	0.683
STROKE_AS	rs2074633	t	c	-0.0518	0.011	2.238e-06	0.7811
STROKE_AS	rs74622239	a	g	0.0759	0.0131	7.443e-09	0.1372
STROKE_AS	rs17368582	t	c	-0.0714	0.0147	1.119e-06	0.8729
STROKE_AS	rs11191839	a	g	-0.0506	0.0098	2.393e-07	0.3418
STROKE_AS	rs564018	a	g	0.0751	0.0136	3.654e-08	0.1325
STROKE_AS	rs2842870	t	c	0.0654	0.0097	1.284e-11	0.6376
STROKE_AS	rs842395	c	g	0.0491	0.0104	2.163e-06	0.7324
STROKE_AS	rs4766572	a	g	-0.0528	0.011	1.647e-06	0.2281

## Sheet: STROKE_AIS
Supplementary Table 5.2 .GWAS summary data of STROKE_AIS at P-value<5.0×10-6
Stroke type	rsID	effect_allele	other_allele	Beta	SE	P-value	effect_allele_frequency
STROKE_AIS	rs12200309	t	g	-0.0604	0.0122	7.805e-07	0.7948
STROKE_AIS	rs75802256	t	c	-0.08	0.0143	2.309e-08	0.863
STROKE_AIS	rs74695629	t	c	-0.083	0.0142	5.413e-09	0.8578
STROKE_AIS	rs74447631	a	g	-0.0799	0.0143	2.482e-08	0.863
STROKE_AIS	rs3866831	a	g	-0.0483	0.0103	2.996e-06	0.6108
STROKE_AIS	rs7927667	t	c	0.1014	0.0218	3.191e-06	0.0575
STROKE_AIS	rs10774623	a	g	0.061	0.012	3.472e-07	0.7732
STROKE_AIS	rs1906615	t	g	0.0923	0.0122	4.409e-14	0.2117
STROKE_AIS	rs7662801	a	g	0.0543	0.0111	8.86e-07	0.2922
STROKE_AIS	rs17201698	t	g	-0.0802	0.0145	3.187e-08	0.8631
STROKE_AIS	rs28502066	a	g	-0.0576	0.0108	1.019e-07	0.7003
STROKE_AIS	rs4572196	a	g	0.0613	0.012	3.116e-07	0.7714
STROKE_AIS	rs2253677	c	g	0.0549	0.0104	1.274e-07	0.6545
STROKE_AIS	rs4833443	t	c	0.1038	0.0153	1.107e-11	0.1199
STROKE_AIS	rs1412834	t	c	-0.0504	0.0101	6.309e-07	0.4888
STROKE_AIS	rs17042175	a	t	0.1057	0.0149	1.237e-12	0.1245
STROKE_AIS	rs2758603	t	c	0.0586	0.0103	1.355e-08	0.6411
STROKE_AIS	rs4767284	a	g	-0.0608	0.011	3.293e-08	0.2903
STROKE_AIS	rs9534433	a	g	0.0623	0.0116	7.983e-08	0.7577
STROKE_AIS	rs12639820	t	c	-0.0973	0.015	9.497e-11	0.8768
STROKE_AIS	rs1560708	t	c	-0.0511	0.0105	1.067e-06	0.3486
STROKE_AIS	rs72831930	a	g	-0.0837	0.0152	3.784e-08	0.8444
STROKE_AIS	rs75294181	a	g	0.0972	0.0183	1.105e-07	0.0918
STROKE_AIS	rs2043304	t	c	-0.0522	0.0105	6.056e-07	0.3457
STROKE_AIS	rs842375	t	c	-0.06	0.0113	1.045e-07	0.2661
STROKE_AIS	rs17042098	a	g	0.1022	0.0152	1.757e-11	0.12
STROKE_AIS	rs28650220	t	c	0.0962	0.0151	1.9e-10	0.1236
STROKE_AIS	rs2595099	a	c	0.0533	0.0106	4.784e-07	0.318
STROKE_AIS	rs74900776	a	g	0.0983	0.015	6.274e-11	0.1236
STROKE_AIS	rs73199895	a	g	-0.0569	0.0122	3.248e-06	0.2156
STROKE_AIS	rs10738608	a	c	-0.0486	0.0104	2.695e-06	0.515
STROKE_AIS	rs9526214	t	c	-0.0608	0.0116	1.505e-07	0.2429
STROKE_AIS	rs10744777	t	c	0.0641	0.0107	1.903e-09	0.6637
STROKE_AIS	rs79842006	t	g	-0.08	0.0143	2.266e-08	0.863
STROKE_AIS	rs6912034	t	c	0.0812	0.0142	1.143e-08	0.1421
STROKE_AIS	rs2758609	a	g	-0.0582	0.0103	1.574e-08	0.3603
STROKE_AIS	rs597808	a	g	0.0726	0.0104	3.704e-12	0.4896
STROKE_AIS	rs6596811	t	c	0.0794	0.0144	3.149e-08	0.1378
STROKE_AIS	rs9534447	c	g	0.0634	0.0116	5.343e-08	0.7627
STROKE_AIS	rs2129977	a	g	0.091	0.0119	2.647e-14	0.2126
STROKE_AIS	rs9651613	a	g	0.0533	0.0115	3.316e-06	0.3412
STROKE_AIS	rs42377	a	g	-0.0526	0.0112	2.749e-06	0.3051
STROKE_AIS	rs6490060	a	g	0.0531	0.0114	3.337e-06	0.7422
STROKE_AIS	rs470928	a	g	-0.0836	0.0149	2.258e-08	0.8679
STROKE_AIS	rs11957829	a	g	0.0691	0.014	7.505e-07	0.8314
STROKE_AIS	rs866376	a	c	-0.0594	0.0128	3.666e-06	0.2349
STROKE_AIS	rs4942561	t	g	0.0655	0.0116	1.771e-08	0.759
STROKE_AIS	rs7966422	a	g	0.0558	0.0111	5.135e-07	0.7074
STROKE_AIS	rs7788833	t	c	-0.0587	0.0119	8.554e-07	0.7787
STROKE_AIS	rs116187470	a	g	0.0764	0.0153	6.192e-07	0.136
STROKE_AIS	rs2919324	t	c	-0.0468	0.0102	4.642e-06	0.6202
STROKE_AIS	rs74597754	a	g	-0.0933	0.0178	1.539e-07	0.9055
STROKE_AIS	rs4766897	t	c	0.0826	0.0117	1.607e-12	0.3389
STROKE_AIS	rs7137828	t	c	-0.0731	0.0102	6.609e-13	0.5253
STROKE_AIS	rs2717334	c	g	0.0778	0.0163	1.702e-06	0.1038
STROKE_AIS	rs78884723	t	g	-0.1288	0.0264	1.06e-06	0.0472
STROKE_AIS	rs74849450	c	g	0.0598	0.013	3.906e-06	0.82
STROKE_AIS	rs13378860	t	c	0.0507	0.011	3.935e-06	0.6929
STROKE_AIS	rs6050	t	c	-0.0591	0.0115	2.797e-07	0.7427
STROKE_AIS	rs142637665	a	g	-0.0831	0.0142	5.466e-09	0.8578
STROKE_AIS	rs4942570	a	g	-0.0624	0.0112	2.493e-08	0.2777
STROKE_AIS	rs56884502	a	t	-0.0603	0.013	3.654e-06	0.1815
STROKE_AIS	rs72900157	c	g	-0.1052	0.0149	1.615e-12	0.8751
STROKE_AIS	rs1471859	a	c	-0.0471	0.0101	2.968e-06	0.5852
STROKE_AIS	rs80181719	t	g	-0.0802	0.0143	2.154e-08	0.863
STROKE_AIS	rs17045059	a	g	-0.0506	0.011	4.446e-06	0.7027
STROKE_AIS	rs7953150	a	g	-0.0524	0.0113	3.331e-06	0.2943
STROKE_AIS	rs7300252	t	c	-0.0592	0.0112	1.334e-07	0.2913
STROKE_AIS	rs10757275	a	g	0.0511	0.0099	2.212e-07	0.4966
STROKE_AIS	rs1906596	t	c	-0.1051	0.0153	6.167e-12	0.8745
STROKE_AIS	rs55704954	t	c	0.087	0.0178	9.475e-07	0.1077
STROKE_AIS	rs6819940	a	g	-0.056	0.0109	2.558e-07	0.7079
STROKE_AIS	rs9567707	t	c	-0.0636	0.0126	4.595e-07	0.1928
STROKE_AIS	rs11066283	a	g	-0.0774	0.011	1.631e-12	0.5855
STROKE_AIS	rs12427276	a	g	-0.0625	0.013	1.665e-06	0.1816
STROKE_AIS	rs60314748	t	c	0.0493	0.0106	3.018e-06	0.6583
STROKE_AIS	rs6561325	t	c	0.0581	0.0113	2.481e-07	0.7281
STROKE_AIS	rs1408223	a	g	-0.0593	0.012	7.323e-07	0.2378
STROKE_AIS	rs72900149	a	c	0.1052	0.0149	1.653e-12	0.1247
STROKE_AIS	rs627308	a	c	-0.059	0.0128	4.195e-06	0.1831
STROKE_AIS	rs192478765	a	g	0.101	0.0205	8.53e-07	0.1024
STROKE_AIS	rs2758608	a	t	0.0582	0.0103	1.521e-08	0.6396
STROKE_AIS	rs17042144	t	c	-0.1033	0.0152	1.141e-11	0.8793
STROKE_AIS	rs2181786	t	c	-0.0639	0.0116	3.645e-08	0.2427
STROKE_AIS	rs59788391	a	g	-0.1057	0.015	1.714e-12	0.8763
STROKE_AIS	rs10850062	t	g	0.0525	0.0111	2.323e-06	0.6768
STROKE_AIS	rs4357176	c	g	-0.049	0.0103	1.8e-06	0.6134
STROKE_AIS	rs78694194	a	g	-0.0795	0.0143	2.806e-08	0.863
STROKE_AIS	rs4611994	t	c	-0.1058	0.0149	1.251e-12	0.8755
STROKE_AIS	rs7398796	t	c	0.0585	0.0115	3.841e-07	0.7044
STROKE_AIS	rs2723334	t	c	0.0925	0.012	1.486e-14	0.2124
STROKE_AIS	rs2107595	a	g	0.0882	0.0132	2.328e-11	0.1673
STROKE_AIS	rs7750826	a	g	-0.0663	0.0113	5.143e-09	0.7457
STROKE_AIS	rs77190919	a	t	0.084	0.0144	4.909e-09	0.1419
STROKE_AIS	rs10757272	t	c	0.0472	0.0099	1.747e-06	0.4832
STROKE_AIS	rs55815645	a	g	-0.101	0.0207	1.04e-06	0.9411
STROKE_AIS	rs9316216	t	c	0.0519	0.0109	2.114e-06	0.6972
STROKE_AIS	rs2350269	t	c	0.1028	0.0154	2.607e-11	0.1206
STROKE_AIS	rs9534444	c	g	-0.0501	0.0109	3.891e-06	0.2956
STROKE_AIS	rs67249485	a	t	-0.0921	0.012	1.651e-14	0.7879
STROKE_AIS	rs75725917	a	c	0.1057	0.0149	1.286e-12	0.1246
STROKE_AIS	rs72900155	a	c	0.1056	0.0149	1.323e-12	0.1246
STROKE_AIS	rs17368659	t	g	0.0778	0.0151	2.797e-07	0.1307
STROKE_AIS	rs11066320	a	g	0.0689	0.01	6.06e-12	0.4291
STROKE_AIS	rs59331198	a	g	-0.0521	0.0107	1.071e-06	0.6864
STROKE_AIS	rs494963	a	c	0.0799	0.0154	2.189e-07	0.1327
STROKE_AIS	rs4543199	t	c	-0.0968	0.015	1.142e-10	0.8764
STROKE_AIS	rs79280766	a	g	0.1518	0.0327	3.519e-06	0.0362
STROKE_AIS	rs2129983	a	g	-0.0913	0.012	2.359e-14	0.7866
STROKE_AIS	rs1550199	c	g	-0.0517	0.0103	4.633e-07	0.6242
STROKE_AIS	rs1537376	t	c	-0.0514	0.0099	2.31e-07	0.4923
STROKE_AIS	rs4132234	t	c	0.0585	0.011	1.137e-07	0.2997
STROKE_AIS	rs186901714	a	g	-0.1003	0.0187	7.749e-08	0.9099
STROKE_AIS	rs143268049	t	c	-0.2005	0.0402	5.974e-07	0.9777
STROKE_AIS	rs2540175	t	c	0.0565	0.0103	4.42e-08	0.6457
STROKE_AIS	rs1265565	t	c	0.0666	0.0114	4.564e-09	0.3794
STROKE_AIS	rs634389	c	g	0.0618	0.013	1.885e-06	0.8159
STROKE_AIS	rs17042121	a	g	-0.1028	0.0152	1.349e-11	0.8793
STROKE_AIS	rs10010670	a	g	-0.0532	0.0109	1.102e-06	0.7102
STROKE_AIS	rs1831733	t	c	-0.049	0.01	9.077e-07	0.5386
STROKE_AIS	rs28521134	t	c	0.1019	0.0149	7.931e-12	0.1263
STROKE_AIS	rs12197982	c	g	-0.066	0.0122	5.988e-08	0.7944
STROKE_AIS	rs76229004	t	c	0.0977	0.0151	8.887e-11	0.1231
STROKE_AIS	rs192238573	t	g	0.1063	0.0198	7.442e-08	0.0893
STROKE_AIS	rs576125	a	g	0.0697	0.0139	5.218e-07	0.2934
STROKE_AIS	rs1556516	c	g	0.0482	0.0099	1.057e-06	0.4978
STROKE_AIS	rs2540183	c	g	0.0621	0.011	1.749e-08	0.6722
STROKE_AIS	rs1026089	a	g	0.0527	0.0111	2.073e-06	0.297
STROKE_AIS	rs35197511	t	c	-0.1168	0.0252	3.553e-06	0.0944
STROKE_AIS	rs6838295	t	c	-0.0646	0.0116	2.642e-08	0.6128
STROKE_AIS	rs1333048	a	c	-0.0539	0.0103	1.557e-07	0.5054
STROKE_AIS	rs2595084	a	g	0.0546	0.0106	2.678e-07	0.3186
STROKE_AIS	rs4284534	a	g	0.0591	0.0113	1.552e-07	0.7312
STROKE_AIS	rs1579946	t	c	0.0514	0.0108	1.932e-06	0.3176
STROKE_AIS	rs36053597	t	c	0.0609	0.0132	3.781e-06	0.1682
STROKE_AIS	rs2158496	t	c	0.0747	0.0156	1.695e-06	0.1186
STROKE_AIS	rs640783	a	g	0.0597	0.013	4.082e-06	0.8155
STROKE_AIS	rs7133964	c	g	0.0598	0.0111	6.514e-08	0.7105
STROKE_AIS	rs74496596	t	c	0.0974	0.015	9.355e-11	0.1233
STROKE_AIS	rs2758619	a	g	0.0555	0.0105	1.115e-07	0.6544
STROKE_AIS	rs2526619	a	g	-0.0815	0.0157	2.055e-07	0.8884
STROKE_AIS	rs634819	a	g	-0.0615	0.0131	2.527e-06	0.1807
STROKE_AIS	rs13111975	a	g	-0.0537	0.0108	7.343e-07	0.7065
STROKE_AIS	rs646910	a	t	0.0806	0.0153	1.48e-07	0.1325
STROKE_AIS	rs11085743	a	g	0.0493	0.0105	2.438e-06	0.6524
STROKE_AIS	rs11869451	a	g	0.1043	0.0217	1.625e-06	0.0607
STROKE_AIS	rs77860854	a	g	-0.0974	0.015	9.051e-11	0.8767
STROKE_AIS	rs62182164	c	g	-0.0522	0.0105	7.315e-07	0.6778
STROKE_AIS	rs7697491	a	t	0.0502	0.0104	1.296e-06	0.3847
STROKE_AIS	rs1467604	a	g	0.0595	0.0119	6.42e-07	0.7623
STROKE_AIS	rs10849943	t	c	-0.0614	0.0121	3.6e-07	0.2281
STROKE_AIS	rs6843082	a	g	-0.0878	0.0122	6.726e-13	0.785
STROKE_AIS	rs2891168	a	g	-0.0499	0.0099	5.165e-07	0.5139
STROKE_AIS	rs7784712	t	c	0.081	0.0176	3.957e-06	0.088
STROKE_AIS	rs7529564	t	c	0.0577	0.0106	5.757e-08	0.6466
STROKE_AIS	rs77014272	a	g	0.0831	0.0142	5.228e-09	0.1422
STROKE_AIS	rs76078234	c	g	0.0977	0.0189	2.256e-07	0.0909
STROKE_AIS	rs11731160	t	g	0.0523	0.0112	2.692e-06	0.297
STROKE_AIS	rs75410682	a	g	0.0806	0.0142	1.492e-08	0.1422
STROKE_AIS	rs4767694	a	g	-0.0601	0.0128	2.711e-06	0.1845
STROKE_AIS	rs981150	a	g	-0.0547	0.0108	4.129e-07	0.6833
STROKE_AIS	rs10757274	a	g	-0.0488	0.0098	6.993e-07	0.5135
STROKE_AIS	rs3001790	t	g	0.0566	0.0104	5.373e-08	0.6533
STROKE_AIS	rs495828	t	g	0.0606	0.0125	1.262e-06	0.2148
STROKE_AIS	rs11065980	c	g	0.0614	0.0129	1.978e-06	0.8168
STROKE_AIS	rs1535792	a	t	0.0613	0.0116	1.305e-07	0.7602
STROKE_AIS	rs17042088	t	c	0.0972	0.0151	1.082e-10	0.1232
STROKE_AIS	rs2200733	t	c	0.1016	0.0153	3.47e-11	0.1234
STROKE_AIS	rs2285727	t	g	-0.0601	0.0129	3.464e-06	0.1841
STROKE_AIS	rs1799983	t	g	0.0525	0.011	1.881e-06	0.3199
STROKE_AIS	rs6475606	t	c	0.0457	0.0099	3.765e-06	0.4797
STROKE_AIS	rs2842869	a	g	0.0577	0.0108	8.114e-08	0.6532
STROKE_AIS	rs7683586	a	t	-0.0546	0.011	7.591e-07	0.7077
STROKE_AIS	rs11619988	t	c	0.0542	0.0116	2.922e-06	0.7373
STROKE_AIS	rs9526212	a	g	-0.064	0.0116	3.557e-08	0.2409
STROKE_AIS	rs2853641	a	g	0.0561	0.0103	5.57e-08	0.644
STROKE_AIS	rs3809274	c	g	-0.0626	0.0131	1.594e-06	0.1848
STROKE_AIS	rs2244144	a	g	-0.0562	0.0106	1e-07	0.3373
STROKE_AIS	rs2742313	t	c	-0.0539	0.0105	2.853e-07	0.3461
STROKE_AIS	rs2339907	a	c	-0.0574	0.0112	2.779e-07	0.2836
STROKE_AIS	rs10850034	a	t	0.0794	0.0121	5.815e-11	0.4491
STROKE_AIS	rs842390	a	g	-0.0546	0.0113	1.268e-06	0.2656
STROKE_AIS	rs4378452	t	c	-0.0589	0.0106	3.19e-08	0.6481
STROKE_AIS	rs2723313	a	g	0.0521	0.0106	8.605e-07	0.3177
STROKE_AIS	rs2005108	t	c	0.08	0.0153	1.739e-07	0.1348
STROKE_AIS	rs13121924	a	g	0.0487	0.0101	1.609e-06	0.3856
STROKE_AIS	rs113314714	a	t	0.1442	0.0301	1.68e-06	0.0343
STROKE_AIS	rs4843625	c	g	0.049	0.0101	1.245e-06	0.4268
STROKE_AIS	rs34368158	t	c	-0.0568	0.0122	3.352e-06	0.2142
STROKE_AIS	rs1375302	t	c	-0.0553	0.0108	3.075e-07	0.6503
STROKE_AIS	rs9534439	t	c	-0.0608	0.0127	1.738e-06	0.1893
STROKE_AIS	rs7694827	t	g	-0.0542	0.011	9.244e-07	0.7161
STROKE_AIS	rs646760	a	t	-0.0805	0.0155	1.919e-07	0.8676
STROKE_AIS	rs78915578	c	g	0.0979	0.0184	1.037e-07	0.0912
STROKE_AIS	rs4959545	t	c	-0.0806	0.0146	3.625e-08	0.868
STROKE_AIS	rs1216862	a	g	-0.0581	0.0119	9.679e-07	0.2383
STROKE_AIS	rs1560707	t	g	-0.0519	0.0105	7.175e-07	0.3485
STROKE_AIS	rs55851737	t	c	0.0552	0.0121	4.723e-06	0.7837
STROKE_AIS	rs115480909	t	c	0.0821	0.0142	7.946e-09	0.1419
STROKE_AIS	rs9910056	a	g	0.1036	0.0213	1.222e-06	0.0606
STROKE_AIS	rs473238	t	c	0.0831	0.0147	1.651e-08	0.1326
STROKE_AIS	rs77926136	a	g	-0.0801	0.0143	2.142e-08	0.863
STROKE_AIS	rs78872508	t	c	-0.0698	0.0149	2.854e-06	0.8695
STROKE_AIS	rs7986104	c	g	-0.0593	0.0118	5.105e-07	0.241
STROKE_AIS	rs10744775	t	c	0.059	0.0113	1.591e-07	0.7353
STROKE_AIS	rs921184	t	c	-0.0518	0.0107	1.188e-06	0.6711
STROKE_AIS	rs10774613	t	c	-0.0573	0.0102	2.188e-08	0.5701
STROKE_AIS	rs1570620	t	c	0.0642	0.0116	3.099e-08	0.7583
STROKE_AIS	rs2736609	t	c	-0.0587	0.0103	1.226e-08	0.3619
STROKE_AIS	rs6830542	a	g	0.0516	0.0108	1.904e-06	0.2963
STROKE_AIS	rs2218697	a	g	-0.0562	0.011	3.014e-07	0.6602
STROKE_AIS	rs2248080	a	t	-0.0598	0.0112	9.413e-08	0.3124
STROKE_AIS	rs12644950	a	g	0.0615	0.0115	9.341e-08	0.2451
STROKE_AIS	rs1537373	t	g	-0.0488	0.0098	6.846e-07	0.5026
STROKE_AIS	rs10774632	a	g	0.0616	0.013	2.293e-06	0.8168
STROKE_AIS	rs7680240	a	c	0.0499	0.0105	1.966e-06	0.5898
STROKE_AIS	rs6536024	t	c	-0.0496	0.0101	9.431e-07	0.4664
STROKE_AIS	rs2023937	a	t	-0.0763	0.0163	2.724e-06	0.899
STROKE_AIS	rs75143273	a	g	0.082	0.0142	7.785e-09	0.1445
STROKE_AIS	rs12906125	a	g	0.0527	0.0114	3.772e-06	0.3278
STROKE_AIS	rs12524120	a	t	0.0866	0.016	6.28e-08	0.1108
STROKE_AIS	rs34003787	t	c	-0.0924	0.0196	2.421e-06	0.0818
STROKE_AIS	rs77672008	t	c	0.0973	0.015	9.548e-11	0.1232
STROKE_AIS	rs1922928	a	c	0.0987	0.0212	3.253e-06	0.0932
STROKE_AIS	rs3759377	a	g	0.0584	0.011	1.23e-07	0.7092
STROKE_AIS	rs605949	t	c	0.0805	0.0155	1.959e-07	0.1323
STROKE_AIS	rs17515707	t	c	-0.0551	0.0114	1.374e-06	0.7042
STROKE_AIS	rs1549758	t	c	0.0556	0.0112	7.152e-07	0.3136
STROKE_AIS	rs10014075	c	g	0.087	0.0173	4.859e-07	0.1255
STROKE_AIS	rs42036	c	g	0.0604	0.0119	4.23e-07	0.752
STROKE_AIS	rs11966550	t	c	-0.0569	0.0118	1.32e-06	0.756
STROKE_AIS	rs28381684	a	t	-0.0774	0.0152	3.274e-07	0.8696
STROKE_AIS	rs842398	t	g	0.0545	0.0112	1.239e-06	0.7337
STROKE_AIS	rs77510766	a	g	0.0796	0.0145	3.595e-08	0.137
STROKE_AIS	rs17260983	t	c	0.0808	0.0143	1.7e-08	0.137
STROKE_AIS	rs1053007	a	g	-0.0532	0.0105	3.795e-07	0.3477
STROKE_AIS	rs61875672	t	c	0.0543	0.0116	3.025e-06	0.2477
STROKE_AIS	rs2241107	t	c	0.0563	0.0103	4.982e-08	0.6437
STROKE_AIS	rs10849925	a	g	-0.0599	0.0108	3.063e-08	0.6503
STROKE_AIS	rs16997169	t	c	0.0506	0.0106	1.893e-06	0.3144
STROKE_AIS	rs2736605	t	c	0.0552	0.0104	1.111e-07	0.6551
STROKE_AIS	rs17261060	a	g	0.0802	0.0145	3.126e-08	0.1367
STROKE_AIS	rs2006798	a	g	-0.0622	0.0119	1.867e-07	0.7732
STROKE_AIS	rs9997725	c	g	-0.0569	0.012	2.177e-06	0.7673
STROKE_AIS	rs6533530	t	c	0.0488	0.0103	2.224e-06	0.3877
STROKE_AIS	rs8106542	t	c	0.0566	0.0123	3.965e-06	0.7917
STROKE_AIS	rs2266514	t	c	0.0561	0.0104	6.777e-08	0.6545
STROKE_AIS	rs9526219	a	g	-0.0588	0.0113	1.832e-07	0.2688
STROKE_AIS	rs11066085	t	g	-0.0666	0.0108	7.903e-10	0.3379
STROKE_AIS	rs12646447	t	c	-0.1057	0.015	1.672e-12	0.8759
STROKE_AIS	rs1333042	a	g	-0.047	0.0098	1.807e-06	0.5019
STROKE_AIS	rs42039	t	c	-0.062	0.012	2.182e-07	0.2452
STROKE_AIS	rs7341791	a	g	-0.0514	0.0099	2.375e-07	0.4859
STROKE_AIS	rs7695659	a	g	0.0528	0.0108	1.046e-06	0.2957
STROKE_AIS	rs9526218	c	g	-0.0592	0.0112	1.386e-07	0.2683
STROKE_AIS	rs75187510	t	g	0.0974	0.015	9.253e-11	0.1233
STROKE_AIS	rs7766042	t	c	-0.0916	0.0176	1.867e-07	0.898
STROKE_AIS	rs112927894	t	c	-0.0535	0.011	1.088e-06	0.6897
STROKE_AIS	rs11930528	t	g	0.1016	0.0149	9.127e-12	0.1263
STROKE_AIS	rs642898	a	g	0.059	0.0112	1.367e-07	0.7086
STROKE_AIS	rs13147730	t	c	-0.0649	0.0132	8.947e-07	0.5676
STROKE_AIS	rs6820568	t	c	0.0919	0.012	1.833e-14	0.2125
STROKE_AIS	rs11721578	a	g	0.054	0.011	8.708e-07	0.2925
STROKE_AIS	rs9689020	t	c	0.0479	0.0102	2.49e-06	0.3931
STROKE_AIS	rs141014318	a	g	-0.0478	0.0104	4.232e-06	0.5236
STROKE_AIS	rs12124567	a	g	0.0622	0.013	1.62e-06	0.2717
STROKE_AIS	rs11098089	a	c	-0.0972	0.015	1.022e-10	0.8767
STROKE_AIS	rs7309970	t	c	0.0546	0.0112	1.027e-06	0.7033
STROKE_AIS	rs1886964	t	c	0.0616	0.0129	1.739e-06	0.8104
STROKE_AIS	rs7124178	t	c	-0.055	0.0116	2.291e-06	0.7526
STROKE_AIS	rs1747223	a	g	-0.0606	0.0119	3.728e-07	0.2402
STROKE_AIS	rs608194	t	c	0.069	0.0135	3.549e-07	0.184
STROKE_AIS	rs10241964	a	g	0.0842	0.0162	1.931e-07	0.1023
STROKE_AIS	rs3184504	t	c	0.0779	0.0101	1.229e-14	0.4722
STROKE_AIS	rs75472582	a	g	0.0797	0.0144	3.384e-08	0.1369
STROKE_AIS	rs912427	t	c	-0.0631	0.0126	5.855e-07	0.1927
STROKE_AIS	rs2931352	a	c	0.0465	0.01	3.656e-06	0.4148
STROKE_AIS	rs4998248	a	g	0.0604	0.011	3.804e-08	0.6343
STROKE_AIS	rs72983508	a	c	0.0765	0.0152	4.525e-07	0.1302
STROKE_AIS	rs12650941	a	t	0.0964	0.0151	1.855e-10	0.1234
STROKE_AIS	rs42033	a	t	0.0598	0.0128	3.179e-06	0.7939
STROKE_AIS	rs499459	a	g	0.0827	0.0149	2.61e-08	0.1327
STROKE_AIS	rs1970112	t	c	-0.049	0.0099	8.035e-07	0.5287
STROKE_AIS	rs649129	t	c	0.0684	0.014	1.048e-06	0.2242
STROKE_AIS	rs4307025	a	t	0.0717	0.0111	1.078e-10	0.2741
STROKE_AIS	rs17042093	c	g	0.0979	0.0151	8.124e-11	0.1232
STROKE_AIS	rs2595074	a	t	-0.0562	0.0108	2.221e-07	0.6811
STROKE_AIS	rs9632884	c	g	0.0463	0.0099	3.115e-06	0.4825
STROKE_AIS	rs9909838	t	c	-0.1041	0.0214	1.112e-06	0.9386
STROKE_AIS	rs6427307	a	g	0.0564	0.0103	4.411e-08	0.6429
STROKE_AIS	rs4034949	t	c	-0.0589	0.011	9.394e-08	0.658
STROKE_AIS	rs593226	a	g	0.0616	0.0118	1.89e-07	0.7414
STROKE_AIS	rs1029388	t	c	0.0567	0.0121	2.856e-06	0.7793
STROKE_AIS	rs28897085	a	g	-0.105	0.0215	9.993e-07	0.9387
STROKE_AIS	rs79783857	t	g	-0.0802	0.0143	2.068e-08	0.8631
STROKE_AIS	rs73015011	t	c	0.0751	0.0164	4.69e-06	0.887
STROKE_AIS	rs2723300	a	g	0.0564	0.0109	2.197e-07	0.3188
STROKE_AIS	rs55791371	a	c	0.0749	0.0163	4.307e-06	0.8878
STROKE_AIS	rs75728477	a	c	-0.0984	0.0213	3.72e-06	0.9418
STROKE_AIS	rs842394	c	g	-0.0549	0.0113	1.175e-06	0.2743
STROKE_AIS	rs13141190	a	g	0.0496	0.0101	9.52e-07	0.3795
STROKE_AIS	rs6561322	a	t	0.0629	0.0126	6.405e-07	0.8071
STROKE_AIS	rs1900828	a	g	0.058	0.011	1.484e-07	0.3085
STROKE_AIS	rs79618067	t	g	0.0802	0.0143	2.184e-08	0.1372
STROKE_AIS	rs6815628	t	c	0.0633	0.0119	9.771e-08	0.4186
STROKE_AIS	rs10116277	t	g	0.0513	0.01	3.236e-07	0.4798
STROKE_AIS	rs78693276	a	g	-0.0932	0.018	2.111e-07	0.9024
STROKE_AIS	rs190674220	t	c	0.0863	0.0168	2.848e-07	0.1164
STROKE_AIS	rs4034950	t	c	-0.055	0.0111	7.2e-07	0.6465
STROKE_AIS	rs842388	t	g	-0.0545	0.0113	1.309e-06	0.2669
STROKE_AIS	rs149733755	a	c	0.0823	0.0142	7.267e-09	0.1421
STROKE_AIS	rs77796590	t	c	-0.0794	0.0143	3.028e-08	0.8623
STROKE_AIS	rs79616889	a	c	0.0802	0.0143	2.178e-08	0.137
STROKE_AIS	rs10849942	t	c	0.0612	0.012	3.736e-07	0.7707
STROKE_AIS	rs10774634	a	g	0.0615	0.0131	2.497e-06	0.8116
STROKE_AIS	rs11678215	a	g	0.0522	0.0108	1.363e-06	0.3142
STROKE_AIS	rs12582964	t	c	-0.0609	0.0128	2.068e-06	0.1839
STROKE_AIS	rs113722226	t	c	0.0744	0.0163	4.909e-06	0.8875
STROKE_AIS	rs2853643	a	g	-0.0573	0.0105	4.519e-08	0.337
STROKE_AIS	rs72667953	a	g	0.0515	0.0108	1.842e-06	0.3175
STROKE_AIS	rs79368490	a	g	-0.0801	0.0143	2.227e-08	0.8631
STROKE_AIS	rs75964227	a	g	0.0788	0.0143	3.94e-08	0.1398
STROKE_AIS	rs2595075	a	g	-0.0561	0.0109	2.509e-07	0.6811
STROKE_AIS	rs7659024	a	g	0.0579	0.0116	6.479e-07	0.2434
STROKE_AIS	rs4932370	a	g	0.0526	0.0106	6.317e-07	0.3362
STROKE_AIS	rs10411252	t	c	-0.0494	0.0106	3.007e-06	0.3418
STROKE_AIS	rs117743976	a	g	0.1294	0.0277	2.973e-06	0.0361
STROKE_AIS	rs1537375	t	c	-0.0535	0.0099	6.299e-08	0.4979
STROKE_AIS	rs2247937	t	c	-0.0562	0.0107	1.585e-07	0.3223
STROKE_AIS	rs2023938	t	c	-0.084	0.0166	4.475e-07	0.8995
STROKE_AIS	rs7435890	a	g	0.0604	0.0113	8.555e-08	0.3032
STROKE_AIS	rs17042081	t	g	0.0975	0.015	8.999e-11	0.1232
STROKE_AIS	rs79395402	a	c	0.0809	0.0157	2.37e-07	0.143
STROKE_AIS	rs2023936	c	g	-0.058	0.0122	2.071e-06	0.7938
STROKE_AIS	rs10744773	a	c	-0.0613	0.0128	1.697e-06	0.1864
STROKE_AIS	rs2383206	a	g	-0.0498	0.0099	5.316e-07	0.4924
STROKE_AIS	rs114176245	t	c	0.0768	0.0153	5.444e-07	0.13
STROKE_AIS	rs78073007	t	c	0.1021	0.0152	1.969e-11	0.1199
STROKE_AIS	rs2885055	a	g	0.0576	0.0124	3.266e-06	0.7944
STROKE_AIS	rs505987	a	g	0.0702	0.0151	3.23e-06	0.1366
STROKE_AIS	rs6914568	a	g	-0.0824	0.0142	6.96e-09	0.8579
STROKE_AIS	rs1537407	t	c	-0.0685	0.0142	1.368e-06	0.7986
STROKE_AIS	rs2248074	t	c	-0.0579	0.0105	3.316e-08	0.3389
STROKE_AIS	rs610303	a	c	-0.0626	0.0109	1.012e-08	0.336
STROKE_AIS	rs79332111	t	c	-0.0743	0.0156	1.979e-06	0.8798
STROKE_AIS	rs77174882	a	g	0.0745	0.0156	1.744e-06	0.1186
STROKE_AIS	rs4766574	t	c	-0.0575	0.0124	3.259e-06	0.2272
STROKE_AIS	rs137863695	a	g	-0.0859	0.0128	1.753e-11	0.7056
STROKE_AIS	rs2147163	t	c	-0.0581	0.0113	2.503e-07	0.2703
STROKE_AIS	rs6838973	t	c	-0.0499	0.0101	8.311e-07	0.4349
STROKE_AIS	rs2251636	c	g	-0.0582	0.0102	1.227e-08	0.377
STROKE_AIS	rs12646754	t	c	0.1037	0.015	4.107e-12	0.1241
STROKE_AIS	rs662558	t	c	-0.0628	0.0134	2.794e-06	0.8129
STROKE_AIS	rs674546	a	g	-0.0681	0.0135	4.76e-07	0.8161
STROKE_AIS	rs10849944	t	c	0.0611	0.012	3.572e-07	0.7724
STROKE_AIS	rs79178008	a	g	0.0732	0.0156	2.788e-06	0.1186
STROKE_AIS	rs7075614	a	t	0.1026	0.0208	7.63e-07	0.0585
STROKE_AIS	rs706621	c	g	0.0545	0.0113	1.391e-06	0.734
STROKE_AIS	rs12796666	t	c	-0.0547	0.0116	2.543e-06	0.7541
STROKE_AIS	rs1448817	a	g	-0.0747	0.0113	3.273e-11	0.7277
STROKE_AIS	rs6854111	a	t	-0.0916	0.012	1.994e-14	0.7876
STROKE_AIS	rs34716494	a	t	-0.0541	0.0117	3.524e-06	0.7545
STROKE_AIS	rs7654314	t	c	0.0559	0.0111	4.499e-07	0.2924
STROKE_AIS	rs842397	t	c	-0.0561	0.0113	6.227e-07	0.2661
STROKE_AIS	rs4344620	a	g	-0.0589	0.0112	1.615e-07	0.2689
STROKE_AIS	rs951318	a	g	-0.0725	0.0149	1.183e-06	0.8689
STROKE_AIS	rs10850031	t	g	0.0524	0.011	1.958e-06	0.708
STROKE_AIS	rs2117266	t	g	-0.0501	0.0107	2.778e-06	0.6855
STROKE_AIS	rs8112355	t	c	-0.0566	0.0123	3.936e-06	0.2076
STROKE_AIS	rs78007534	t	c	0.1428	0.0301	2.174e-06	0.0343
STROKE_AIS	rs887953	t	c	0.0584	0.0105	2.357e-08	0.6609
STROKE_AIS	rs7798197	a	g	-0.0607	0.0125	1.3e-06	0.7968
STROKE_AIS	rs586701	t	g	-0.0675	0.0136	6.362e-07	0.8172
STROKE_AIS	rs847895	t	c	0.0623	0.013	1.802e-06	0.8187
STROKE_AIS	rs12639654	t	c	0.1053	0.015	2.007e-12	0.1238
STROKE_AIS	rs7300285	a	g	-0.0645	0.0109	3.773e-09	0.3507
STROKE_AIS	rs72667982	a	g	-0.0701	0.0126	2.602e-08	0.7754
STROKE_AIS	rs4942571	a	g	-0.0589	0.0112	1.581e-07	0.269
STROKE_AIS	rs78169666	a	c	-0.0816	0.0142	9.874e-09	0.8582
STROKE_AIS	rs76020229	t	c	-0.0826	0.0143	7.02e-09	0.8588
STROKE_AIS	rs7341786	a	c	-0.0514	0.0099	2.359e-07	0.4862
STROKE_AIS	rs7691241	a	g	-0.0535	0.011	1.276e-06	0.7063
STROKE_AIS	rs553542	t	c	-0.0752	0.0144	1.644e-07	0.8637
STROKE_AIS	rs72981684	t	c	0.0765	0.0152	4.642e-07	0.1302
STROKE_AIS	rs10407692	a	g	-0.053	0.0105	4.542e-07	0.3476
STROKE_AIS	rs77559139	a	g	0.1447	0.0296	1.038e-06	0.037
STROKE_AIS	rs4540107	a	c	0.1054	0.0149	1.445e-12	0.1247
STROKE_AIS	rs10850001	a	t	0.0695	0.0106	4.349e-11	0.4457
STROKE_AIS	rs284279	t	c	0.0545	0.0109	5.019e-07	0.3822
STROKE_AIS	rs17261011	a	g	0.0802	0.0143	2.245e-08	0.137
STROKE_AIS	rs10811652	a	c	-0.0481	0.0099	1.171e-06	0.5157
STROKE_AIS	rs912428	a	g	-0.0641	0.0126	3.85e-07	0.1922
STROKE_AIS	rs644885	a	g	0.0684	0.0135	4.333e-07	0.1832
STROKE_AIS	rs842373	a	c	0.0609	0.0113	6.482e-08	0.7335
STROKE_AIS	rs842407	c	g	-0.0634	0.0116	5.053e-08	0.2393
STROKE_AIS	rs6852393	a	g	-0.0514	0.0108	2.123e-06	0.7083
STROKE_AIS	rs2466455	t	c	-0.0933	0.012	8.865e-15	0.788
STROKE_AIS	rs77684561	t	c	-0.0635	0.0131	1.278e-06	0.1813
STROKE_AIS	rs114419655	a	g	0.095	0.018	1.279e-07	0.0933
STROKE_AIS	rs7134740	a	g	-0.0572	0.0122	2.538e-06	0.2165
STROKE_AIS	rs1437287	t	c	0.0498	0.0105	2.062e-06	0.3854
STROKE_AIS	rs4959546	a	g	0.08	0.0143	2.331e-08	0.137
STROKE_AIS	rs912426	t	c	0.0629	0.0126	6.219e-07	0.8072
STROKE_AIS	rs34212978	t	c	-0.078	0.0164	2.039e-06	0.896
STROKE_AIS	rs76756825	t	c	0.0975	0.015	8.729e-11	0.1233
STROKE_AIS	rs17260640	c	g	0.0802	0.0146	3.808e-08	0.1319
STROKE_AIS	rs10738606	a	t	-0.0519	0.01	1.853e-07	0.517
STROKE_AIS	rs11099961	t	c	0.059	0.0112	1.491e-07	0.2585
STROKE_AIS	rs191065989	t	c	0.0783	0.0139	1.653e-08	0.2993
STROKE_AIS	rs10849979	t	c	0.0566	0.011	2.45e-07	0.7102
STROKE_AIS	rs2723298	t	c	0.055	0.011	6.447e-07	0.303
STROKE_AIS	rs4942556	t	c	0.0619	0.0127	1.019e-06	0.8097
STROKE_AIS	rs842376	a	g	-0.0603	0.0113	8.985e-08	0.2651
STROKE_AIS	rs4451181	a	g	0.0837	0.0144	6.783e-09	0.1421
STROKE_AIS	rs6489825	a	g	0.0581	0.0111	1.488e-07	0.7146
STROKE_AIS	rs706620	t	c	0.0545	0.0113	1.554e-06	0.7341
STROKE_AIS	rs7956495	t	g	0.0622	0.013	1.878e-06	0.8188
STROKE_AIS	rs520146	t	c	0.0748	0.0144	2.104e-07	0.1358
STROKE_AIS	rs139255647	a	g	-0.1341	0.0288	3.29e-06	0.9371
STROKE_AIS	rs2595078	a	g	-0.0539	0.0106	3.665e-07	0.6816
STROKE_AIS	rs7673598	a	g	0.052	0.0108	1.601e-06	0.292
STROKE_AIS	rs1861107	c	g	-0.1112	0.0244	4.99e-06	0.9545
STROKE_AIS	rs10516590	t	c	0.051	0.0109	2.803e-06	0.2974
STROKE_AIS	rs34311906	t	c	-0.0649	0.0113	1.066e-08	0.5976
STROKE_AIS	rs149070156	t	c	0.18	0.0359	5.175e-07	0.024
STROKE_AIS	rs146412847	a	g	0.0864	0.0148	5.828e-09	0.1419
STROKE_AIS	rs11098087	t	c	0.0515	0.0106	1.276e-06	0.3149
STROKE_AIS	rs842405	a	g	-0.0546	0.0113	1.337e-06	0.2678
STROKE_AIS	rs56125973	t	c	0.0767	0.0165	3.44e-06	0.8878
STROKE_AIS	rs11722839	a	g	-0.0534	0.0108	8.336e-07	0.7073
STROKE_AIS	rs78229461	t	c	0.1053	0.015	1.953e-12	0.1241
STROKE_AIS	rs6850768	t	c	0.0522	0.0108	1.489e-06	0.2925
STROKE_AIS	rs11867415	a	g	-0.1049	0.0211	6.584e-07	0.9376
STROKE_AIS	rs2540174	c	g	-0.0734	0.0145	4.511e-07	0.2394
STROKE_AIS	rs28362508	t	c	0.0557	0.0122	4.777e-06	0.784
STROKE_AIS	rs2842864	a	g	-0.056	0.0105	9.928e-08	0.3459
STROKE_AIS	rs842377	t	g	-0.0613	0.0117	1.702e-07	0.2658
STROKE_AIS	rs79631257	t	g	0.0974	0.015	9.353e-11	0.1232
STROKE_AIS	rs2360943	a	g	-0.0527	0.0105	5.114e-07	0.3484
STROKE_AIS	rs4942566	c	g	0.064	0.0116	3.972e-08	0.7626
STROKE_AIS	rs10774622	t	c	-0.061	0.012	3.429e-07	0.2273
STROKE_AIS	rs7298118	a	g	0.0598	0.0124	1.381e-06	0.7714
STROKE_AIS	rs737280	t	c	0.0547	0.0112	1.047e-06	0.7096
STROKE_AIS	rs6845908	a	g	-0.051	0.0109	3.009e-06	0.7026
STROKE_AIS	rs78252540	t	c	0.0801	0.0143	2.271e-08	0.137
STROKE_AIS	rs11726275	a	g	-0.0495	0.0105	2.292e-06	0.6288
STROKE_AIS	rs532436	a	g	0.0702	0.0127	3.345e-08	0.1936
STROKE_AIS	rs8107719	t	c	-0.0488	0.0107	4.758e-06	0.3165
STROKE_AIS	rs35276016	t	c	0.1063	0.02	9.965e-08	0.0852
STROKE_AIS	rs600038	t	c	-0.0582	0.0121	1.603e-06	0.7855
STROKE_AIS	rs1906610	a	g	0.0958	0.0168	1.282e-08	0.1073
STROKE_AIS	rs42031	a	t	0.061	0.0128	1.731e-06	0.7937
STROKE_AIS	rs3810155	c	g	-0.0504	0.0109	3.781e-06	0.3467
STROKE_AIS	rs10419865	c	g	0.0525	0.0105	5.875e-07	0.6487
STROKE_AIS	rs78652110	a	g	0.0966	0.0151	1.667e-10	0.1225
STROKE_AIS	rs7968960	a	c	-0.0571	0.0112	3.577e-07	0.6556
STROKE_AIS	rs1570622	a	g	0.063	0.0126	5.894e-07	0.8073
STROKE_AIS	rs1375301	t	c	0.0529	0.0106	5.831e-07	0.3177
STROKE_AIS	rs1544396	t	c	0.0612	0.013	2.339e-06	0.8156
STROKE_AIS	rs78115319	t	c	0.1027	0.0152	1.443e-11	0.1205
STROKE_AIS	rs144800962	a	g	-0.0772	0.0146	1.212e-07	0.8673
STROKE_AIS	rs2595112	c	g	-0.057	0.0111	3.028e-07	0.6848
STROKE_AIS	rs842384	t	c	0.0606	0.0113	7.681e-08	0.7347
STROKE_AIS	rs117227765	t	c	0.2076	0.0439	2.221e-06	0.0238
STROKE_AIS	rs847888	a	c	-0.0648	0.0133	1.151e-06	0.4705
STROKE_AIS	rs6855154	t	c	0.0527	0.0109	1.183e-06	0.2921
STROKE_AIS	rs116322866	a	g	-0.0681	0.0117	5.204e-09	0.7306
STROKE_AIS	rs35346340	c	g	0.0516	0.0107	1.534e-06	0.3267
STROKE_AIS	rs60460011	t	c	-0.1043	0.0211	7.487e-07	0.9369
STROKE_AIS	rs4959130	a	g	0.0858	0.0143	1.865e-09	0.1415
STROKE_AIS	rs9644862	t	g	-0.0505	0.0108	2.641e-06	0.5428
STROKE_AIS	rs2339818	t	c	0.0625	0.013	1.639e-06	0.8157
STROKE_AIS	rs79654735	a	g	-0.0971	0.015	1.006e-10	0.8767
STROKE_AIS	rs7681423	t	c	0.0559	0.0118	2.061e-06	0.2494
STROKE_AIS	rs7302763	t	c	-0.058	0.0123	2.29e-06	0.2263
STROKE_AIS	rs593698	a	g	0.08	0.0153	1.801e-07	0.1321
STROKE_AIS	rs4626276	a	c	-0.0978	0.015	7.428e-11	0.8765
STROKE_AIS	rs72981680	a	c	0.0763	0.0152	4.956e-07	0.1302
STROKE_AIS	rs11066301	a	g	-0.0707	0.0104	1.027e-11	0.5737
STROKE_AIS	rs2276109	t	c	-0.0795	0.0152	1.795e-07	0.8702
STROKE_AIS	rs2301622	c	g	0.0567	0.0121	2.86e-06	0.7795
STROKE_AIS	rs17282423	a	g	0.0538	0.0114	2.171e-06	0.737
STROKE_AIS	rs75021220	t	c	0.1088	0.016	9.361e-12	0.117
STROKE_AIS	rs72900144	a	g	-0.1053	0.0149	1.661e-12	0.8756
STROKE_AIS	rs78581380	t	g	-0.0868	0.016	5.511e-08	0.8891
STROKE_AIS	rs150986675	t	c	-0.0774	0.015	2.505e-07	0.8626
STROKE_AIS	rs42041	c	g	0.0598	0.0119	5.185e-07	0.7513
STROKE_AIS	rs933399	a	g	-0.054	0.0117	4.185e-06	0.2537
STROKE_AIS	rs10774619	a	g	-0.0541	0.0115	2.617e-06	0.2578
STROKE_AIS	rs6533644	a	g	0.0535	0.0109	8.432e-07	0.2918
STROKE_AIS	rs7298532	t	c	0.0584	0.0113	2.098e-07	0.7107
STROKE_AIS	rs12573113	a	g	0.1318	0.0284	3.602e-06	0.0339
STROKE_AIS	rs842387	a	g	-0.056	0.0113	6.707e-07	0.2665
STROKE_AIS	rs842365	a	g	0.0623	0.0112	2.882e-08	0.7287
STROKE_AIS	rs11613441	t	c	0.0636	0.0135	2.463e-06	0.8251
STROKE_AIS	rs7683332	t	c	0.0539	0.0111	1.223e-06	0.2933
STROKE_AIS	rs1448799	a	g	0.0554	0.0109	4.105e-07	0.3135
STROKE_AIS	rs7859727	t	c	0.052	0.0099	1.755e-07	0.489
STROKE_AIS	rs842399	a	t	-0.0542	0.0112	1.389e-06	0.2664
STROKE_AIS	rs10255384	a	c	0.084	0.0174	1.368e-06	0.0884
STROKE_AIS	rs4977757	a	g	-0.048	0.0104	3.78e-06	0.5218
STROKE_AIS	rs4646777	a	g	-0.0597	0.013	4.303e-06	0.1781
STROKE_AIS	rs148937160	t	g	-0.0641	0.013	9.048e-07	0.5831
STROKE_AIS	rs9526208	a	g	-0.0626	0.0116	6.644e-08	0.2414
STROKE_AIS	rs11666993	a	g	0.0508	0.0105	1.428e-06	0.6552
STROKE_AIS	rs12648785	a	g	0.0974	0.0151	1.18e-10	0.1229
STROKE_AIS	rs78460052	a	g	0.0799	0.0143	2.54e-08	0.1369
STROKE_AIS	rs12644625	t	c	0.1051	0.0149	1.98e-12	0.1247
STROKE_AIS	rs6853702	a	g	0.0523	0.0109	1.464e-06	0.2917
STROKE_AIS	rs3803170	a	g	0.0571	0.0122	2.794e-06	0.7799
STROKE_AIS	rs2736613	t	c	0.0576	0.0105	4.146e-08	0.6622
STROKE_AIS	rs12647316	t	c	0.0976	0.015	7.807e-11	0.1244
STROKE_AIS	rs77285919	t	c	0.0902	0.0189	1.702e-06	0.0935
STROKE_AIS	rs2129982	a	g	-0.09	0.012	5.856e-14	0.7877
STROKE_AIS	rs2595076	c	g	-0.0568	0.0109	1.815e-07	0.6807
STROKE_AIS	rs847898	t	c	0.0613	0.013	2.227e-06	0.8159
STROKE_AIS	rs4833436	t	c	0.0972	0.015	9.887e-11	0.1233
STROKE_AIS	rs4346023	t	c	0.0585	0.011	1.185e-07	0.7088
STROKE_AIS	rs842372	a	g	0.0591	0.0113	1.52e-07	0.7319
STROKE_AIS	rs475937	a	c	0.0834	0.0149	2.356e-08	0.1322
STROKE_AIS	rs13143308	t	g	0.0894	0.0119	4.884e-14	0.217
STROKE_AIS	rs72900148	c	g	-0.1054	0.0149	1.532e-12	0.8753
STROKE_AIS	rs2060236	c	g	0.0525	0.0105	5.692e-07	0.6536
STROKE_AIS	rs34416434	t	c	-0.1299	0.0263	7.613e-07	0.0473
STROKE_AIS	rs9300319	t	c	0.0611	0.0129	2.285e-06	0.8143
STROKE_AIS	rs17248727	t	c	0.0748	0.0161	3.444e-06	0.8855
STROKE_AIS	rs144557534	c	g	0.0868	0.0168	2.255e-07	0.1182
STROKE_AIS	rs17630235	a	g	0.0745	0.0102	2.762e-13	0.4161
STROKE_AIS	rs2853646	t	c	-0.0578	0.0108	8.154e-08	0.3269
STROKE_AIS	rs550057	t	c	0.0616	0.0121	3.565e-07	0.2699
STROKE_AIS	rs6561323	a	g	-0.0627	0.0117	7.974e-08	0.2381
STROKE_AIS	rs60102266	t	c	-0.1112	0.0219	3.983e-07	0.9437
STROKE_AIS	rs626750	a	g	0.0637	0.0132	1.433e-06	0.1841
STROKE_AIS	rs17042171	a	c	0.1001	0.0153	6.426e-11	0.1239
STROKE_AIS	rs2253809	t	c	0.0572	0.0103	2.721e-08	0.6437
STROKE_AIS	rs2758618	t	c	0.056	0.0105	9.867e-08	0.6542
STROKE_AIS	rs1537374	a	g	-0.0494	0.0098	5.051e-07	0.4892
STROKE_AIS	rs4447925	t	c	0.0976	0.0151	8.84e-11	0.1232
STROKE_AIS	rs7977534	t	c	0.0571	0.0112	3.617e-07	0.7059
STROKE_AIS	rs6905560	t	c	-0.0838	0.0143	4.601e-09	0.8578
STROKE_AIS	rs842401	t	c	-0.0536	0.0112	1.896e-06	0.2663
STROKE_AIS	rs11984041	t	c	0.0819	0.0164	6.489e-07	0.0987
STROKE_AIS	rs6596812	a	g	0.0797	0.0144	2.894e-08	0.1372
STROKE_AIS	rs8113212	a	g	-0.0577	0.0117	8.362e-07	0.2469
STROKE_AIS	rs10774625	a	g	0.076	0.0105	3.895e-13	0.4838
STROKE_AIS	rs10075233	a	g	0.0744	0.0157	2.081e-06	0.1189
STROKE_AIS	rs651007	t	c	0.0625	0.013	1.497e-06	0.2136
STROKE_AIS	rs9904900	t	c	0.1025	0.0213	1.412e-06	0.0612
STROKE_AIS	rs1333046	a	t	0.0509	0.01	3.911e-07	0.492
STROKE_AIS	rs1906592	t	g	-0.1048	0.0153	6.45e-12	0.8764
STROKE_AIS	rs74316714	a	g	0.0944	0.0189	5.82e-07	0.091
STROKE_AIS	rs6918607	t	c	-0.082	0.0142	8.283e-09	0.858
STROKE_AIS	rs60409120	t	c	0.1063	0.0151	1.725e-12	0.1229
STROKE_AIS	rs35283972	a	g	0.0533	0.0113	2.514e-06	0.7369
STROKE_AIS	rs9534454	t	c	-0.0617	0.0116	9.535e-08	0.2431
STROKE_AIS	rs28749238	a	g	-0.0974	0.0213	4.868e-06	0.938
STROKE_AIS	rs9567720	a	c	0.0588	0.0113	1.773e-07	0.7311
STROKE_AIS	rs77309872	t	c	-0.1025	0.0152	1.58e-11	0.8794
STROKE_AIS	rs648300	c	g	0.0582	0.0111	1.646e-07	0.7079
STROKE_AIS	rs8104480	a	g	0.05	0.0106	2.13e-06	0.6548
STROKE_AIS	rs7597401	a	g	0.0536	0.0115	3.132e-06	0.2706
STROKE_AIS	rs34071855	c	g	-0.0529	0.0105	4.783e-07	0.6373
STROKE_AIS	rs1922930	a	c	-0.0808	0.0161	5.038e-07	0.8817
STROKE_AIS	rs78816356	a	g	0.0916	0.0189	1.168e-06	0.0934
STROKE_AIS	rs114957082	a	g	0.0798	0.0143	2.511e-08	0.1369
STROKE_AIS	rs7138498	t	c	0.055	0.012	4.498e-06	0.7799
STROKE_AIS	rs11065991	t	c	0.0742	0.0101	1.606e-13	0.4205
STROKE_AIS	rs42235	t	c	-0.0565	0.0112	4.878e-07	0.306
STROKE_AIS	rs7436333	a	c	0.0998	0.0152	5.407e-11	0.125
STROKE_AIS	rs927624	a	t	0.0589	0.0114	2.256e-07	0.7275
STROKE_AIS	rs42043	a	g	0.0578	0.0117	7.263e-07	0.7506
STROKE_AIS	rs3768276	a	g	0.0489	0.0105	3.115e-06	0.4959
STROKE_AIS	rs9632885	a	g	0.0506	0.01	3.906e-07	0.476
STROKE_AIS	rs17696736	a	g	-0.072	0.0102	2.16e-12	0.5681
STROKE_AIS	rs2595085	c	g	-0.0545	0.0106	2.778e-07	0.6814
STROKE_AIS	rs4529121	a	g	0.097	0.0151	1.366e-10	0.1224
STROKE_AIS	rs842374	a	g	0.0595	0.0124	1.675e-06	0.7407
STROKE_AIS	rs10849966	a	t	-0.0595	0.0112	9.772e-08	0.2964
STROKE_AIS	rs1773122	a	g	-0.0589	0.0119	7.042e-07	0.2378
STROKE_AIS	rs7318773	t	g	0.0584	0.0119	9.25e-07	0.7589
STROKE_AIS	rs11607169	a	g	0.062	0.0131	2.034e-06	0.7987
STROKE_AIS	rs4527540	t	c	-0.0514	0.0106	1.351e-06	0.685
STROKE_AIS	rs78783055	a	g	-0.0598	0.013	3.928e-06	0.18
STROKE_AIS	rs8108977	t	g	-0.05	0.0106	2.201e-06	0.3436
STROKE_AIS	rs28392642	t	c	-0.097	0.015	1.041e-10	0.8765
STROKE_AIS	rs969642	t	c	0.0514	0.0109	2.16e-06	0.3131
STROKE_AIS	rs842396	c	g	0.0545	0.0113	1.28e-06	0.7336
STROKE_AIS	rs17042076	t	c	-0.1016	0.0149	9.113e-12	0.8737
STROKE_AIS	rs2218698	a	c	-0.0563	0.011	2.871e-07	0.6599
STROKE_AIS	rs77319639	a	g	-0.101	0.0186	5.146e-08	0.9097
STROKE_AIS	rs10757279	a	g	-0.0526	0.0101	1.88e-07	0.5222
STROKE_AIS	rs10757277	a	g	-0.0528	0.0101	1.629e-07	0.5216
STROKE_AIS	rs2758615	t	c	0.0556	0.0105	1.255e-07	0.6535
STROKE_AIS	rs72983513	t	c	-0.0788	0.0152	2.252e-07	0.87
STROKE_AIS	rs842406	t	c	0.0636	0.0117	4.983e-08	0.7623
STROKE_AIS	rs2736611	a	c	0.0647	0.011	4.674e-09	0.6472
STROKE_AIS	rs6533527	a	c	0.1042	0.0151	4.65e-12	0.123
STROKE_AIS	rs630616	t	c	0.0623	0.0131	1.966e-06	0.8191
STROKE_AIS	rs12580178	a	g	0.0523	0.0112	2.862e-06	0.6734
STROKE_AIS	rs4434326	t	c	-0.0973	0.015	9.684e-11	0.8765
STROKE_AIS	rs7953257	a	t	0.0745	0.0104	7.092e-13	0.4257
STROKE_AIS	rs6427304	a	g	0.058	0.0105	3.174e-08	0.6441
STROKE_AIS	rs6838131	a	g	0.064	0.0118	6.491e-08	0.4141
STROKE_AIS	rs144691425	t	c	-0.1058	0.016	3.362e-11	0.8799
STROKE_AIS	rs2723320	t	c	0.0666	0.0134	7.007e-07	0.1693
STROKE_AIS	rs10407349	a	g	0.0498	0.0105	2.063e-06	0.6443
STROKE_AIS	rs114414037	a	g	0.0836	0.0142	4.191e-09	0.1426
STROKE_AIS	rs1537372	t	g	0.052	0.0101	2.927e-07	0.4352
STROKE_AIS	rs660599	a	g	0.0633	0.0132	1.76e-06	0.185
STROKE_AIS	rs7965040	a	c	0.0556	0.012	3.98e-06	0.7824
STROKE_AIS	rs880315	t	c	-0.0518	0.0106	9.991e-07	0.6467
STROKE_AIS	rs7333028	t	c	-0.0611	0.0116	1.281e-07	0.2429
STROKE_AIS	rs10849946	c	g	-0.0634	0.012	1.417e-07	0.2286
STROKE_AIS	rs9997728	t	c	0.0582	0.0108	6.635e-08	0.2993
STROKE_AIS	rs7451833	a	g	-0.0933	0.019	8.754e-07	0.9091
STROKE_AIS	rs1537371	a	c	0.0485	0.0098	8.256e-07	0.4972
STROKE_AIS	rs653178	t	c	-0.0767	0.0104	1.585e-13	0.5254
STROKE_AIS	rs17148926	a	c	0.0694	0.014	7.094e-07	0.8297
STROKE_AIS	rs579459	t	c	-0.0588	0.0127	3.899e-06	0.7858
STROKE_AIS	rs42038	t	c	-0.0526	0.0112	2.745e-06	0.3045
STROKE_AIS	rs10777206	t	c	0.0558	0.0115	1.227e-06	0.2744
STROKE_AIS	rs7859362	t	c	-0.0495	0.0098	5.026e-07	0.4924
STROKE_AIS	rs842391	t	c	-0.0547	0.0113	1.207e-06	0.2663
STROKE_AIS	rs111254932	a	c	0.1351	0.0288	2.72e-06	0.0334
STROKE_AIS	rs9534432	t	c	0.0626	0.0116	7.173e-08	0.7527
STROKE_AIS	rs74964720	t	g	-0.0969	0.015	1.11e-10	0.8766
STROKE_AIS	rs11513729	t	c	0.0722	0.0106	1.204e-11	0.4238
STROKE_AIS	rs9526207	t	c	0.0622	0.0116	7.746e-08	0.7586
STROKE_AIS	rs678436	t	c	0.0621	0.0117	1.212e-07	0.7401
STROKE_AIS	rs9316222	t	c	-0.0643	0.0117	3.477e-08	0.2378
STROKE_AIS	rs11944778	a	g	0.1015	0.0149	9.167e-12	0.1264
STROKE_AIS	rs36016946	a	g	-0.0511	0.0109	2.76e-06	0.7029
STROKE_AIS	rs4942559	c	g	0.0629	0.0116	5.857e-08	0.7578
STROKE_AIS	rs149520112	t	g	0.2084	0.0438	1.942e-06	0.0239
STROKE_AIS	rs2066854	a	t	0.0599	0.0114	1.603e-07	0.2449
STROKE_AIS	rs7671218	a	g	0.0533	0.011	1.346e-06	0.2827
STROKE_AIS	rs79469997	t	c	-0.0961	0.0151	2.141e-10	0.8766
STROKE_AIS	rs10733376	c	g	0.0496	0.0099	5.806e-07	0.5079
STROKE_AIS	rs7654093	a	t	-0.058	0.0118	9.6e-07	0.7552
STROKE_AIS	rs12579287	a	g	0.0606	0.0128	2.176e-06	0.8146
STROKE_AIS	rs2984615	c	g	-0.0565	0.0104	6.053e-08	0.3459
STROKE_AIS	rs2129981	t	g	0.1053	0.015	2.201e-12	0.1234
STROKE_AIS	rs61189242	t	g	0.0962	0.0151	2.081e-10	0.1233
STROKE_AIS	rs10024267	t	c	-0.0968	0.015	1.153e-10	0.8764
STROKE_AIS	rs4804514	t	g	0.0526	0.0105	5.456e-07	0.6521
STROKE_AIS	rs1975163	t	c	-0.0491	0.0107	4.086e-06	0.325
STROKE_AIS	rs35381016	a	g	0.0546	0.0116	2.561e-06	0.2468
STROKE_AIS	rs2339973	t	c	-0.0585	0.0109	7.84e-08	0.2899
STROKE_AIS	rs10757271	a	g	-0.0491	0.0099	7.374e-07	0.5154
STROKE_AIS	rs12562305	a	g	0.1015	0.0205	7.621e-07	0.0722
STROKE_AIS	rs7662486	t	c	0.0532	0.0108	9.32e-07	0.2926
STROKE_AIS	rs1333049	c	g	0.0505	0.0104	1.091e-06	0.4791
STROKE_AIS	rs1070252	t	g	0.0697	0.0144	1.393e-06	0.2992
STROKE_AIS	rs11503168	a	c	0.0602	0.011	4.837e-08	0.7134
STROKE_AIS	rs6533642	a	g	0.0581	0.0108	6.936e-08	0.3031
STROKE_AIS	rs10245779	c	g	0.0842	0.0162	2.14e-07	0.1018
STROKE_AIS	rs7294578	a	c	0.0568	0.0112	4.284e-07	0.7098
STROKE_AIS	rs12580300	a	g	-0.0593	0.0123	1.408e-06	0.2149
STROKE_AIS	rs13130318	t	g	-0.0588	0.0115	2.926e-07	0.7551
STROKE_AIS	rs1333043	a	t	0.0496	0.0099	5.142e-07	0.5084
STROKE_AIS	rs72981675	t	c	0.0761	0.0152	5.334e-07	0.1302
STROKE_AIS	rs56163147	c	g	0.1006	0.0207	1.143e-06	0.0589
STROKE_AIS	rs17042115	a	g	-0.1023	0.0153	2.481e-11	0.8813
STROKE_AIS	rs12198803	a	g	-0.0667	0.0122	4.454e-08	0.7941
STROKE_AIS	rs6852541	a	c	0.0512	0.0108	2.138e-06	0.2961
STROKE_AIS	rs2526620	a	g	-0.064	0.0124	2.599e-07	0.7907
STROKE_AIS	rs10738609	a	g	-0.0493	0.0098	5.045e-07	0.5022
STROKE_AIS	rs113225354	a	g	-0.1285	0.0277	3.419e-06	0.9639
STROKE_AIS	rs842393	a	c	0.0546	0.0113	1.28e-06	0.7344
STROKE_AIS	rs2519093	t	c	0.0646	0.0136	1.942e-06	0.2022
STROKE_AIS	rs1437286	t	c	0.0507	0.0104	1.19e-06	0.3872
STROKE_AIS	rs76013973	a	g	0.0972	0.015	1.002e-10	0.1233
STROKE_AIS	rs680753	c	g	-0.08	0.0155	2.321e-07	0.8666
STROKE_AIS	rs74536576	t	g	-0.0797	0.0148	6.788e-08	0.8678
STROKE_AIS	rs7434417	a	g	-0.1071	0.015	8.764e-13	0.8753
STROKE_AIS	rs9896403	c	g	-0.0991	0.0213	3.355e-06	0.9373
STROKE_AIS	rs2197814	a	c	0.0513	0.0106	1.445e-06	0.3147
STROKE_AIS	rs13147489	t	c	-0.0638	0.013	8.745e-07	0.5915
STROKE_AIS	rs1584429	c	g	0.0605	0.0109	2.774e-08	0.3128
STROKE_AIS	rs1975161	t	c	-0.0547	0.0106	2.185e-07	0.355
STROKE_AIS	rs6847935	a	t	-0.092	0.012	1.796e-14	0.7881
STROKE_AIS	rs1005902	t	g	0.0552	0.0113	1.068e-06	0.7066
STROKE_AIS	rs79565252	a	g	-0.0801	0.0143	2.274e-08	0.863
STROKE_AIS	rs145090511	t	c	-0.208	0.0438	2.031e-06	0.9761
STROKE_AIS	rs284278	a	g	0.0547	0.0109	5.177e-07	0.3601
STROKE_AIS	rs2758612	t	c	0.0653	0.0111	3.677e-09	0.6453
STROKE_AIS	rs2229717	t	g	0.1375	0.0277	7.003e-07	0.0391
STROKE_AIS	rs79938083	a	g	0.0964	0.0183	1.349e-07	0.0918
STROKE_AIS	rs12211303	c	g	0.0665	0.0122	4.538e-08	0.2055
STROKE_AIS	rs2540171	a	g	-0.0513	0.011	2.75e-06	0.2874
STROKE_AIS	rs7681952	a	g	-0.057	0.0109	1.864e-07	0.6979
STROKE_AIS	rs6817105	t	c	-0.102	0.0149	8.087e-12	0.8753
STROKE_AIS	rs11065888	c	g	-0.0612	0.012	3.531e-07	0.2271
STROKE_AIS	rs8109412	t	c	0.0557	0.0122	4.884e-06	0.7764
STROKE_AIS	rs12525740	a	g	0.0867	0.016	5.685e-08	0.1107
STROKE_AIS	rs12524544	t	c	-0.086	0.016	6.926e-08	0.889
STROKE_AIS	rs2842865	a	g	-0.0557	0.0107	2.186e-07	0.3439
STROKE_AIS	rs1906599	t	c	0.0868	0.0123	1.498e-12	0.2132
STROKE_AIS	rs42040	t	c	-0.0598	0.012	6.767e-07	0.246
STROKE_AIS	rs10013173	a	g	0.0573	0.0108	1.17e-07	0.302
STROKE_AIS	rs17261109	t	c	0.0799	0.0145	3.628e-08	0.1367
STROKE_AIS	rs2133216	t	c	0.0536	0.0116	3.914e-06	0.2464
STROKE_AIS	rs2634073	t	c	0.0891	0.0127	2.045e-12	0.1835
STROKE_AIS	rs57301765	a	g	0.0829	0.0132	3.214e-10	0.1689
STROKE_AIS	rs2842857	t	c	0.057	0.0106	8.716e-08	0.6528
STROKE_AIS	rs12505886	a	t	-0.0573	0.0112	3.024e-07	0.6779
STROKE_AIS	rs6561321	a	c	0.0626	0.0116	6.225e-08	0.758
STROKE_AIS	rs649406	t	c	0.0607	0.0133	4.767e-06	0.8154
STROKE_AIS	rs7318686	a	g	0.064	0.0126	3.412e-07	0.7214
STROKE_AIS	rs1495900	a	g	-0.0534	0.0115	3.431e-06	0.7416
STROKE_AIS	rs2723316	t	c	0.0522	0.0106	7.98e-07	0.3175
STROKE_AIS	rs11744601	t	c	0.0738	0.0159	3.367e-06	0.1198
STROKE_AIS	rs1123028	t	c	0.06	0.0119	4.732e-07	0.7583
STROKE_AIS	rs470292	a	c	-0.0831	0.015	2.695e-08	0.8679
STROKE_AIS	rs142641595	a	g	0.1107	0.0173	1.474e-10	0.1082
STROKE_AIS	rs11242678	t	c	0.0723	0.0114	2.703e-10	0.255
STROKE_AIS	rs28688791	t	c	-0.0587	0.0122	1.473e-06	0.7917
STROKE_AIS	rs11647312	a	g	-0.0568	0.0118	1.445e-06	0.7008
STROKE_AIS	rs113802622	a	c	-0.1442	0.0301	1.689e-06	0.9657
STROKE_AIS	rs28727433	a	g	0.0837	0.0162	2.334e-07	0.1023
STROKE_AIS	rs2066865	a	g	0.0592	0.0114	2.037e-07	0.2453
STROKE_AIS	rs886205	a	g	0.0592	0.0129	4.602e-06	0.8157
STROKE_AIS	rs2595092	t	c	-0.0549	0.0108	3.566e-07	0.652
STROKE_AIS	rs842389	a	c	0.0542	0.0113	1.518e-06	0.7299
STROKE_AIS	rs55997232	t	c	-0.0749	0.0163	4.354e-06	0.1123
STROKE_AIS	rs912434	t	g	0.0614	0.0116	1.289e-07	0.7617
STROKE_AIS	rs1922927	a	g	-0.0961	0.0193	6.256e-07	0.9084
STROKE_AIS	rs7335684	a	g	0.0609	0.0118	2.349e-07	0.7587
STROKE_AIS	rs192172299	t	g	0.0706	0.014	4.288e-07	0.2285
STROKE_AIS	rs909269	t	c	-0.051	0.0109	3.225e-06	0.2877
STROKE_AIS	rs17361668	a	t	0.0766	0.0153	5.018e-07	0.1295
STROKE_AIS	rs56289821	a	g	-0.0767	0.0165	3.257e-06	0.1126
STROKE_AIS	rs7792656	t	c	-0.0772	0.0159	1.116e-06	0.8918
STROKE_AIS	rs1004638	a	t	-0.0519	0.0102	3.437e-07	0.4873
STROKE_AIS	rs9534448	a	g	0.0634	0.0116	5.272e-08	0.7627
STROKE_AIS	rs145818537	a	g	0.0747	0.0156	1.673e-06	0.1187
STROKE_AIS	rs4767296	t	c	0.0591	0.0111	9.426e-08	0.7114
STROKE_AIS	rs28565982	a	c	0.0537	0.0109	7.515e-07	0.2929
STROKE_AIS	rs842402	a	c	-0.0533	0.0113	2.209e-06	0.2671
STROKE_AIS	rs10161225	t	c	0.0576	0.0109	1.442e-07	0.7102
STROKE_AIS	rs2283358	t	c	-0.0564	0.0122	3.932e-06	0.2156
STROKE_AIS	rs842400	a	g	0.0554	0.0113	8.587e-07	0.7335
STROKE_AIS	rs12212982	a	g	0.0671	0.0122	4.35e-08	0.2055
STROKE_AIS	rs56010410	t	c	-0.0598	0.0113	1.133e-07	0.7425
STROKE_AIS	rs6936630	a	t	0.087	0.0159	4.878e-08	0.1227
STROKE_AIS	rs2051801	a	g	0.0535	0.0111	1.306e-06	0.7067
STROKE_AIS	rs2540173	a	g	0.0566	0.0103	4.195e-08	0.6439
STROKE_AIS	rs2238151	t	c	0.0665	0.0109	9.406e-10	0.6641
STROKE_AIS	rs12801814	t	c	0.0542	0.0116	2.913e-06	0.2475
STROKE_AIS	rs10744771	a	g	0.0586	0.0119	7.906e-07	0.7729
STROKE_AIS	rs2015134	a	c	0.0815	0.0149	4.25e-08	0.1314
STROKE_AIS	rs7978923	t	g	-0.0529	0.0112	2.274e-06	0.2889
STROKE_AIS	rs2475757	c	g	0.0645	0.0113	9.834e-09	0.6741
STROKE_AIS	rs79687642	t	g	-0.102	0.0159	1.469e-10	0.8806
STROKE_AIS	rs150844214	t	g	0.1044	0.0157	2.748e-11	0.1225
STROKE_AIS	rs7534434	a	g	0.0627	0.0111	1.567e-08	0.6515
STROKE_AIS	rs11613633	a	c	-0.0653	0.0139	2.641e-06	0.1949
STROKE_AIS	rs11098088	t	c	-0.0975	0.015	8.987e-11	0.8767
STROKE_AIS	rs61303432	t	c	0.1059	0.0149	1.172e-12	0.1243
STROKE_AIS	rs11066309	a	g	0.0716	0.0102	2.468e-12	0.4191
STROKE_AIS	rs59905228	t	c	-0.0602	0.013	3.385e-06	0.1802
STROKE_AIS	rs7328294	a	t	0.0605	0.0118	3.164e-07	0.7583
STROKE_AIS	rs4942555	a	g	-0.0622	0.0127	9.277e-07	0.1905
STROKE_AIS	rs1940938	a	g	0.077	0.0151	3.542e-07	0.1375
STROKE_AIS	rs42034	a	g	0.0574	0.0117	1.032e-06	0.7542
STROKE_AIS	rs28469839	a	g	0.1055	0.0211	6.072e-07	0.0618
STROKE_AIS	rs842404	c	g	-0.0527	0.0113	2.798e-06	0.2686
STROKE_AIS	rs4766460	a	g	0.0611	0.0121	4.21e-07	0.7755
STROKE_AIS	rs12574882	a	g	0.0538	0.0117	3.903e-06	0.245
STROKE_AIS	rs17042112	t	c	0.1024	0.0152	1.623e-11	0.12
STROKE_AIS	rs72981683	a	g	0.0796	0.0152	1.813e-07	0.1289
STROKE_AIS	rs34494849	t	c	0.0538	0.0116	3.726e-06	0.248
STROKE_AIS	rs2634074	a	t	-0.0941	0.0121	5.905e-15	0.7877
STROKE_AIS	rs7974266	t	c	0.0596	0.0113	1.279e-07	0.6912
STROKE_AIS	rs611705	t	c	-0.0832	0.0148	2.06e-08	0.8673
STROKE_AIS	rs166913	t	c	-0.0535	0.0109	8.073e-07	0.6141
STROKE_AIS	rs3809276	a	g	0.0602	0.0129	3.188e-06	0.8149
STROKE_AIS	rs10028827	t	g	-0.0526	0.0109	1.241e-06	0.7079
STROKE_AIS	rs2200732	t	c	-0.1057	0.0149	1.301e-12	0.8755
STROKE_AIS	rs1906618	a	g	-0.1055	0.0154	6.442e-12	0.8758
STROKE_AIS	rs17042059	a	g	0.096	0.0151	2.002e-10	0.1228
STROKE_AIS	rs470234	t	g	0.0823	0.0149	3.273e-08	0.1315
STROKE_AIS	rs9644859	a	g	0.0499	0.0108	3.99e-06	0.4517
STROKE_AIS	rs6832760	t	c	-0.0534	0.0108	8.468e-07	0.7073
STROKE_AIS	rs1906593	t	c	0.1046	0.0151	5.048e-12	0.1239
STROKE_AIS	rs2634071	t	c	0.0912	0.0127	6.937e-13	0.1835
STROKE_AIS	rs17042102	a	g	0.1019	0.0152	1.991e-11	0.1199
STROKE_AIS	rs1773118	t	g	-0.0586	0.012	9.724e-07	0.2374
STROKE_AIS	rs10026140	t	g	-0.1009	0.0149	1.488e-11	0.8743
STROKE_AIS	rs2758605	c	g	-0.0586	0.0103	1.287e-08	0.3589
STROKE_AIS	rs13115759	a	t	0.0529	0.0108	1.069e-06	0.2925
STROKE_AIS	rs2245595	t	c	-0.0539	0.0106	3.439e-07	0.6813
STROKE_AIS	rs1906616	a	g	-0.0925	0.0122	3.978e-14	0.7881
STROKE_AIS	rs77699185	a	c	-0.1028	0.0152	1.419e-11	0.8794
STROKE_AIS	rs7136874	t	c	-0.061	0.0129	2.313e-06	0.1861
STROKE_AIS	rs117811194	a	g	0.1026	0.0221	3.584e-06	0.0526
STROKE_AIS	rs189574129	c	g	-0.0607	0.013	3.278e-06	0.5748
STROKE_AIS	rs9526201	a	g	0.0608	0.0127	1.725e-06	0.8105
STROKE_AIS	rs6533653	a	g	0.0514	0.0108	2.123e-06	0.2918
STROKE_AIS	rs12420460	a	g	-0.0979	0.0212	4.05e-06	0.942
STROKE_AIS	rs525119	t	g	-0.0755	0.0144	1.493e-07	0.8637
STROKE_AIS	rs6837901	t	c	-0.0922	0.012	1.54e-14	0.7877
STROKE_AIS	rs3760647	a	g	-0.0538	0.0117	4.652e-06	0.2473
STROKE_AIS	rs3847953	t	c	-0.0518	0.0111	3.266e-06	0.2924
STROKE_AIS	rs1545391	t	c	0.0523	0.0108	1.294e-06	0.2961
STROKE_AIS	rs635634	t	c	0.0772	0.0134	9.179e-09	0.1921
STROKE_AIS	rs77606213	a	g	0.0791	0.0143	3.467e-08	0.1372
STROKE_AIS	rs6934726	a	g	-0.0796	0.0143	2.726e-08	0.863
STROKE_AIS	rs2251847	a	g	-0.0594	0.0103	8.34e-09	0.3587
STROKE_AIS	rs1965012	t	c	0.0535	0.0114	2.903e-06	0.7438
STROKE_AIS	rs75805880	a	g	0.0833	0.0142	4.769e-09	0.1422
STROKE_AIS	rs112032422	t	c	0.0744	0.0163	4.818e-06	0.887
STROKE_AIS	rs10757278	a	g	-0.0552	0.0103	7.529e-08	0.52
STROKE_AIS	rs10405536	a	g	0.0535	0.0105	3.842e-07	0.6467
STROKE_AIS	rs146931551	a	g	-0.092	0.015	7.71e-10	0.6332
STROKE_AIS	rs2842882	t	g	0.0581	0.0106	4.549e-08	0.6534
STROKE_AIS	rs10498653	a	g	0.0802	0.0147	4.898e-08	0.1316
STROKE_AIS	rs6829775	t	c	-0.0512	0.0108	2.2e-06	0.7038
STROKE_AIS	rs78451852	t	c	-0.0797	0.0143	2.598e-08	0.8631
STROKE_AIS	rs11065976	t	c	0.0652	0.0113	8.673e-09	0.7206
STROKE_AIS	rs2723301	c	g	0.0561	0.0109	2.442e-07	0.3189
STROKE_AIS	rs74484590	a	g	-0.0803	0.0143	2.069e-08	0.8628
STROKE_AIS	rs76845519	c	g	-0.0834	0.0143	5.075e-09	0.8577
STROKE_AIS	rs2723319	a	t	-0.0551	0.0107	2.436e-07	0.6816
STROKE_AIS	rs28607631	t	c	0.053	0.0109	1.078e-06	0.2921
STROKE_AIS	rs4959553	t	c	0.0823	0.0142	7.082e-09	0.1426
STROKE_AIS	rs1886219	a	t	-0.0589	0.0118	5.928e-07	0.2418
STROKE_AIS	rs10811656	t	c	0.0545	0.0102	9.088e-08	0.4726
STROKE_AIS	rs114056857	a	g	0.0816	0.0142	9.981e-09	0.1421
STROKE_AIS	rs2842868	t	g	0.0546	0.0112	1.159e-06	0.7094
STROKE_AIS	rs2758600	t	c	-0.0574	0.0105	4.338e-08	0.3377
STROKE_AIS	rs1375303	a	g	0.0551	0.0108	3.514e-07	0.35
STROKE_AIS	rs149883346	a	t	-0.081	0.0176	4.191e-06	0.3454
STROKE_AIS	rs11065884	a	g	0.0617	0.012	2.785e-07	0.7708
STROKE_AIS	rs944797	t	c	-0.0531	0.0101	1.58e-07	0.4904
STROKE_AIS	rs10019689	a	c	0.1008	0.0149	1.159e-11	0.1271
STROKE_AIS	rs2285810	t	c	0.0583	0.011	1.174e-07	0.7071
STROKE_AIS	rs4977574	a	g	-0.0504	0.01	4.459e-07	0.5137
STROKE_AIS	rs842378	a	g	-0.0605	0.0113	8.369e-08	0.2652
STROKE_AIS	rs688258	a	c	0.0832	0.0149	2.138e-08	0.1327
STROKE_AIS	rs75217853	a	g	0.0948	0.0189	5.23e-07	0.091
STROKE_AIS	rs11066018	t	c	0.059	0.0129	4.48e-06	0.8159
STROKE_AIS	rs7250071	t	c	0.0503	0.0106	1.968e-06	0.6516
STROKE_AIS	rs35147053	a	g	-0.0612	0.0113	5.645e-08	0.7421
STROKE_AIS	rs11608565	a	t	-0.0577	0.0123	2.579e-06	0.2168
STROKE_AIS	rs9316217	c	g	0.0629	0.0117	8.333e-08	0.7516
STROKE_AIS	rs8103309	t	c	0.0539	0.011	1.07e-06	0.6557
STROKE_AIS	rs28793639	a	g	0.0523	0.0109	1.584e-06	0.2982
STROKE_AIS	rs2595081	t	c	-0.0612	0.0132	3.736e-06	0.8312
STROKE_AIS	rs2066864	a	g	0.0634	0.0115	3.514e-08	0.2452
STROKE_AIS	rs11065961	a	g	0.0603	0.0115	1.448e-07	0.7391
STROKE_AIS	rs1467605	a	c	-0.0599	0.0119	4.501e-07	0.2371
STROKE_AIS	rs1980728	t	g	-0.0628	0.013	1.249e-06	0.2471
STROKE_AIS	rs1137703	t	c	0.0588	0.0105	2.497e-08	0.6441
STROKE_AIS	rs2317897	a	g	-0.0802	0.0146	3.981e-08	0.8684
STROKE_AIS	rs28708933	t	c	-0.0987	0.0213	3.637e-06	0.9375
STROKE_AIS	rs12979469	a	g	0.0575	0.0117	8.856e-07	0.7519
STROKE_AIS	rs842382	a	g	-0.0607	0.0113	7.532e-08	0.2649
STROKE_AIS	rs4767293	a	g	0.0673	0.0107	2.745e-10	0.6645
STROKE_AIS	rs11066188	a	g	0.0764	0.0102	8.112e-14	0.4171
STROKE_AIS	rs2984613	t	c	-0.0582	0.0103	1.759e-08	0.358
STROKE_AIS	rs78936896	a	g	0.0966	0.015	1.249e-10	0.1234
STROKE_AIS	rs608848	t	c	-0.0565	0.0112	4.559e-07	0.2905
STROKE_AIS	rs4942557	a	g	0.0618	0.0117	1.17e-07	0.7618
STROKE_AIS	rs74564934	t	c	0.0761	0.0141	6.617e-08	0.1491
STROKE_AIS	rs11065987	a	g	-0.0743	0.0103	5.806e-13	0.5786
STROKE_AIS	rs66480035	t	c	0.0644	0.0113	1.177e-08	0.7195
STROKE_AIS	rs75586483	a	g	-0.0787	0.0146	6.515e-08	0.8629
STROKE_AIS	rs2842873	t	c	-0.0605	0.0105	7.86e-09	0.3776
STROKE_AIS	rs9356942	a	g	0.0542	0.0115	2.437e-06	0.3459
STROKE_AIS	rs57976537	t	c	0.0598	0.0129	3.68e-06	0.8187
STROKE_AIS	rs2229383	t	g	0.0534	0.0105	3.711e-07	0.6527
STROKE_AIS	rs34446443	a	g	0.0547	0.0116	2.399e-06	0.2463
STROKE_AIS	rs7310615	c	g	0.0714	0.0102	2.736e-12	0.4769
STROKE_AIS	rs12204590	a	t	0.0655	0.0121	6.863e-08	0.2056
STROKE_AIS	rs7337752	t	c	-0.058	0.0119	1.033e-06	0.243
STROKE_AIS	rs6511707	a	g	0.0525	0.0105	6.138e-07	0.6553
STROKE_AIS	rs1060604	t	c	0.0584	0.0106	3.851e-08	0.6623
STROKE_AIS	rs476762	a	t	0.0794	0.0154	2.343e-07	0.133
STROKE_AIS	rs2285520	t	c	-0.0562	0.0122	4.477e-06	0.2155
STROKE_AIS	rs284277	a	c	-0.0498	0.0106	2.865e-06	0.6222
STROKE_AIS	rs78681726	a	c	-0.093	0.0188	7.872e-07	0.9058
STROKE_AIS	rs7956483	a	g	0.0604	0.0132	4.792e-06	0.8228
STROKE_AIS	rs42035	a	g	0.0605	0.012	4.324e-07	0.7544
STROKE_AIS	rs10032150	a	g	-0.0728	0.011	4.363e-11	0.7266
STROKE_AIS	rs4375492	a	g	0.0598	0.0121	7.974e-07	0.7788
STROKE_AIS	rs1906611	t	c	-0.1036	0.0165	3.844e-10	0.8893
STROKE_AIS	rs13108692	t	c	0.0511	0.0108	2.32e-06	0.2966
STROKE_AIS	rs13131370	a	g	-0.057	0.0108	1.509e-07	0.7014
STROKE_AIS	rs4942553	a	g	-0.052	0.0114	4.907e-06	0.2559
STROKE_AIS	rs741334	a	g	0.0515	0.0112	4.439e-06	0.7031
STROKE_AIS	rs2758598	a	g	-0.0579	0.0105	3.663e-08	0.3367
STROKE_AIS	rs10069756	t	g	0.0728	0.0157	3.473e-06	0.1198
STROKE_AIS	rs74323954	t	c	0.0964	0.0189	3.387e-07	0.0908
STROKE_AIS	rs11587860	c	g	-0.0605	0.0107	1.528e-08	0.3552
STROKE_AIS	rs3742003	a	g	-0.0577	0.0122	2.335e-06	0.2189
STROKE_AIS	rs11066028	a	c	0.0543	0.011	7.24e-07	0.7123
STROKE_AIS	rs10511701	t	c	-0.0533	0.0099	8.6e-08	0.4941
STROKE_AIS	rs56758856	t	c	-0.098	0.0151	7.618e-11	0.8769
STROKE_AIS	rs1906595	t	g	-0.1039	0.0152	7.861e-12	0.8755
STROKE_AIS	rs115370942	a	t	-0.0803	0.0146	3.928e-08	0.8684
STROKE_AIS	rs12525352	c	g	0.0861	0.016	7.014e-08	0.1109
STROKE_AIS	rs2284665	t	g	-0.0572	0.012	1.928e-06	0.2151
STROKE_AIS	rs10774624	a	g	-0.0764	0.0102	7.656e-14	0.5274
STROKE_AIS	rs10415961	c	g	0.0497	0.0105	2.198e-06	0.6439
STROKE_AIS	rs629404	a	t	-0.0614	0.012	2.868e-07	0.2502
STROKE_AIS	rs111818253	c	g	0.0558	0.0121	3.911e-06	0.7806
STROKE_AIS	rs3001789	t	g	0.0586	0.0103	1.323e-08	0.641
STROKE_AIS	rs543040	a	t	-0.0569	0.0119	1.84e-06	0.6511
STROKE_AIS	rs10420809	t	c	0.0546	0.0117	3.334e-06	0.7384
STROKE_AIS	rs614591	a	g	0.0576	0.0123	2.898e-06	0.7791
STROKE_AIS	rs1052053	a	g	0.0615	0.0105	5.257e-09	0.6186
STROKE_AIS	rs2220427	t	c	0.1024	0.0149	6.59e-12	0.1242
STROKE_AIS	rs28370295	t	c	0.1041	0.0212	8.772e-07	0.062
STROKE_AIS	rs78120638	a	c	-0.0804	0.0146	3.71e-08	0.8684
STROKE_AIS	rs7970939	a	g	0.0546	0.0113	1.36e-06	0.7092
STROKE_AIS	rs2247476	a	c	-0.0508	0.0109	3.484e-06	0.2876
STROKE_AIS	rs4469143	c	g	0.0978	0.0156	3.949e-10	0.1227
STROKE_AIS	rs75512519	a	c	0.0724	0.0155	3.092e-06	0.1198
STROKE_AIS	rs2013002	t	c	0.0726	0.0105	4.499e-12	0.4281
STROKE_AIS	rs11242674	a	g	0.0469	0.0102	4.499e-06	0.3862
STROKE_AIS	rs1773124	a	g	0.0575	0.012	1.658e-06	0.7532
STROKE_AIS	rs1333045	t	c	-0.0517	0.0101	3.163e-07	0.4791
STROKE_AIS	rs1900827	t	c	0.0526	0.0109	1.355e-06	0.3131
STROKE_AIS	rs28707176	t	g	0.0527	0.0109	1.168e-06	0.2921
STROKE_AIS	rs6939790	t	g	-0.0712	0.0143	6.735e-07	0.863
STROKE_AIS	rs11602591	c	g	-0.0536	0.0117	4.919e-06	0.7535
STROKE_AIS	rs7137386	t	g	0.0589	0.0111	9.649e-08	0.7084
STROKE_AIS	rs1906617	a	g	-0.1027	0.0153	1.985e-11	0.8757
STROKE_AIS	rs71524263	t	c	0.0718	0.0156	4.055e-06	0.1297
STROKE_AIS	rs2072499	a	g	0.0587	0.0103	1.236e-08	0.6437
STROKE_AIS	rs892087	t	c	0.0503	0.0105	1.671e-06	0.6453
STROKE_AIS	rs2723302	c	g	0.056	0.0109	2.493e-07	0.3192
STROKE_AIS	rs4766578	a	t	-0.071	0.01	1.359e-12	0.5158
STROKE_AIS	rs4605724	a	c	0.1009	0.0152	3.242e-11	0.1206
STROKE_AIS	rs4942558	t	c	-0.0629	0.0116	5.63e-08	0.2413
STROKE_AIS	rs75806966	t	c	0.0946	0.0189	5.278e-07	0.0911
STROKE_AIS	rs1573644	t	c	-0.0522	0.0107	1.083e-06	0.6464
STROKE_AIS	rs4932177	t	g	-0.0502	0.0104	1.436e-06	0.6439
STROKE_AIS	rs12445022	a	g	0.0555	0.0106	1.807e-07	0.3347
STROKE_AIS	rs11065979	t	c	0.0781	0.0102	2.019e-14	0.4354
STROKE_AIS	rs147076266	a	g	-0.2231	0.048	3.396e-06	0.9846
STROKE_AIS	rs9894268	t	c	-0.1029	0.0213	1.339e-06	0.939
STROKE_AIS	rs7978523	t	c	0.0545	0.0112	1.203e-06	0.7071
STROKE_AIS	rs6533531	t	g	-0.0482	0.0103	2.94e-06	0.6111
STROKE_AIS	rs676996	t	g	-0.0548	0.0118	3.172e-06	0.6553
STROKE_AIS	rs112898275	t	c	0.0756	0.0165	4.701e-06	0.8879
STROKE_AIS	rs10850036	t	c	0.0582	0.011	1.255e-07	0.7081
STROKE_AIS	rs1535791	t	c	-0.0632	0.0116	4.867e-08	0.2414
STROKE_AIS	rs10849963	t	g	-0.0626	0.0131	1.676e-06	0.1819
STROKE_AIS	rs654600	a	c	-0.0676	0.0135	5.968e-07	0.8168
STROKE_AIS	rs4977575	c	g	-0.0485	0.0101	1.445e-06	0.5085
STROKE_AIS	rs10757270	a	g	-0.0488	0.0101	1.431e-06	0.5758
STROKE_AIS	rs10016424	a	g	-0.0523	0.0108	1.332e-06	0.7042
STROKE_AIS	rs76110445	t	c	-0.0874	0.016	4.695e-08	0.8877
STROKE_AIS	rs1906609	t	g	0.0909	0.0129	2.044e-12	0.1839
STROKE_AIS	rs470530	a	g	0.0829	0.015	3.377e-08	0.1318
STROKE_AIS	rs17433120	a	t	-0.0672	0.014	1.483e-06	0.1682
STROKE_AIS	rs10774649	a	g	0.0578	0.0109	1.162e-07	0.7101
STROKE_AIS	rs62089961	a	g	0.1011	0.0214	2.226e-06	0.0609
STROKE_AIS	rs9909858	t	c	-0.1046	0.0213	9.693e-07	0.9389
STROKE_AIS	rs7330453	a	g	0.0604	0.0129	2.856e-06	0.809
STROKE_AIS	rs6838139	a	c	0.063	0.0118	8.86e-08	0.4109
STROKE_AIS	rs73397759	t	g	-0.0959	0.0195	8.659e-07	0.9069
STROKE_AIS	rs1906591	a	g	0.103	0.0152	1.398e-11	0.1238
STROKE_AIS	rs6855360	c	g	-0.0524	0.0109	1.44e-06	0.7085
STROKE_AIS	rs4296021	t	g	-0.0982	0.0213	3.913e-06	0.9419
STROKE_AIS	rs12647393	t	g	0.1012	0.0149	1.029e-11	0.1264
STROKE_AIS	rs75289435	a	g	-0.0801	0.0143	2.191e-08	0.863
STROKE_AIS	rs10217586	a	t	-0.0508	0.0101	4.65e-07	0.4648
STROKE_AIS	rs10850024	a	c	-0.0581	0.011	1.319e-07	0.2929
STROKE_AIS	rs1584430	c	g	0.0557	0.0108	2.816e-07	0.3177
STROKE_AIS	rs79262951	a	g	-0.096	0.0189	3.729e-07	0.9089
STROKE_AIS	rs615098	t	g	0.0641	0.0136	2.343e-06	0.1837
STROKE_AIS	rs1333047	a	t	-0.049	0.0101	1.132e-06	0.5081
STROKE_AIS	rs507666	a	g	0.069	0.0138	5.661e-07	0.2022
STROKE_AIS	rs79447906	a	c	-0.0818	0.0142	8.59e-09	0.858
STROKE_AIS	rs4766573	a	c	-0.0584	0.0119	9.025e-07	0.227
STROKE_AIS	rs149766397	a	g	0.0801	0.0146	3.934e-08	0.1319
STROKE_AIS	rs2383207	a	g	-0.052	0.0101	2.41e-07	0.4877
STROKE_AIS	rs2217958	a	c	-0.0778	0.0149	1.645e-07	0.869
STROKE_AIS	rs2595088	a	g	0.053	0.0106	5.347e-07	0.3176
STROKE_AIS	rs847892	a	g	-0.064	0.0106	1.749e-09	0.3328
STROKE_AIS	rs7977752	a	g	-0.0579	0.0125	3.626e-06	0.2152
STROKE_AIS	rs737693	a	t	-0.0833	0.0155	8.278e-08	0.8717
STROKE_AIS	rs34097897	c	g	-0.0945	0.0198	1.898e-06	0.9152
STROKE_AIS	rs7250421	t	c	-0.0588	0.0122	1.563e-06	0.2143
STROKE_AIS	rs1020447	t	g	0.0584	0.011	1.088e-07	0.3018
STROKE_AIS	rs2723318	t	g	-0.0539	0.0106	4.115e-07	0.6823
STROKE_AIS	rs1537370	t	c	0.0471	0.01	2.273e-06	0.4779
STROKE_AIS	rs842363	a	c	0.0579	0.0112	2.468e-07	0.7313
STROKE_AIS	rs7788972	a	t	0.0553	0.0119	3.523e-06	0.2213
STROKE_AIS	rs1437285	a	g	0.0506	0.0105	1.308e-06	0.3852
STROKE_AIS	rs655403	t	c	0.0797	0.0155	2.609e-07	0.1336
STROKE_AIS	rs6475609	a	g	-0.0495	0.0098	4.981e-07	0.4924
STROKE_AIS	rs10738610	a	c	-0.0501	0.01	4.967e-07	0.5087
STROKE_AIS	rs10516563	t	g	-0.1003	0.0152	4.071e-11	0.8793
STROKE_AIS	rs10423733	t	c	0.0636	0.0139	4.975e-06	0.8322
STROKE_AIS	rs3742001	t	c	-0.06	0.013	3.576e-06	0.1848
STROKE_AIS	rs563096	a	t	-0.0805	0.0154	1.867e-07	0.8677
STROKE_AIS	rs842392	a	t	-0.0565	0.0123	4.154e-06	0.2206
STROKE_AIS	rs17228325	a	g	-0.106	0.0225	2.399e-06	0.0676
STROKE_AIS	rs723363	t	c	0.0538	0.0105	2.907e-07	0.3786
STROKE_AIS	rs648997	t	c	-0.0672	0.0117	8.969e-09	0.2826
STROKE_AIS	rs10757269	a	g	-0.0467	0.0099	2.395e-06	0.517
STROKE_AIS	rs74354085	t	c	0.0822	0.0142	7.575e-09	0.144
STROKE_AIS	rs77177960	a	g	-0.0607	0.013	3.076e-06	0.1799
STROKE_AIS	rs2723303	a	g	0.0562	0.0109	2.302e-07	0.3191
STROKE_AIS	rs7857118	a	t	-0.0504	0.0101	5.632e-07	0.4947
STROKE_AIS	rs595128	t	c	0.0825	0.0147	2.227e-08	0.1323
STROKE_AIS	rs72981698	t	c	0.0762	0.0152	4.977e-07	0.1303
STROKE_AIS	rs10951550	t	c	-0.0472	0.01	2.472e-06	0.4737
STROKE_AIS	rs601663	a	g	0.0595	0.0114	1.938e-07	0.7074
STROKE_AIS	rs10416125	a	g	0.0488	0.0105	3.285e-06	0.6433
STROKE_AIS	rs2758607	a	g	-0.0587	0.0103	1.116e-08	0.3603
STROKE_AIS	rs587914	t	c	0.0575	0.0123	2.964e-06	0.779
STROKE_AIS	rs79318212	a	g	-0.0866	0.016	6.077e-08	0.8891
STROKE_AIS	rs17035646	a	g	0.0542	0.0105	2.375e-07	0.3513
STROKE_AIS	rs7314282	a	g	0.0588	0.0112	1.578e-07	0.7086
STROKE_AIS	rs12442616	t	c	0.0517	0.0108	1.912e-06	0.6506
STROKE_AIS	rs4767364	a	g	-0.058	0.0111	1.893e-07	0.2927
STROKE_AIS	rs10849941	a	t	-0.0605	0.012	4.966e-07	0.2292
STROKE_AIS	rs842370	a	g	-0.0616	0.0116	1.077e-07	0.2416
STROKE_AIS	rs9316214	t	c	0.0619	0.0116	9.544e-08	0.7582
STROKE_AIS	rs10738607	a	g	-0.052	0.01	1.702e-07	0.5163
STROKE_AIS	rs12444224	t	c	0.0481	0.0102	2.275e-06	0.3989
STROKE_AIS	rs569444	a	g	0.0801	0.0153	1.734e-07	0.1321
STROKE_AIS	rs10012923	a	g	-0.0516	0.0108	1.891e-06	0.7083
STROKE_AIS	rs1448798	a	g	-0.0533	0.0109	1.007e-06	0.6869
STROKE_AIS	rs7979545	t	c	0.0543	0.0111	9.804e-07	0.7066
STROKE_AIS	rs148898583	c	g	0.0746	0.0163	4.729e-06	0.8877
STROKE_AIS	rs11065822	t	g	0.0636	0.0112	1.345e-08	0.3624
STROKE_AIS	rs6825454	t	c	-0.0598	0.0112	9.231e-08	0.7395
STROKE_AIS	rs77160910	a	g	-0.0974	0.0189	2.512e-07	0.9093
STROKE_AIS	rs2066861	t	c	0.0603	0.0114	1.259e-07	0.2448
STROKE_AIS	rs2241108	c	g	0.0571	0.0103	3.072e-08	0.6438
STROKE_AIS	rs10402112	a	t	-0.0783	0.0166	2.391e-06	0.1098
STROKE_AIS	rs6490162	t	c	0.0563	0.0121	3.427e-06	0.782
STROKE_AIS	rs2147162	c	g	-0.0569	0.0113	4.754e-07	0.2712
STROKE_AIS	rs76741465	c	g	-0.0637	0.013	9.321e-07	0.1819
STROKE_AIS	rs7166599	a	g	-0.0502	0.0108	3.403e-06	0.673
STROKE_AIS	rs13109457	a	g	0.0602	0.0115	1.65e-07	0.2567
STROKE_AIS	rs3810154	a	g	0.053	0.0105	4.442e-07	0.6535
STROKE_AIS	rs7295628	t	c	0.0541	0.0112	1.509e-06	0.7114
STROKE_AIS	rs6533641	c	g	0.0583	0.0108	6.664e-08	0.2998
STROKE_AIS	rs2210538	a	g	0.0483	0.0105	4.221e-06	0.4773
STROKE_AIS	rs1265564	a	c	-0.0603	0.0106	1.211e-08	0.5663
STROKE_AIS	rs9378611	t	c	-0.0615	0.0117	1.538e-07	0.7557
STROKE_AIS	rs2758616	t	c	0.0558	0.0105	1.137e-07	0.6528
STROKE_AIS	rs2255793	a	g	-0.0548	0.0109	5.233e-07	0.6827
STROKE_AIS	rs2074633	t	c	-0.0613	0.0119	2.693e-07	0.7809
STROKE_AIS	rs74622239	a	g	0.08	0.0143	2.321e-08	0.137
STROKE_AIS	rs17368582	t	c	-0.0813	0.0157	2.294e-07	0.8725
STROKE_AIS	rs11065898	t	c	-0.0569	0.0121	2.734e-06	0.2273
STROKE_AIS	rs7962138	a	g	0.0597	0.0129	3.901e-06	0.8153
STROKE_AIS	rs564018	a	g	0.0832	0.0149	2.233e-08	0.1326
STROKE_AIS	rs2842870	t	c	0.0604	0.0105	9.621e-09	0.6374
STROKE_AIS	rs2351926	a	g	0.0523	0.0109	1.447e-06	0.2915
STROKE_AIS	rs842395	c	g	0.0543	0.0113	1.42e-06	0.7337
STROKE_AIS	rs4766572	a	g	-0.0611	0.012	3.559e-07	0.2272
STROKE_AIS	rs7675091	c	g	0.0521	0.011	2.114e-06	0.2975
STROKE_AIS	rs7099238	t	g	0.1335	0.0283	2.481e-06	0.0339

## Sheet:  STROKE_LAS
Supplementary Table 5.3 .GWAS summary data of STROKE_LAS at P-value<5.0×10-6
Stroke type	rsID	effect_allele	other_allele	Beta	SE	P-value	effect_allele_frequency
STROKE_LAS	rs10990643	a	g	-0.1767	0.0331	9.082e-08	0.1857
STROKE_LAS	rs674302	a	t	0.1263	0.027	2.882e-06	0.3502
STROKE_LAS	rs10820398	a	g	0.1685	0.0322	1.645e-07	0.8001
STROKE_LAS	rs11230745	a	g	0.4889	0.1021	1.695e-06	0.0175
STROKE_LAS	rs181417380	t	g	0.6647	0.1281	2.11e-07	0.0129
STROKE_LAS	rs79839751	t	g	0.6263	0.1346	3.297e-06	0.0147
STROKE_LAS	rs7647426	c	g	-0.3401	0.0657	2.292e-07	0.9604
STROKE_LAS	rs150739616	t	c	-0.5023	0.1097	4.675e-06	0.9776
STROKE_LAS	rs887647	t	c	0.4499	0.0978	4.229e-06	0.0196
STROKE_LAS	rs470928	a	g	-0.1829	0.0362	4.437e-07	0.869
STROKE_LAS	rs150414541	c	g	0.219	0.0457	1.645e-06	0.8598
STROKE_LAS	rs7788833	t	c	-0.1749	0.029	1.574e-09	0.7775
STROKE_LAS	rs116187470	a	g	0.188	0.0356	1.27e-07	0.1367
STROKE_LAS	rs79107934	a	g	0.4682	0.1009	3.523e-06	0.0182
STROKE_LAS	rs2717334	c	g	0.2255	0.0389	6.655e-09	0.104
STROKE_LAS	rs12122341	c	g	-0.1452	0.0279	2.033e-07	0.7492
STROKE_LAS	rs117105726	a	g	0.4994	0.1078	3.62e-06	0.0167
STROKE_LAS	rs182374239	t	c	-0.7638	0.1455	1.523e-07	0.9746
STROKE_LAS	rs6679900	t	c	0.1372	0.0278	7.963e-07	0.2491
STROKE_LAS	rs582118	a	g	-0.1294	0.0276	2.76e-06	0.6495
STROKE_LAS	rs11826678	a	g	0.4688	0.1009	3.39e-06	0.0182
STROKE_LAS	rs117272600	t	c	0.1495	0.0306	1.035e-06	0.2014
STROKE_LAS	rs198759	a	g	-0.451	0.0918	8.966e-07	0.9772
STROKE_LAS	rs192478765	a	g	0.2753	0.0465	3.225e-09	0.1034
STROKE_LAS	rs1992916	t	c	0.1775	0.0332	9.32e-08	0.8129
STROKE_LAS	rs142532801	t	c	0.3658	0.0798	4.546e-06	0.0273
STROKE_LAS	rs74113933	a	g	0.1391	0.0279	6.246e-07	0.2484
STROKE_LAS	rs2107595	a	g	0.2358	0.0319	1.442e-13	0.1677
STROKE_LAS	rs16922637	t	c	0.1742	0.0331	1.372e-07	0.8136
STROKE_LAS	rs77581470	a	t	-0.1842	0.0333	3.164e-08	0.8417
STROKE_LAS	rs17368659	t	g	0.168	0.0353	1.915e-06	0.1316
STROKE_LAS	rs514659	a	c	-0.1306	0.0276	2.234e-06	0.6501
STROKE_LAS	rs494963	a	c	0.1992	0.0354	1.898e-08	0.1328
STROKE_LAS	rs73307090	t	c	0.1558	0.0314	7.26e-07	0.1751
STROKE_LAS	rs2158496	t	c	0.233	0.0376	5.829e-10	0.1169
STROKE_LAS	rs2528406	a	g	0.1873	0.0333	1.813e-08	0.1594
STROKE_LAS	rs2526619	a	g	-0.2143	0.0379	1.563e-08	0.8897
STROKE_LAS	rs646910	a	t	0.1951	0.0354	3.658e-08	0.1321
STROKE_LAS	rs6552911	t	c	0.6397	0.1287	6.697e-07	0.0147
STROKE_LAS	rs78809058	t	c	0.1476	0.0306	1.403e-06	0.2014
STROKE_LAS	rs7784712	t	c	0.2147	0.0428	5.151e-07	0.088
STROKE_LAS	rs74879828	t	c	0.4809	0.1002	1.579e-06	0.0183
STROKE_LAS	rs10990647	a	g	-0.1769	0.0354	5.877e-07	0.172
STROKE_LAS	rs492488	a	g	0.1263	0.027	2.916e-06	0.3505
STROKE_LAS	rs72983521	t	c	-0.2452	0.0449	4.823e-08	0.9187
STROKE_LAS	rs74455504	c	g	0.198	0.0341	6.395e-09	0.1512
STROKE_LAS	rs2769071	a	g	-0.1333	0.0285	2.79e-06	0.6495
STROKE_LAS	rs2005108	t	c	0.1707	0.0356	1.605e-06	0.1355
STROKE_LAS	rs646760	a	t	-0.1868	0.0357	1.729e-07	0.8679
STROKE_LAS	rs2487486	t	g	-0.6198	0.133	3.162e-06	0.9885
STROKE_LAS	rs495203	t	c	0.1298	0.0275	2.304e-06	0.3473
STROKE_LAS	rs473238	t	c	0.1924	0.0354	5.624e-08	0.1317
STROKE_LAS	rs78872508	t	c	-0.2128	0.0362	4.011e-09	0.871
STROKE_LAS	rs78030362	a	g	-0.2512	0.0479	1.534e-07	0.9185
STROKE_LAS	rs677355	a	g	0.1333	0.0287	3.302e-06	0.3411
STROKE_LAS	rs2023937	a	t	-0.227	0.0389	5.268e-09	0.8992
STROKE_LAS	rs493246	a	g	0.1263	0.027	2.887e-06	0.3507
STROKE_LAS	rs545971	t	c	0.1298	0.0276	2.599e-06	0.3502
STROKE_LAS	rs56393506	t	c	0.1878	0.0355	1.256e-07	0.1639
STROKE_LAS	rs605949	t	c	0.1874	0.0358	1.624e-07	0.132
STROKE_LAS	rs28381684	a	t	-0.1691	0.0353	1.648e-06	0.8687
STROKE_LAS	rs138294835	t	c	-0.1743	0.0335	1.896e-07	0.185
STROKE_LAS	rs75553713	t	c	-0.4765	0.1002	2.005e-06	0.9816
STROKE_LAS	rs77927000	c	g	-0.2109	0.0344	8.916e-10	0.8525
STROKE_LAS	rs78311920	a	g	0.2266	0.0365	5.275e-10	0.1248
STROKE_LAS	rs8176663	t	c	-0.1267	0.027	2.639e-06	0.6498
STROKE_LAS	rs62575007	t	c	0.175	0.0331	1.252e-07	0.813
STROKE_LAS	rs183975112	a	g	0.8181	0.1741	2.605e-06	0.021
STROKE_LAS	rs59111453	c	g	-0.2244	0.0426	1.356e-07	0.9113
STROKE_LAS	rs608194	t	c	0.1571	0.0314	5.714e-07	0.1862
STROKE_LAS	rs10241964	a	g	0.2202	0.0389	1.458e-08	0.1023
STROKE_LAS	rs7019500	a	t	-0.5208	0.1138	4.726e-06	0.9843
STROKE_LAS	rs72983508	a	c	0.1705	0.0353	1.362e-06	0.1312
STROKE_LAS	rs499459	a	g	0.192	0.0355	6.534e-08	0.1315
STROKE_LAS	rs79468379	t	c	0.1776	0.0333	9.422e-08	0.8129
STROKE_LAS	rs16922634	t	c	0.1652	0.0321	2.647e-07	0.8003
STROKE_LAS	rs116817462	c	g	-0.3743	0.0795	2.517e-06	0.9697
STROKE_LAS	rs10227612	t	g	-0.151	0.0276	4.352e-08	0.7207
STROKE_LAS	rs190674220	t	c	0.2541	0.039	6.918e-11	0.1158
STROKE_LAS	rs76207415	t	c	0.6641	0.1429	3.369e-06	0.0111
STROKE_LAS	rs150188940	a	g	-0.4659	0.0994	2.733e-06	0.9805
STROKE_LAS	rs4304924	a	g	0.1158	0.0251	3.947e-06	0.5689
STROKE_LAS	rs2023938	t	c	-0.2624	0.04	5.251e-11	0.8994
STROKE_LAS	rs66824660	a	c	0.3734	0.0814	4.493e-06	0.0298
STROKE_LAS	rs2023936	c	g	-0.173	0.0299	7.075e-09	0.7936
STROKE_LAS	rs112010474	t	c	0.352	0.0748	2.51e-06	0.0323
STROKE_LAS	rs114176245	t	c	0.1773	0.0356	6.159e-07	0.131
STROKE_LAS	rs61493282	t	c	0.2378	0.0449	1.184e-07	0.0835
STROKE_LAS	rs505987	a	g	0.1763	0.0351	5.008e-07	0.1364
STROKE_LAS	rs2059993	a	g	0.7435	0.1524	1.067e-06	0.0137
STROKE_LAS	rs77174882	a	g	0.2321	0.0376	6.787e-10	0.117
STROKE_LAS	rs7033431	t	c	0.1707	0.0331	2.477e-07	0.8145
STROKE_LAS	rs662558	t	c	-0.1606	0.0312	2.723e-07	0.8101
STROKE_LAS	rs674546	a	g	-0.1625	0.0314	2.321e-07	0.8139
STROKE_LAS	rs79178008	a	g	0.2361	0.0377	3.748e-10	0.1169
STROKE_LAS	rs77693365	a	c	0.6635	0.1429	3.426e-06	0.0111
STROKE_LAS	rs73175632	a	t	0.477	0.1033	3.913e-06	0.0174
STROKE_LAS	rs7798197	a	g	-0.1798	0.0304	3.202e-09	0.7961
STROKE_LAS	rs586701	t	g	-0.1614	0.0315	3.093e-07	0.8148
STROKE_LAS	rs553542	t	c	-0.1828	0.0347	1.324e-07	0.8636
STROKE_LAS	rs72981684	t	c	0.1715	0.0353	1.177e-06	0.1312
STROKE_LAS	rs75216741	a	t	-0.1793	0.0328	4.791e-08	0.8354
STROKE_LAS	rs73307092	a	g	0.1578	0.0315	5.375e-07	0.1744
STROKE_LAS	rs644885	a	g	0.1616	0.0315	2.897e-07	0.1857
STROKE_LAS	rs58797877	t	c	0.1564	0.0315	7.022e-07	0.1749
STROKE_LAS	rs113135009	t	g	0.3582	0.0746	1.563e-06	0.0325
STROKE_LAS	rs1992915	t	g	0.1776	0.0332	9.166e-08	0.8129
STROKE_LAS	rs520146	t	c	0.1821	0.0349	1.835e-07	0.1359
STROKE_LAS	rs597988	a	t	0.1323	0.0287	4.199e-06	0.3276
STROKE_LAS	rs17297226	a	g	-0.1377	0.0282	1.056e-06	0.7632
STROKE_LAS	rs114667237	a	g	0.4516	0.0925	1.046e-06	0.0195
STROKE_LAS	rs57825249	t	c	-0.457	0.1001	4.951e-06	0.9811
STROKE_LAS	rs12124533	t	c	0.1499	0.0278	6.732e-08	0.2499
STROKE_LAS	rs74461240	a	g	-0.3245	0.0621	1.778e-07	0.9549
STROKE_LAS	rs34329973	a	t	-0.1751	0.0331	1.217e-07	0.1869
STROKE_LAS	rs79680958	a	g	0.2475	0.0503	8.602e-07	0.0754
STROKE_LAS	rs116127031	t	c	0.6625	0.1385	1.714e-06	0.0117
STROKE_LAS	rs150994262	a	g	0.766	0.1609	1.936e-06	0.012
STROKE_LAS	rs2463070	a	g	0.1748	0.0377	3.583e-06	0.1496
STROKE_LAS	rs35812918	t	c	0.1761	0.033	9.817e-08	0.815
STROKE_LAS	rs2158494	t	c	0.1602	0.03	9.368e-08	0.3064
STROKE_LAS	rs593698	a	g	0.1936	0.0354	4.713e-08	0.1318
STROKE_LAS	rs72981680	a	c	0.1722	0.0353	1.09e-06	0.1312
STROKE_LAS	rs2276109	t	c	-0.1686	0.0354	1.935e-06	0.8693
STROKE_LAS	rs1448578	t	c	0.1662	0.0327	3.575e-07	0.8009
STROKE_LAS	rs34954969	a	g	-0.1633	0.0348	2.759e-06	0.8282
STROKE_LAS	rs7783974	t	c	0.228	0.0424	7.349e-08	0.0881
STROKE_LAS	rs150986675	t	c	-0.1656	0.0348	1.937e-06	0.8614
STROKE_LAS	rs79985705	a	c	-0.2642	0.0577	4.707e-06	0.9465
STROKE_LAS	rs198758	a	g	-0.4307	0.0932	3.797e-06	0.9781
STROKE_LAS	rs148074174	a	c	0.357	0.0774	3.996e-06	0.0288
STROKE_LAS	rs17612742	t	c	-0.1764	0.0361	1.052e-06	0.8622
STROKE_LAS	rs7020963	t	c	-0.5252	0.1136	3.795e-06	0.9844
STROKE_LAS	rs2526638	t	c	0.1351	0.0253	9.707e-08	0.3941
STROKE_LAS	rs73071377	c	g	-0.187	0.0404	3.735e-06	0.8521
STROKE_LAS	rs10255384	a	c	0.2274	0.0421	6.424e-08	0.0882
STROKE_LAS	rs117550788	a	g	-0.4074	0.088	3.65e-06	0.9717
STROKE_LAS	rs78117311	c	g	0.4648	0.1014	4.609e-06	0.0185
STROKE_LAS	rs2463046	t	g	0.1529	0.0334	4.645e-06	0.1596
STROKE_LAS	rs150849782	c	g	0.6812	0.1436	2.112e-06	0.0137
STROKE_LAS	rs475937	a	c	0.183	0.0361	4.132e-07	0.1311
STROKE_LAS	rs80296300	a	g	-0.4708	0.1027	4.516e-06	0.9821
STROKE_LAS	rs144557534	c	g	0.2552	0.0389	5.624e-11	0.1177
STROKE_LAS	rs60449976	t	c	-0.4345	0.0928	2.811e-06	0.978
STROKE_LAS	rs4466849	t	c	-0.1584	0.0344	4.236e-06	0.2183
STROKE_LAS	rs626750	a	g	0.158	0.031	3.499e-07	0.1869
STROKE_LAS	rs55730499	t	c	0.2497	0.0526	2.057e-06	0.0675
STROKE_LAS	rs527210	t	c	0.1282	0.0273	2.696e-06	0.3458
STROKE_LAS	rs11670056	t	c	0.2473	0.0479	2.416e-07	0.0812
STROKE_LAS	rs112252479	t	c	0.1934	0.0342	1.547e-08	0.1507
STROKE_LAS	rs7255757	t	c	-0.1216	0.0264	4.019e-06	0.4913
STROKE_LAS	rs10990630	a	g	-0.1789	0.0335	9.348e-08	0.1872
STROKE_LAS	rs11984041	t	c	0.2427	0.0392	5.87e-10	0.0989
STROKE_LAS	rs10990636	t	c	0.1769	0.0332	1.013e-07	0.8131
STROKE_LAS	rs146210979	a	g	0.6636	0.1429	3.427e-06	0.0111
STROKE_LAS	rs11230738	a	g	0.4719	0.1002	2.512e-06	0.0188
STROKE_LAS	rs142395500	a	g	0.4295	0.0869	7.609e-07	0.0241
STROKE_LAS	rs71486349	t	g	0.4222	0.0905	3.073e-06	0.0208
STROKE_LAS	rs11230742	a	t	-0.4654	0.1002	3.416e-06	0.9815
STROKE_LAS	rs72985562	t	g	-0.2529	0.0447	1.514e-08	0.9152
STROKE_LAS	rs151166754	t	c	0.4759	0.0985	1.35e-06	0.0235
STROKE_LAS	rs181590683	a	t	-0.945	0.1993	2.121e-06	0.9879
STROKE_LAS	rs10820405	a	g	-0.1812	0.0331	4.508e-08	0.1847
STROKE_LAS	rs35246154	c	g	0.1604	0.0349	4.21e-06	0.7801
STROKE_LAS	rs72983513	t	c	-0.1715	0.0353	1.22e-06	0.8689
STROKE_LAS	rs644234	t	g	-0.1259	0.0273	4.054e-06	0.6279
STROKE_LAS	rs4553381	a	g	0.1594	0.0344	3.702e-06	0.7818
STROKE_LAS	rs76216590	t	g	-0.2151	0.0455	2.267e-06	0.8424
STROKE_LAS	rs11223452	a	c	0.1595	0.0345	3.663e-06	0.7815
STROKE_LAS	rs10820399	a	c	-0.1765	0.0332	1.061e-07	0.187
STROKE_LAS	rs660599	a	g	0.157	0.0309	3.817e-07	0.1877
STROKE_LAS	rs17368814	a	g	-0.1645	0.0354	3.263e-06	0.8684
STROKE_LAS	rs12130936	t	c	-0.4477	0.0882	3.823e-07	0.9728
STROKE_LAS	rs12282853	t	c	0.4923	0.1031	1.809e-06	0.0178
STROKE_LAS	rs566125	t	c	0.1899	0.0346	4.048e-08	0.1378
STROKE_LAS	rs676457	a	t	-0.1335	0.0281	2.106e-06	0.6532
STROKE_LAS	rs2591416	t	c	-0.4661	0.097	1.53e-06	0.9714
STROKE_LAS	rs10245779	c	g	0.2252	0.0389	7.081e-09	0.1018
STROKE_LAS	rs138453760	t	c	-0.4857	0.1037	2.798e-06	0.9824
STROKE_LAS	rs72981675	t	c	0.172	0.0353	1.103e-06	0.1312
STROKE_LAS	rs77230717	t	c	-0.3675	0.08	4.319e-06	0.9735
STROKE_LAS	rs7862820	a	t	0.1639	0.032	2.975e-07	0.8005
STROKE_LAS	rs2526620	a	g	-0.1719	0.0303	1.403e-08	0.7928
STROKE_LAS	rs57848797	t	c	-0.5861	0.1227	1.793e-06	0.9849
STROKE_LAS	rs7872279	a	g	-0.575	0.1233	3.113e-06	0.9849
STROKE_LAS	rs680753	c	g	-0.1939	0.0356	5.144e-08	0.8667
STROKE_LAS	rs6672575	a	g	0.1465	0.028	1.618e-07	0.2507
STROKE_LAS	rs2463052	t	c	-0.1779	0.0385	3.761e-06	0.8417
STROKE_LAS	rs4514427	a	c	0.1594	0.0344	3.706e-06	0.7818
STROKE_LAS	rs148440811	a	g	0.4874	0.1038	2.674e-06	0.0176
STROKE_LAS	rs114905798	t	c	0.6604	0.1416	3.127e-06	0.0113
STROKE_LAS	rs116627655	a	g	0.6645	0.1429	3.301e-06	0.0111
STROKE_LAS	rs57301765	a	g	0.2272	0.0319	1.13e-12	0.1693
STROKE_LAS	rs554833	t	c	0.1264	0.027	2.843e-06	0.3502
STROKE_LAS	rs470292	a	c	-0.1831	0.0362	4.239e-07	0.869
STROKE_LAS	rs28688791	t	c	-0.1746	0.0298	4.574e-09	0.7911
STROKE_LAS	rs28727433	a	g	0.2208	0.0389	1.345e-08	0.1023
STROKE_LAS	rs10760966	a	g	-0.1713	0.0321	9.87e-08	0.1996
STROKE_LAS	rs56280048	t	c	0.1453	0.0277	1.507e-07	0.2514
STROKE_LAS	rs17361668	a	t	0.1723	0.0355	1.184e-06	0.1305
STROKE_LAS	rs7792656	t	c	-0.2126	0.038	2.302e-08	0.8921
STROKE_LAS	rs145818537	a	g	0.2327	0.0376	6.206e-10	0.117
STROKE_LAS	rs10990652	a	c	0.1782	0.033	6.869e-08	0.8143
STROKE_LAS	rs7647531	a	c	0.331	0.0685	1.328e-06	0.0368
STROKE_LAS	rs76661235	a	g	0.1947	0.0337	7.205e-09	0.1561
STROKE_LAS	rs17140374	t	c	-0.181	0.0327	3.145e-08	0.8357
STROKE_LAS	rs73603	a	g	-0.4319	0.0934	3.78e-06	0.9781
STROKE_LAS	rs145983900	t	g	0.3573	0.0774	3.964e-06	0.0288
STROKE_LAS	rs12339462	a	g	0.6637	0.1429	3.406e-06	0.0111
STROKE_LAS	rs1940938	a	g	0.1651	0.0349	2.297e-06	0.139
STROKE_LAS	rs11230743	t	c	0.4602	0.0999	4.083e-06	0.0187
STROKE_LAS	rs72981683	a	g	0.1738	0.0355	9.52e-07	0.1298
STROKE_LAS	rs28547886	a	g	0.6634	0.1429	3.448e-06	0.0111
STROKE_LAS	rs611705	t	c	-0.1856	0.0358	2.132e-07	0.8682
STROKE_LAS	rs470234	t	g	0.1868	0.036	2.091e-07	0.1302
STROKE_LAS	rs76858238	t	c	-0.428	0.0936	4.833e-06	0.9778
STROKE_LAS	rs60928814	a	g	0.1601	0.0345	3.443e-06	0.7812
STROKE_LAS	rs113838621	t	g	-0.3622	0.0751	1.399e-06	0.9687
STROKE_LAS	rs117075771	a	g	0.9169	0.1946	2.472e-06	0.0157
STROKE_LAS	rs82969	a	g	-0.4417	0.0944	2.893e-06	0.9788
STROKE_LAS	rs114219776	c	g	0.3576	0.0774	3.894e-06	0.0288
STROKE_LAS	rs11821317	t	c	-0.5063	0.1099	4.091e-06	0.9798
STROKE_LAS	rs12278804	c	g	-0.477	0.1026	3.36e-06	0.9821
STROKE_LAS	rs57447764	c	g	0.4734	0.1027	4.006e-06	0.0173
STROKE_LAS	rs10990644	a	g	-0.18	0.0331	5.256e-08	0.1847
STROKE_LAS	rs525119	t	g	-0.1831	0.0347	1.268e-07	0.8637
STROKE_LAS	rs582094	a	t	-0.1294	0.0276	2.76e-06	0.6495
STROKE_LAS	rs10990632	t	c	-0.18	0.0333	6.256e-08	0.1872
STROKE_LAS	rs1892971	a	g	-0.1652	0.0314	1.378e-07	0.2291
STROKE_LAS	rs143351579	a	g	-0.992	0.187	1.119e-07	0.9896
STROKE_LAS	rs597974	a	g	-0.1298	0.0284	4.689e-06	0.6709
STROKE_LAS	rs78403118	a	g	0.6645	0.1429	3.302e-06	0.0111
STROKE_LAS	rs17368890	t	g	-0.235	0.0449	1.62e-07	0.9171
STROKE_LAS	rs688258	a	c	0.1855	0.0359	2.305e-07	0.1317
STROKE_LAS	rs118168246	a	c	-0.7145	0.1345	1.09e-07	0.9856
STROKE_LAS	rs78887107	t	c	0.4636	0.1003	3.843e-06	0.0189
STROKE_LAS	rs66740390	t	c	0.1627	0.0321	4.118e-07	0.8036
STROKE_LAS	rs79443243	c	g	-0.5913	0.1293	4.777e-06	0.985
STROKE_LAS	rs118039278	a	g	0.2451	0.0523	2.806e-06	0.0674
STROKE_LAS	rs78223716	a	g	-0.4367	0.0937	3.169e-06	0.977
STROKE_LAS	rs67490356	c	g	0.245	0.0499	8.994e-07	0.0761
STROKE_LAS	rs79011372	t	g	0.4761	0.1002	2.041e-06	0.0184
STROKE_LAS	rs67054918	t	g	0.298	0.0642	3.476e-06	0.0537
STROKE_LAS	rs117270164	a	g	-0.5915	0.1234	1.654e-06	0.9848
STROKE_LAS	rs145766007	t	g	-0.6708	0.1452	3.839e-06	0.9859
STROKE_LAS	rs6687096	t	c	0.1636	0.0341	1.611e-06	0.1446
STROKE_LAS	rs149174461	c	g	-0.4729	0.103	4.369e-06	0.9821
STROKE_LAS	rs72845435	t	c	0.4007	0.0872	4.388e-06	0.0259
STROKE_LAS	rs476762	a	t	0.201	0.0353	1.222e-08	0.133
STROKE_LAS	rs2117291	t	c	0.1895	0.0415	4.955e-06	0.093
STROKE_LAS	rs76664148	a	t	0.67	0.137	1e-06	0.0118
STROKE_LAS	rs137865305	a	g	0.5381	0.1056	3.466e-07	0.0346
STROKE_LAS	rs491626	t	c	0.1253	0.027	3.539e-06	0.3501
STROKE_LAS	rs10894673	t	c	0.1599	0.0345	3.544e-06	0.7813
STROKE_LAS	rs529565	t	c	-0.132	0.0277	1.908e-06	0.6521
STROKE_LAS	rs2158495	a	g	0.1649	0.0314	1.555e-07	0.1742
STROKE_LAS	rs6661561	a	t	0.1387	0.0274	4.339e-07	0.2689
STROKE_LAS	rs148929315	a	c	-0.7151	0.1331	7.79e-08	0.9852
STROKE_LAS	rs717983	t	c	-0.1532	0.0316	1.247e-06	0.8198
STROKE_LAS	rs73175630	a	g	-0.4746	0.1032	4.234e-06	0.9826
STROKE_LAS	rs543040	a	t	-0.1308	0.0273	1.71e-06	0.6531
STROKE_LAS	rs76263261	t	c	-0.4149	0.0894	3.43e-06	0.9742
STROKE_LAS	rs687621	a	g	-0.1311	0.0276	2.1e-06	0.6503
STROKE_LAS	rs75512519	a	c	0.2306	0.0374	7.117e-10	0.1184
STROKE_LAS	rs10981982	a	c	-0.5771	0.1226	2.508e-06	0.9848
STROKE_LAS	rs2251874	a	c	0.6661	0.1382	1.429e-06	0.0125
STROKE_LAS	rs11767043	a	g	0.1498	0.0304	8.658e-07	0.2041
STROKE_LAS	rs71524263	t	c	0.2324	0.0378	7.807e-10	0.1291
STROKE_LAS	rs543968	t	c	-0.1247	0.027	3.755e-06	0.6334
STROKE_LAS	rs676996	t	g	-0.132	0.028	2.488e-06	0.6568
STROKE_LAS	rs612169	a	g	-0.1358	0.0284	1.761e-06	0.6528
STROKE_LAS	rs10981984	a	g	0.5756	0.1235	3.139e-06	0.0151
STROKE_LAS	rs654600	a	c	-0.1617	0.0314	2.71e-07	0.8145
STROKE_LAS	rs1338189	t	c	-0.157	0.034	3.954e-06	0.8545
STROKE_LAS	rs72845421	t	c	0.4032	0.0873	3.826e-06	0.026
STROKE_LAS	rs73307029	a	c	0.188	0.0335	2.05e-08	0.1548
STROKE_LAS	rs470530	a	g	0.1812	0.0363	6.035e-07	0.1305
STROKE_LAS	rs73175633	c	g	0.4777	0.1034	3.821e-06	0.0174
STROKE_LAS	rs74979228	a	c	-0.4635	0.0999	3.497e-06	0.9814
STROKE_LAS	rs615098	t	g	0.1668	0.0315	1.137e-07	0.1862
STROKE_LAS	rs75039926	a	g	-0.4533	0.0973	3.155e-06	0.9795
STROKE_LAS	rs7610715	a	c	0.8095	0.1585	3.266e-07	0.0131
STROKE_LAS	rs77852502	t	g	0.7204	0.1437	5.314e-07	0.0141
STROKE_LAS	rs737693	a	t	-0.1771	0.036	8.368e-07	0.8711
STROKE_LAS	rs78688136	a	g	0.743	0.1457	3.396e-07	0.0135
STROKE_LAS	rs7610618	t	c	0.8449	0.149	1.437e-08	0.013
STROKE_LAS	rs7788972	a	t	0.1747	0.029	1.628e-09	0.2224
STROKE_LAS	rs655403	t	c	0.1887	0.0357	1.242e-07	0.1326
STROKE_LAS	rs116719187	c	g	0.3581	0.0775	3.783e-06	0.0287
STROKE_LAS	rs185275587	a	t	0.6868	0.1427	1.48e-06	0.0223
STROKE_LAS	rs2602482	a	g	0.6177	0.1301	2.042e-06	0.0128
STROKE_LAS	rs563096	a	t	-0.1884	0.0358	1.361e-07	0.868
STROKE_LAS	rs143373440	a	g	-0.3577	0.0774	3.857e-06	0.9713
STROKE_LAS	rs71511714	c	g	0.1748	0.0331	1.336e-07	0.813
STROKE_LAS	rs28528228	t	c	-0.6391	0.1332	1.601e-06	0.9876
STROKE_LAS	rs595128	t	c	0.1922	0.0356	6.475e-08	0.1315
STROKE_LAS	rs72981698	t	c	0.1701	0.0353	1.448e-06	0.1313
STROKE_LAS	rs147853881	a	t	-0.6791	0.1299	1.705e-07	0.9852
STROKE_LAS	rs569444	a	g	0.1941	0.0354	4.356e-08	0.1318
STROKE_LAS	rs77623359	t	c	-0.4515	0.098	4.075e-06	0.9801
STROKE_LAS	rs10990635	a	t	0.1685	0.0322	1.659e-07	0.7988
STROKE_LAS	rs505922	t	c	-0.1371	0.0281	1.105e-06	0.6552
STROKE_LAS	rs79651785	a	g	0.6238	0.1336	3e-06	0.0148
STROKE_LAS	rs2074633	t	c	-0.1696	0.0291	5.887e-09	0.7806
STROKE_LAS	rs17368582	t	c	-0.1745	0.0369	2.313e-06	0.8721
STROKE_LAS	rs113213550	t	c	-0.2596	0.0564	4.23e-06	0.9424
STROKE_LAS	rs564018	a	g	0.1856	0.0359	2.348e-07	0.1316

## Sheet: STROKE_CES
Supplementary Table 5.4 .GWAS summary data of STROKE_CES at P-value<5.0×10-6
Stroke type	rsID	effect_allele	other_allele	Beta	SE	P-value	effect_allele_frequency
STROKE_CES	rs12644107	t	c	0.2167	0.0242	3.686e-19	0.1865
STROKE_CES	rs3866831	a	g	-0.1654	0.0195	2.166e-17	0.6068
STROKE_CES	rs1906615	t	g	0.293	0.0226	2.183e-38	0.2167
STROKE_CES	rs35369701	t	g	0.1283	0.0266	1.452e-06	0.4624
STROKE_CES	rs9343314	a	g	0.1075	0.0216	6.165e-07	0.2543
STROKE_CES	rs7628785	a	g	-0.1023	0.022	3.335e-06	0.2731
STROKE_CES	rs4833443	t	c	0.35	0.0274	2.231e-37	0.1259
STROKE_CES	rs17042175	a	t	0.3454	0.0268	4.046e-38	0.1309
STROKE_CES	rs35618422	a	c	0.1242	0.0258	1.495e-06	0.1634
STROKE_CES	rs12639820	t	c	-0.3382	0.027	5.637e-36	0.8714
STROKE_CES	rs150601746	t	g	0.6427	0.1379	3.145e-06	0.0112
STROKE_CES	rs630510	a	g	-0.0979	0.021	3.177e-06	0.4661
STROKE_CES	rs4447926	t	c	0.1706	0.0195	2.047e-18	0.3922
STROKE_CES	rs17042098	a	g	0.3472	0.0273	3.716e-37	0.1259
STROKE_CES	rs6882776	a	g	-0.1055	0.0217	1.209e-06	0.2906
STROKE_CES	rs7385	a	c	0.1097	0.0224	9.304e-07	0.2531
STROKE_CES	rs28650220	t	c	0.335	0.0271	5.199e-35	0.1288
STROKE_CES	rs2595099	a	c	0.1587	0.02	2.079e-15	0.3204
STROKE_CES	rs74900776	a	g	0.3397	0.027	2.39e-36	0.1291
STROKE_CES	rs1448797	a	g	0.1155	0.0214	6.59e-08	0.2973
STROKE_CES	rs73121964	a	g	-0.3668	0.0794	3.854e-06	0.9776
STROKE_CES	rs2129977	a	g	0.2938	0.0221	1.891e-40	0.2181
STROKE_CES	rs1823291	a	g	-0.1286	0.0211	1.015e-09	0.6956
STROKE_CES	rs143420291	t	c	0.2373	0.0258	3.59e-20	0.1682
STROKE_CES	rs4995713	c	g	0.0926	0.0199	3.131e-06	0.376
STROKE_CES	rs10233832	a	g	-0.0942	0.0203	3.279e-06	0.343
STROKE_CES	rs9352219	a	g	-0.1047	0.0216	1.235e-06	0.7445
STROKE_CES	rs2595096	t	c	0.1259	0.0207	1.25e-09	0.3013
STROKE_CES	rs518622	t	c	0.1087	0.0216	4.995e-07	0.2539
STROKE_CES	rs67194404	a	g	0.2044	0.0447	4.934e-06	0.0528
STROKE_CES	rs72900157	c	g	-0.3461	0.0268	3.161e-38	0.8689
STROKE_CES	rs35218459	t	g	0.4978	0.1007	7.633e-07	0.0147
STROKE_CES	rs141235675	a	g	0.6377	0.1373	3.382e-06	0.0109
STROKE_CES	rs1906596	t	c	-0.3426	0.0275	1.037e-35	0.869
STROKE_CES	rs2277923	t	c	0.1048	0.0215	1.144e-06	0.7007
STROKE_CES	rs72900149	a	c	0.3446	0.0268	6.267e-38	0.131
STROKE_CES	rs7478446	a	t	0.2197	0.0471	3.032e-06	0.062
STROKE_CES	rs7356624	c	g	0.0923	0.0199	3.361e-06	0.3759
STROKE_CES	rs17042144	t	c	-0.3488	0.0273	1.92e-37	0.8732
STROKE_CES	rs13147552	a	g	0.147	0.0257	1.1e-08	0.4678
STROKE_CES	rs148637199	t	c	-0.1558	0.0207	5.844e-14	0.672
STROKE_CES	rs59788391	a	g	-0.3497	0.0269	1.095e-38	0.8698
STROKE_CES	rs11932280	t	g	0.1072	0.0223	1.492e-06	0.2471
STROKE_CES	rs4611994	t	c	-0.3453	0.0268	4.279e-38	0.8691
STROKE_CES	rs2723334	t	c	0.2986	0.0222	3.49e-41	0.2179
STROKE_CES	rs12531767	a	t	0.0987	0.0208	2.137e-06	0.4479
STROKE_CES	rs140114497	t	c	-0.1175	0.0252	3.161e-06	0.703
STROKE_CES	rs2350269	t	c	0.3478	0.0277	3.827e-36	0.1268
STROKE_CES	rs67249485	a	t	-0.2972	0.0222	5.577e-41	0.7823
STROKE_CES	rs75725917	a	c	0.3452	0.0268	4.372e-38	0.1309
STROKE_CES	rs72900155	a	c	0.3452	0.0268	4.409e-38	0.1309
STROKE_CES	rs12656133	a	c	-0.0952	0.02	2.029e-06	0.6195
STROKE_CES	rs2106261	t	c	0.1687	0.025	1.629e-11	0.1749
STROKE_CES	rs2723291	a	g	-0.1263	0.0207	1.105e-09	0.6986
STROKE_CES	rs59331198	a	g	-0.1581	0.0202	4.63e-15	0.6845
STROKE_CES	rs4543199	t	c	-0.3366	0.027	9.747e-36	0.8712
STROKE_CES	rs6843617	a	g	-0.1245	0.0211	3.326e-09	0.7022
STROKE_CES	rs2129983	a	g	-0.2944	0.0221	2.047e-40	0.7809
STROKE_CES	rs12596865	c	g	0.1454	0.0294	7.445e-07	0.115
STROKE_CES	rs1906612	a	g	0.0947	0.0203	3.233e-06	0.3884
STROKE_CES	rs2723296	a	g	-0.1226	0.021	5.198e-09	0.6984
STROKE_CES	rs17042121	a	g	-0.3477	0.0272	2.716e-37	0.8732
STROKE_CES	rs28521134	t	c	0.3387	0.0268	9.923e-37	0.1322
STROKE_CES	rs76229004	t	c	0.339	0.027	4.321e-36	0.1285
STROKE_CES	rs576125	a	g	0.1324	0.026	3.608e-07	0.2923
STROKE_CES	rs8061096	a	t	-0.1473	0.0277	1.08e-07	0.867
STROKE_CES	rs1448796	t	c	0.1151	0.0214	7.69e-08	0.2963
STROKE_CES	rs6838295	t	c	-0.1662	0.0211	3.616e-15	0.6138
STROKE_CES	rs976568	t	g	-0.1081	0.0205	1.278e-07	0.6609
STROKE_CES	rs10071514	a	g	0.1061	0.0218	1.134e-06	0.7098
STROKE_CES	rs2595084	a	g	0.1605	0.02	1.116e-15	0.3209
STROKE_CES	rs1448795	t	c	-0.1152	0.0214	7.41e-08	0.7036
STROKE_CES	rs1579946	t	c	0.1554	0.0204	2.45e-14	0.3195
STROKE_CES	rs12191972	t	c	0.1216	0.0255	1.918e-06	0.8089
STROKE_CES	rs112599895	a	g	-0.4612	0.0891	2.244e-07	0.9807
STROKE_CES	rs77737462	t	c	-0.2423	0.0245	5.61e-23	0.8313
STROKE_CES	rs619786	t	c	0.1096	0.022	6.521e-07	0.2524
STROKE_CES	rs888690	t	c	0.1018	0.0219	3.475e-06	0.3888
STROKE_CES	rs74496596	t	c	0.3382	0.027	5.525e-36	0.1286
STROKE_CES	rs77860854	a	g	-0.3382	0.027	5.61e-36	0.8714
STROKE_CES	rs11931959	a	g	-0.1404	0.0207	1.206e-11	0.7015
STROKE_CES	rs72811863	a	t	-0.3545	0.0776	4.87e-06	0.9779
STROKE_CES	rs7697491	a	t	0.1635	0.0196	7.788e-17	0.3881
STROKE_CES	rs6843082	a	g	-0.2812	0.0228	4.529e-35	0.7811
STROKE_CES	rs12596810	t	c	-0.1461	0.0295	7.101e-07	0.8853
STROKE_CES	rs528684	a	c	-0.228	0.0499	4.866e-06	0.9571
STROKE_CES	rs981150	a	g	-0.1523	0.0204	8.277e-14	0.6824
STROKE_CES	rs16971448	a	g	0.1454	0.0294	7.54e-07	0.1156
STROKE_CES	rs730185	t	c	-0.2482	0.0523	2.042e-06	0.9611
STROKE_CES	rs59241993	c	g	-0.2407	0.0245	9.957e-23	0.8306
STROKE_CES	rs17042088	t	c	0.3382	0.027	5.232e-36	0.1286
STROKE_CES	rs583781	t	c	0.1052	0.0216	1.103e-06	0.2553
STROKE_CES	rs2200733	t	c	0.3271	0.0278	6.467e-32	0.1292
STROKE_CES	rs28681402	t	g	0.0983	0.0199	7.797e-07	0.3889
STROKE_CES	rs1471896	t	c	0.4554	0.0957	1.962e-06	0.0176
STROKE_CES	rs2723313	a	g	0.1614	0.02	6.377e-16	0.32
STROKE_CES	rs13121924	a	g	0.165	0.0192	8.989e-18	0.39
STROKE_CES	rs34642038	a	t	0.126	0.0207	1.136e-09	0.3014
STROKE_CES	rs1375302	t	c	-0.1577	0.0204	1.231e-14	0.6483
STROKE_CES	rs9925403	a	c	-0.1317	0.0239	3.658e-08	0.8064
STROKE_CES	rs59288483	c	g	0.14	0.0248	1.609e-08	0.175
STROKE_CES	rs3947581	a	t	-0.0983	0.0198	7.212e-07	0.6116
STROKE_CES	rs495203	t	c	0.1023	0.0223	4.534e-06	0.3513
STROKE_CES	rs7356623	t	c	-0.0916	0.0198	3.922e-06	0.6259
STROKE_CES	rs2129979	t	g	-0.138	0.0207	2.468e-11	0.7014
STROKE_CES	rs12874361	a	t	-0.4982	0.1006	7.432e-07	0.9853
STROKE_CES	rs2218697	a	g	-0.1463	0.0207	1.591e-12	0.6579
STROKE_CES	rs1448823	t	c	-0.1139	0.0215	1.204e-07	0.6944
STROKE_CES	rs7680240	a	c	0.1163	0.0204	1.172e-08	0.5912
STROKE_CES	rs6536024	t	c	-0.1023	0.0195	1.461e-07	0.47
STROKE_CES	rs646967	t	c	0.1097	0.022	6.349e-07	0.2525
STROKE_CES	rs875235	a	c	0.0912	0.0196	3.227e-06	0.3689
STROKE_CES	rs12599712	a	g	0.1503	0.0293	2.938e-07	0.1161
STROKE_CES	rs72793639	a	c	0.368	0.0798	3.988e-06	0.0205
STROKE_CES	rs2595095	t	g	-0.1263	0.0207	1.124e-09	0.6987
STROKE_CES	rs77672008	t	c	0.3384	0.027	4.914e-36	0.1286
STROKE_CES	rs1549758	t	c	0.1016	0.0216	2.611e-06	0.3132
STROKE_CES	rs10014075	c	g	0.3375	0.0301	3.935e-29	0.1327
STROKE_CES	rs4868241	t	c	-0.1048	0.0197	1.045e-07	0.5895
STROKE_CES	rs276683	a	g	-0.1078	0.0216	6.268e-07	0.7452
STROKE_CES	rs16997169	t	c	0.1549	0.02	1.051e-14	0.3164
STROKE_CES	rs619920	c	g	-0.1103	0.022	5.433e-07	0.7475
STROKE_CES	rs6533530	t	c	0.1671	0.0195	8.881e-18	0.3917
STROKE_CES	rs11724067	a	g	0.1427	0.0216	3.917e-11	0.3488
STROKE_CES	rs12646447	t	c	-0.3492	0.0268	1.034e-38	0.8695
STROKE_CES	rs11085904	a	t	-0.5316	0.1145	3.432e-06	0.9844
STROKE_CES	rs4072391	t	c	0.1152	0.0236	1.054e-06	0.1951
STROKE_CES	rs75187510	t	g	0.3382	0.027	5.407e-36	0.1286
STROKE_CES	rs112927894	t	c	-0.1559	0.021	1.065e-13	0.6876
STROKE_CES	rs11930528	t	g	0.3387	0.0268	9.637e-37	0.1322
STROKE_CES	rs13147730	t	c	-0.1606	0.0241	2.428e-11	0.5744
STROKE_CES	rs6556061	a	t	-0.1002	0.0217	3.741e-06	0.5614
STROKE_CES	rs6820568	t	c	0.2964	0.0222	8.419e-41	0.218
STROKE_CES	rs11098089	a	c	-0.338	0.027	5.526e-36	0.8713
STROKE_CES	rs116129713	t	g	-0.1835	0.0396	3.498e-06	0.5394
STROKE_CES	rs17042195	c	g	0.1383	0.0207	2.388e-11	0.2984
STROKE_CES	rs1280235	t	g	0.107	0.0219	1.08e-06	0.2561
STROKE_CES	rs11098086	t	c	0.1952	0.0321	1.131e-09	0.2651
STROKE_CES	rs62344984	c	g	0.2353	0.0513	4.553e-06	0.0397
STROKE_CES	rs12650941	a	t	0.3366	0.0272	2.954e-35	0.1285
STROKE_CES	rs9360934	t	c	-0.108	0.0216	5.621e-07	0.7457
STROKE_CES	rs649129	t	c	0.1232	0.0259	2.021e-06	0.2278
STROKE_CES	rs13124249	a	c	0.0992	0.0198	5.78e-07	0.3879
STROKE_CES	rs4307025	a	t	0.2108	0.0209	6.927e-24	0.2788
STROKE_CES	rs144479295	t	c	-0.1475	0.0275	8.262e-08	0.5477
STROKE_CES	rs77831929	t	g	0.274	0.0292	6.29e-21	0.2223
STROKE_CES	rs17042093	c	g	0.3385	0.027	5.399e-36	0.1285
STROKE_CES	rs2595074	a	t	-0.1555	0.0205	3.546e-14	0.6788
STROKE_CES	rs4034949	t	c	-0.1571	0.0211	8.796e-14	0.6567
STROKE_CES	rs2044674	t	c	0.1257	0.0211	2.505e-09	0.2985
STROKE_CES	rs117211400	a	g	0.6867	0.1498	4.557e-06	0.0121
STROKE_CES	rs7733318	a	g	0.1005	0.0196	2.821e-07	0.3911
STROKE_CES	rs2723300	a	g	0.1543	0.0205	5.633e-14	0.321
STROKE_CES	rs144628459	t	c	-0.6056	0.1319	4.406e-06	0.9889
STROKE_CES	rs13141190	a	g	0.1676	0.0191	2.118e-18	0.3838
STROKE_CES	rs7193343	t	c	0.1391	0.025	2.753e-08	0.1759
STROKE_CES	rs3132139	a	g	0.0921	0.02	4.019e-06	0.349
STROKE_CES	rs2723331	t	g	-0.1271	0.0209	1.272e-09	0.698
STROKE_CES	rs1900828	a	g	0.159	0.0208	1.923e-14	0.3096
STROKE_CES	rs6815628	t	c	0.1677	0.0216	9.292e-15	0.4139
STROKE_CES	rs58498852	t	g	-0.4523	0.0962	2.594e-06	0.9823
STROKE_CES	rs10943264	a	g	0.1046	0.0215	1.107e-06	0.2557
STROKE_CES	rs4034950	t	c	-0.1525	0.0212	6.378e-13	0.6459
STROKE_CES	rs2084484	a	g	0.1247	0.021	2.719e-09	0.3009
STROKE_CES	rs1994236	a	g	-0.0935	0.0198	2.234e-06	0.5526
STROKE_CES	rs3790099	c	g	-0.1237	0.0262	2.426e-06	0.8416
STROKE_CES	rs72667953	a	g	0.1555	0.0204	2.336e-14	0.3194
STROKE_CES	rs2595075	a	g	-0.1542	0.0205	5.405e-14	0.6788
STROKE_CES	rs559723	a	g	-0.0989	0.019	2.057e-07	0.4897
STROKE_CES	rs6891790	t	g	-0.1083	0.0218	6.672e-07	0.2918
STROKE_CES	rs17042081	t	g	0.3386	0.027	4.414e-36	0.1286
STROKE_CES	rs58563212	t	g	0.1169	0.0244	1.598e-06	0.1891
STROKE_CES	rs78073007	t	c	0.3492	0.0273	1.934e-37	0.1258
STROKE_CES	rs2251351	a	g	-0.126	0.0209	1.795e-09	0.6993
STROKE_CES	rs79332111	t	c	-0.1398	0.0296	2.271e-06	0.8782
STROKE_CES	rs137863695	a	g	-0.2781	0.0228	3.45e-34	0.7108
STROKE_CES	rs6838973	t	c	-0.1079	0.0196	3.584e-08	0.4341
STROKE_CES	rs148117723	c	g	-0.2363	0.0259	6.931e-20	0.8304
STROKE_CES	rs13063705	a	t	0.0967	0.0211	4.826e-06	0.4857
STROKE_CES	rs11643592	a	g	0.1353	0.0247	4.196e-08	0.1774
STROKE_CES	rs11724242	a	g	-0.1178	0.0231	3.341e-07	0.2632
STROKE_CES	rs7514452	t	c	-0.1161	0.0236	8.778e-07	0.8051
STROKE_CES	rs77264339	t	c	0.1451	0.0301	1.452e-06	0.1148
STROKE_CES	rs12646754	t	c	0.346	0.0268	4.971e-38	0.1305
STROKE_CES	rs11596328	t	g	0.1382	0.0296	3.039e-06	0.1193
STROKE_CES	rs59239860	t	g	0.1111	0.0235	2.302e-06	0.1953
STROKE_CES	rs2550312	a	g	0.1221	0.0261	2.909e-06	0.1599
STROKE_CES	rs1448817	a	g	-0.2081	0.0213	1.434e-22	0.7244
STROKE_CES	rs75724579	a	g	0.2437	0.0246	3.796e-23	0.1696
STROKE_CES	rs6854111	a	t	-0.2961	0.0221	7.654e-41	0.782
STROKE_CES	rs11595647	t	c	0.2116	0.0454	3.087e-06	0.0514
STROKE_CES	rs751597	t	c	0.1123	0.0214	1.581e-07	0.296
STROKE_CES	rs6890391	a	g	0.1109	0.0222	5.846e-07	0.6629
STROKE_CES	rs12213119	a	g	-0.1046	0.0215	1.148e-06	0.7445
STROKE_CES	rs2595105	t	c	0.1269	0.0212	2.18e-09	0.3002
STROKE_CES	rs12639654	t	c	0.3482	0.0269	2.141e-38	0.1302
STROKE_CES	rs72667982	a	g	-0.2445	0.0233	9.603e-26	0.7706
STROKE_CES	rs255294	t	c	-0.092	0.0198	3.344e-06	0.6285
STROKE_CES	rs16971481	a	c	0.1493	0.0294	3.962e-07	0.1173
STROKE_CES	rs4540107	a	c	0.3456	0.0268	3.763e-38	0.1311
STROKE_CES	rs66694617	t	c	0.2145	0.0457	2.645e-06	0.0546
STROKE_CES	rs9313619	t	c	-0.0919	0.0199	3.844e-06	0.6226
STROKE_CES	rs2466455	t	c	-0.2992	0.0222	2.752e-41	0.7826
STROKE_CES	rs2723288	a	c	0.1281	0.021	1.025e-09	0.3022
STROKE_CES	rs116246217	a	g	-0.5428	0.1126	1.423e-06	0.9838
STROKE_CES	rs76756825	t	c	0.3385	0.027	5.007e-36	0.1287
STROKE_CES	rs4582211	a	g	0.1554	0.0201	1.149e-14	0.3197
STROKE_CES	rs3798461	a	g	0.1068	0.0215	7.105e-07	0.2546
STROKE_CES	rs2723295	a	t	0.1264	0.0207	1.054e-09	0.301
STROKE_CES	rs16956252	c	g	-0.1179	0.0258	4.733e-06	0.8363
STROKE_CES	rs7771393	a	c	-0.1081	0.022	9.35e-07	0.747
STROKE_CES	rs6918870	a	c	0.1052	0.0216	1.077e-06	0.2554
STROKE_CES	rs1982361	t	c	-0.1295	0.0211	8.445e-10	0.6987
STROKE_CES	rs2723298	t	c	0.1625	0.0208	5.891e-15	0.3055
STROKE_CES	rs2723307	a	t	0.1143	0.0202	1.517e-08	0.415
STROKE_CES	rs2595093	a	g	0.2431	0.0243	1.759e-23	0.1737
STROKE_CES	rs57263129	t	c	0.1483	0.0283	1.644e-07	0.126
STROKE_CES	rs2595078	a	g	-0.1579	0.02	2.64e-15	0.6793
STROKE_CES	rs4379670	a	t	-0.1123	0.0236	2.017e-06	0.8058
STROKE_CES	rs597988	a	t	0.1143	0.0236	1.3e-06	0.3321
STROKE_CES	rs613562	a	t	0.11	0.022	5.611e-07	0.2525
STROKE_CES	rs16956272	t	c	0.123	0.0258	1.844e-06	0.1645
STROKE_CES	rs594804	a	g	0.1103	0.022	5.228e-07	0.2525
STROKE_CES	rs11098087	t	c	0.1548	0.0201	1.148e-14	0.3169
STROKE_CES	rs3853445	t	c	0.1111	0.0224	6.953e-07	0.7352
STROKE_CES	rs12932445	t	c	-0.1758	0.0245	6.88e-13	0.8195
STROKE_CES	rs78229461	t	c	0.3484	0.0268	1.667e-38	0.1304
STROKE_CES	rs35323363	a	g	0.1275	0.0208	8.131e-10	0.303
STROKE_CES	rs7156318	c	g	-0.1397	0.0296	2.314e-06	0.8537
STROKE_CES	rs4631108	a	c	0.0927	0.0199	3.286e-06	0.3894
STROKE_CES	rs147151756	t	c	0.6057	0.1319	4.39e-06	0.0111
STROKE_CES	rs79631257	t	g	0.3382	0.027	5.17e-36	0.1286
STROKE_CES	rs55884259	a	g	-0.1024	0.02	3.223e-07	0.6379
STROKE_CES	rs67711332	a	g	0.2159	0.0448	1.458e-06	0.051
STROKE_CES	rs532436	a	g	0.1204	0.0243	7.615e-07	0.1948
STROKE_CES	rs600038	t	c	-0.1064	0.0231	4.22e-06	0.7843
STROKE_CES	rs1906610	a	g	0.3431	0.0306	2.954e-29	0.1116
STROKE_CES	rs78652110	a	g	0.3357	0.0271	3.908e-35	0.1277
STROKE_CES	rs1375301	t	c	0.158	0.02	2.628e-15	0.3201
STROKE_CES	rs2595102	t	g	-0.1271	0.0209	1.311e-09	0.6986
STROKE_CES	rs6819769	t	g	0.6304	0.137	4.177e-06	0.0189
STROKE_CES	rs78115319	t	c	0.3494	0.0273	1.481e-37	0.1266
STROKE_CES	rs2595112	c	g	-0.1513	0.021	6.47e-13	0.6829
STROKE_CES	rs2359171	a	t	0.1714	0.0247	4.263e-12	0.1743
STROKE_CES	rs4499262	a	c	0.1762	0.0247	1.09e-12	0.174
STROKE_CES	rs76809100	a	t	-0.2442	0.0246	2.648e-23	0.8305
STROKE_CES	rs2723289	t	g	0.1252	0.0208	1.63e-09	0.3033
STROKE_CES	rs116322866	a	g	-0.2117	0.021	7.733e-24	0.7251
STROKE_CES	rs73594705	t	c	0.1472	0.0294	5.292e-07	0.1161
STROKE_CES	rs79654735	a	g	-0.3378	0.027	5.662e-36	0.8714
STROKE_CES	rs12175393	a	c	-0.1086	0.0219	7.075e-07	0.7502
STROKE_CES	rs2723321	a	g	0.1263	0.0212	2.47e-09	0.3002
STROKE_CES	rs4626276	a	c	-0.339	0.027	2.779e-36	0.8712
STROKE_CES	rs75021220	t	c	0.3654	0.0286	2.003e-37	0.123
STROKE_CES	rs72900144	a	g	-0.3468	0.0268	2.671e-38	0.8692
STROKE_CES	rs60229978	c	g	0.4597	0.0929	7.476e-07	0.0198
STROKE_CES	rs2739204	a	t	0.1038	0.0224	3.731e-06	0.2463
STROKE_CES	rs2723294	t	c	-0.1259	0.0211	2.247e-09	0.695
STROKE_CES	rs11599654	t	c	0.2154	0.0453	1.997e-06	0.0513
STROKE_CES	rs34489326	a	g	-0.107	0.0217	8.011e-07	0.7464
STROKE_CES	rs13147299	a	c	0.1527	0.0229	2.383e-11	0.3936
STROKE_CES	rs1448799	a	g	0.152	0.0206	1.693e-13	0.3143
STROKE_CES	rs61208973	t	c	0.1175	0.0254	3.652e-06	0.1685
STROKE_CES	rs148937160	t	g	-0.1632	0.0234	3.373e-12	0.5922
STROKE_CES	rs879324	a	g	0.1746	0.0244	8.534e-13	0.18
STROKE_CES	rs755772	t	c	0.1076	0.0224	1.575e-06	0.7295
STROKE_CES	rs12648785	a	g	0.3371	0.0272	2.169e-35	0.1282
STROKE_CES	rs12644625	t	c	0.3488	0.0268	8.471e-39	0.1312
STROKE_CES	rs3790097	a	g	0.121	0.0261	3.579e-06	0.16
STROKE_CES	rs12647316	t	c	0.3373	0.0269	5.84e-36	0.1296
STROKE_CES	rs2129982	a	g	-0.2978	0.0221	2.97e-41	0.7821
STROKE_CES	rs2595076	c	g	-0.1543	0.0205	6.018e-14	0.6785
STROKE_CES	rs4833436	t	c	0.3379	0.027	5.919e-36	0.1286
STROKE_CES	rs518969	a	c	-0.1084	0.0217	5.672e-07	0.7437
STROKE_CES	rs13143308	t	g	0.294	0.0219	5.186e-41	0.2223
STROKE_CES	rs72900148	c	g	-0.3446	0.0268	6.213e-38	0.8691
STROKE_CES	rs16971471	a	c	0.1398	0.0274	3.314e-07	0.1348
STROKE_CES	rs77773611	a	g	0.1454	0.0293	7.132e-07	0.1161
STROKE_CES	rs2392477	t	c	0.0935	0.0201	3.17e-06	0.6465
STROKE_CES	rs72667955	t	c	0.1703	0.0222	1.585e-14	0.2869
STROKE_CES	rs550057	t	c	0.1165	0.0236	8.332e-07	0.2698
STROKE_CES	rs11129947	t	c	-0.1039	0.0224	3.556e-06	0.2676
STROKE_CES	rs143973921	t	c	0.137	0.0238	8.731e-09	0.4575
STROKE_CES	rs2122076	t	c	-0.1272	0.021	1.292e-09	0.6991
STROKE_CES	rs17042171	a	c	0.3234	0.0278	2.963e-31	0.1297
STROKE_CES	rs4447925	t	c	0.3383	0.027	5.919e-36	0.1286
STROKE_CES	rs16997168	t	c	0.2383	0.0245	2.284e-22	0.1697
STROKE_CES	rs2100192	a	c	-0.1073	0.0222	1.388e-06	0.7525
STROKE_CES	rs2595117	t	c	-0.1269	0.0209	1.361e-09	0.6989
STROKE_CES	rs111455087	a	c	0.1202	0.0249	1.403e-06	0.2298
STROKE_CES	rs10075233	a	g	0.1412	0.0296	1.886e-06	0.1207
STROKE_CES	rs651007	t	c	0.1131	0.0238	2.094e-06	0.2159
STROKE_CES	rs34072616	t	g	0.1283	0.021	9.962e-10	0.3053
STROKE_CES	rs55649472	t	c	-0.1408	0.0248	1.35e-08	0.8249
STROKE_CES	rs1906592	t	g	-0.3422	0.0274	8.159e-36	0.8709
STROKE_CES	rs60409120	t	c	0.35	0.027	2.05e-38	0.1292
STROKE_CES	rs77309872	t	c	-0.3476	0.0272	2.557e-37	0.8733
STROKE_CES	rs2129980	t	c	0.0985	0.0199	6.986e-07	0.3888
STROKE_CES	rs7356622	t	c	-0.0916	0.0198	3.924e-06	0.6259
STROKE_CES	rs1823290	a	t	-0.1135	0.0212	8.514e-08	0.6974
STROKE_CES	rs7149383	a	g	0.3135	0.0687	4.976e-06	0.0226
STROKE_CES	rs3790095	t	g	0.1259	0.0261	1.39e-06	0.1598
STROKE_CES	rs7436333	a	c	0.3331	0.0271	7.477e-35	0.1298
STROKE_CES	rs4834327	a	t	-0.1064	0.0224	1.96e-06	0.7555
STROKE_CES	rs2595085	c	g	-0.1606	0.02	1.092e-15	0.679
STROKE_CES	rs4529121	a	g	0.3362	0.0271	2.961e-35	0.1277
STROKE_CES	rs1037238	t	c	-0.126	0.0207	1.162e-09	0.6985
STROKE_CES	rs6860510	a	t	-0.0919	0.0198	3.554e-06	0.625
STROKE_CES	rs4527540	t	c	-0.1548	0.0201	1.18e-14	0.683
STROKE_CES	rs7203318	t	c	0.1384	0.025	3.267e-08	0.175
STROKE_CES	rs28392642	t	c	-0.3367	0.027	9.872e-36	0.8711
STROKE_CES	rs2229238	t	c	0.1158	0.0236	9.509e-07	0.1949
STROKE_CES	rs471638	t	g	0.1078	0.0222	1.19e-06	0.2518
STROKE_CES	rs969642	t	c	0.1537	0.0205	6.321e-14	0.314
STROKE_CES	rs17042076	t	c	-0.3389	0.0267	8.177e-37	0.8677
STROKE_CES	rs9343318	a	g	-0.1075	0.0216	6.476e-07	0.7458
STROKE_CES	rs2218698	a	c	-0.1465	0.0207	1.525e-12	0.6576
STROKE_CES	rs1037237	t	c	-0.1269	0.0207	8.819e-10	0.6989
STROKE_CES	rs2595109	a	g	-0.1273	0.0209	1.154e-09	0.6988
STROKE_CES	rs9313620	t	c	-0.0956	0.02	1.754e-06	0.5108
STROKE_CES	rs6533527	a	c	0.3435	0.027	4.665e-37	0.1294
STROKE_CES	rs145078394	t	c	-0.158	0.0248	1.863e-10	0.5819
STROKE_CES	rs4434326	t	c	-0.337	0.027	8.631e-36	0.8711
STROKE_CES	rs6838131	a	g	0.1669	0.0216	1.014e-14	0.41
STROKE_CES	rs144691425	t	c	-0.3556	0.0275	2.354e-38	0.8733
STROKE_CES	rs2723320	t	c	0.2529	0.0247	1.518e-24	0.174
STROKE_CES	rs138284579	t	c	-0.1545	0.0231	2.077e-11	0.567
STROKE_CES	rs67402452	t	c	0.1553	0.0253	8.195e-10	0.1656
STROKE_CES	rs2595104	t	g	0.1259	0.0212	2.708e-09	0.3003
STROKE_CES	rs67329386	t	c	0.1733	0.0248	2.889e-12	0.1743
STROKE_CES	rs2872311	t	c	-0.1054	0.0216	1.024e-06	0.7446
STROKE_CES	rs1982360	t	c	0.1273	0.0207	7.788e-10	0.301
STROKE_CES	rs74964720	t	g	-0.3379	0.027	5.527e-36	0.8713
STROKE_CES	rs11944778	a	g	0.338	0.0267	1.229e-36	0.1323
STROKE_CES	rs67202642	t	c	0.1436	0.0283	4.043e-07	0.1295
STROKE_CES	rs35199776	t	c	0.1273	0.026	9.786e-07	0.1603
STROKE_CES	rs12149900	c	g	-0.1187	0.0257	3.992e-06	0.8356
STROKE_CES	rs1982359	a	g	0.1274	0.0207	8.046e-10	0.3008
STROKE_CES	rs113792076	c	g	-0.4639	0.0961	1.371e-06	0.9839
STROKE_CES	rs10006599	a	g	0.0994	0.0199	5.737e-07	0.387
STROKE_CES	rs79469997	t	c	-0.3364	0.0272	3.291e-35	0.8715
STROKE_CES	rs56362389	t	c	0.1174	0.0245	1.581e-06	0.1885
STROKE_CES	rs2129981	t	g	0.3519	0.0269	4.36e-39	0.1296
STROKE_CES	rs61189242	t	g	0.3366	0.0272	3.021e-35	0.1285
STROKE_CES	rs10024267	t	c	-0.3367	0.027	8.698e-36	0.8711
STROKE_CES	rs12186158	t	c	-0.0947	0.02	2.11e-06	0.5921
STROKE_CES	rs75112066	t	c	0.2419	0.0245	5.628e-23	0.1695
STROKE_CES	rs4404097	a	g	0.1617	0.0265	1.111e-09	0.1529
STROKE_CES	rs17042115	a	g	-0.3461	0.0275	1.946e-36	0.8753
STROKE_CES	rs3866832	c	g	0.1655	0.0205	5.959e-16	0.4016
STROKE_CES	rs57828240	t	g	-0.165	0.0256	1.076e-10	0.8412
STROKE_CES	rs58084688	t	c	-0.1411	0.0248	1.231e-08	0.8243
STROKE_CES	rs9302644	c	g	0.1496	0.0249	1.919e-09	0.2079
STROKE_CES	rs2519093	t	c	0.1249	0.0265	2.433e-06	0.206
STROKE_CES	rs76013973	a	g	0.338	0.027	5.701e-36	0.1286
STROKE_CES	rs6921970	t	c	0.1087	0.0216	4.882e-07	0.2545
STROKE_CES	rs7434417	a	g	-0.3474	0.0268	2.047e-38	0.8693
STROKE_CES	rs2197814	a	c	0.1561	0.0201	7.893e-15	0.3166
STROKE_CES	rs13147489	t	c	-0.1515	0.0233	8.446e-11	0.598
STROKE_CES	rs8057081	t	c	0.1492	0.0223	2.192e-11	0.2365
STROKE_CES	rs1584429	c	g	0.1632	0.0208	4.284e-15	0.3147
STROKE_CES	rs6847935	a	t	-0.2965	0.0222	9.367e-41	0.7826
STROKE_CES	rs472458	a	g	0.1116	0.022	3.952e-07	0.2523
STROKE_CES	rs6556062	t	c	-0.093	0.02	3.244e-06	0.6335
STROKE_CES	rs2595097	t	c	0.1265	0.0207	1.026e-09	0.3012
STROKE_CES	rs11076151	a	c	0.1282	0.0259	7.389e-07	0.1617
STROKE_CES	rs6817105	t	c	-0.3397	0.0268	8.06e-37	0.869
STROKE_CES	rs1906599	t	c	0.2881	0.0225	1.682e-37	0.2182
STROKE_CES	rs2723332	a	g	0.1253	0.021	2.311e-09	0.3026
STROKE_CES	rs1470619	t	c	0.1149	0.0214	8.039e-08	0.2963
STROKE_CES	rs2634073	t	c	0.2951	0.0232	4.472e-37	0.1899
STROKE_CES	rs12505886	a	t	-0.1605	0.0211	3.176e-14	0.6757
STROKE_CES	rs2723316	t	c	0.1634	0.02	2.747e-16	0.32
STROKE_CES	rs11744601	t	c	0.1361	0.0297	4.719e-06	0.1215
STROKE_CES	rs142641595	a	g	0.3636	0.0297	2.331e-34	0.1156
STROKE_CES	rs7199827	t	c	-0.1325	0.0244	5.743e-08	0.8167
STROKE_CES	rs2173402	a	g	-0.1088	0.0216	4.803e-07	0.7461
STROKE_CES	rs57880250	t	c	0.2391	0.0255	7.146e-21	0.1676
STROKE_CES	rs2595092	t	c	-0.1579	0.0204	9.47e-15	0.6497
STROKE_CES	rs192172299	t	g	0.2877	0.025	1.058e-30	0.234
STROKE_CES	rs62378332	a	g	0.0978	0.021	3.089e-06	0.6696
STROKE_CES	rs6416747	t	c	0.1375	0.0248	3.032e-08	0.1744
STROKE_CES	rs3095873	a	c	0.093	0.0199	2.883e-06	0.3494
STROKE_CES	rs4868242	a	c	0.1022	0.0201	3.783e-07	0.3621
STROKE_CES	rs12642151	a	c	0.1071	0.0223	1.51e-06	0.2472
STROKE_CES	rs2010055	c	g	-0.1379	0.026	1.09e-07	0.8226
STROKE_CES	rs79687642	t	g	-0.3504	0.0274	2.357e-37	0.8744
STROKE_CES	rs150844214	t	g	0.3479	0.0271	8.484e-38	0.1286
STROKE_CES	rs11098088	t	c	-0.3384	0.027	4.686e-36	0.8714
STROKE_CES	rs61303432	t	c	0.3466	0.0268	2.681e-38	0.1306
STROKE_CES	rs73267631	a	g	-0.2026	0.0443	4.836e-06	0.9473
STROKE_CES	rs114958045	a	t	-0.1558	0.0207	5.154e-14	0.676
STROKE_CES	rs80083081	c	g	0.1206	0.0247	1.001e-06	0.2525
STROKE_CES	rs2723329	t	c	0.1062	0.0223	2.018e-06	0.2496
STROKE_CES	rs17042112	t	c	0.3477	0.0273	3.022e-37	0.1259
STROKE_CES	rs17513625	a	g	0.3353	0.0705	1.99e-06	0.0393
STROKE_CES	rs2634074	a	t	-0.2984	0.0223	6.825e-41	0.7822
STROKE_CES	rs112864626	a	g	0.4562	0.0958	1.905e-06	0.0176
STROKE_CES	rs6453837	a	g	-0.108	0.0216	5.565e-07	0.7456
STROKE_CES	rs2200732	t	c	-0.3453	0.0268	4.33e-38	0.8692
STROKE_CES	rs1906618	a	g	-0.3384	0.0276	1.475e-34	0.87
STROKE_CES	rs17042059	a	g	0.3291	0.0271	7.788e-34	0.1281
STROKE_CES	rs3969287	t	c	-0.1078	0.0215	5.383e-07	0.7453
STROKE_CES	rs6838536	t	c	-0.1303	0.0203	1.232e-10	0.5728
STROKE_CES	rs1906593	t	c	0.3413	0.0273	9.071e-36	0.1297
STROKE_CES	rs2634071	t	c	0.294	0.0232	9.165e-37	0.19
STROKE_CES	rs17042102	a	g	0.3473	0.0273	3.407e-37	0.1259
STROKE_CES	rs78893982	t	g	-0.1902	0.0405	2.634e-06	0.9289
STROKE_CES	rs10026140	t	g	-0.3361	0.0269	6.404e-36	0.8685
STROKE_CES	rs11596193	a	g	0.215	0.0448	1.592e-06	0.051
STROKE_CES	rs2245595	t	c	-0.1572	0.02	3.409e-15	0.6788
STROKE_CES	rs1906616	a	g	-0.2928	0.0226	2.832e-38	0.7831
STROKE_CES	rs1448824	t	c	0.1151	0.0214	7.282e-08	0.2964
STROKE_CES	rs77699185	a	c	-0.3492	0.0273	1.507e-37	0.8734
STROKE_CES	rs79891915	t	c	0.1627	0.0264	7.567e-10	0.1528
STROKE_CES	rs6937154	a	c	0.1046	0.0215	1.109e-06	0.2557
STROKE_CES	rs189574129	c	g	-0.1631	0.0236	4.757e-12	0.5847
STROKE_CES	rs899240	a	g	-0.1152	0.0245	2.684e-06	0.8146
STROKE_CES	rs6854883	t	c	0.2345	0.026	1.675e-19	0.1662
STROKE_CES	rs6837901	t	c	-0.2964	0.0222	9.083e-41	0.7822
STROKE_CES	rs635634	t	c	0.1266	0.0248	3.309e-07	0.1942
STROKE_CES	rs12050983	c	g	0.1324	0.0244	5.905e-08	0.1824
STROKE_CES	rs146563929	t	c	-0.2078	0.0273	2.899e-14	0.751
STROKE_CES	rs146931551	a	g	-0.2567	0.0262	1.356e-22	0.6416
STROKE_CES	rs75877980	a	g	0.2412	0.0245	7.9e-23	0.1694
STROKE_CES	rs2723301	c	g	0.1547	0.0205	4.69e-14	0.3211
STROKE_CES	rs2723319	a	t	-0.164	0.0201	3.625e-16	0.6791
STROKE_CES	rs597974	a	g	-0.1086	0.0232	2.835e-06	0.666
STROKE_CES	rs61645445	a	g	0.4582	0.0938	1.032e-06	0.0188
STROKE_CES	rs1375303	a	g	0.1575	0.0204	1.27e-14	0.352
STROKE_CES	rs17042026	a	g	0.2417	0.0245	6.193e-23	0.1695
STROKE_CES	rs2723324	a	g	0.1269	0.0212	2.049e-09	0.3007
STROKE_CES	rs10019689	a	c	0.3327	0.0267	1.016e-35	0.133
STROKE_CES	rs67100710	t	c	0.2034	0.0443	4.428e-06	0.0527
STROKE_CES	rs2595100	t	c	0.1234	0.0213	6.577e-09	0.2972
STROKE_CES	rs2595081	t	c	-0.2466	0.0244	4.48e-24	0.8265
STROKE_CES	rs16971447	t	c	-0.1404	0.0293	1.722e-06	0.8844
STROKE_CES	rs75752846	t	c	0.2443	0.0245	1.888e-23	0.1716
STROKE_CES	rs2595094	a	g	-0.1265	0.021	1.641e-09	0.6983
STROKE_CES	rs78936896	a	g	0.3368	0.027	9.32e-36	0.1287
STROKE_CES	rs954635	a	t	0.1157	0.0226	3.053e-07	0.7154
STROKE_CES	rs146390073	t	c	0.6688	0.1195	2.199e-08	0.0215
STROKE_CES	rs60028025	a	g	0.1151	0.0244	2.449e-06	0.1847
STROKE_CES	rs2350544	a	g	0.0991	0.0198	5.802e-07	0.3887
STROKE_CES	rs9360935	a	c	-0.1111	0.0215	2.312e-07	0.735
STROKE_CES	rs11772660	a	g	-0.0916	0.0198	3.57e-06	0.6072
STROKE_CES	rs35046086	a	g	0.4978	0.1007	7.634e-07	0.0147
STROKE_CES	rs1448822	a	g	0.1149	0.0214	8.006e-08	0.2961
STROKE_CES	rs59275616	c	g	0.1642	0.0256	1.344e-10	0.1595
STROKE_CES	rs10032150	a	g	-0.2101	0.0208	6.623e-24	0.7218
STROKE_CES	rs994978	t	c	0.1057	0.0217	1.078e-06	0.2985
STROKE_CES	rs1906611	t	c	-0.3512	0.0296	1.564e-32	0.8838
STROKE_CES	rs4140672	a	g	0.1486	0.0294	4.172e-07	0.1155
STROKE_CES	rs10069756	t	g	0.1371	0.0297	3.844e-06	0.1213
STROKE_CES	rs1448819	a	t	0.1147	0.0212	5.998e-08	0.2968
STROKE_CES	rs16971456	c	g	-0.146	0.0285	3.094e-07	0.876
STROKE_CES	rs11596587	t	c	0.2137	0.0446	1.672e-06	0.0512
STROKE_CES	rs56758856	t	c	-0.3383	0.027	6.421e-36	0.8716
STROKE_CES	rs72782649	t	c	0.2217	0.0466	1.975e-06	0.0459
STROKE_CES	rs1906595	t	g	-0.3403	0.0273	1.28e-35	0.8699
STROKE_CES	rs7767246	c	g	0.126	0.0256	8.568e-07	0.8091
STROKE_CES	rs2106254	a	g	0.1171	0.0243	1.455e-06	0.1879
STROKE_CES	rs13118576	t	c	0.0994	0.0199	5.957e-07	0.4158
STROKE_CES	rs2220427	t	c	0.3406	0.0268	4.886e-37	0.1304
STROKE_CES	rs2739200	c	g	-0.1283	0.0212	1.387e-09	0.6987
STROKE_CES	rs630014	a	g	-0.0911	0.0188	1.242e-06	0.4771
STROKE_CES	rs66465245	t	g	-0.2148	0.0448	1.631e-06	0.9489
STROKE_CES	rs9343317	a	g	0.1081	0.0216	5.309e-07	0.2541
STROKE_CES	rs6836168	t	c	0.0962	0.0199	1.28e-06	0.3924
STROKE_CES	rs4469143	c	g	0.3381	0.027	6.121e-36	0.1284
STROKE_CES	rs11596110	t	c	0.2161	0.0452	1.763e-06	0.0512
STROKE_CES	rs114279112	t	g	-0.4327	0.0816	1.135e-07	0.9809
STROKE_CES	rs1900827	t	c	0.1505	0.0205	2.274e-13	0.314
STROKE_CES	rs1906617	a	g	-0.3363	0.0275	2.402e-34	0.8701
STROKE_CES	rs9411378	a	c	0.133	0.0285	3.108e-06	0.2241
STROKE_CES	rs2723302	c	g	0.1541	0.0205	5.566e-14	0.3216
STROKE_CES	rs4605724	a	c	0.3438	0.0273	1.88e-36	0.1266
STROKE_CES	rs11216451	a	g	-0.155	0.0339	4.806e-06	0.9153
STROKE_CES	rs6533531	t	g	-0.1646	0.0195	2.671e-17	0.6071
STROKE_CES	rs4410656	a	g	0.0916	0.0198	3.777e-06	0.3746
STROKE_CES	rs2595115	t	g	0.1259	0.021	1.972e-09	0.3012
STROKE_CES	rs141303550	t	c	0.1595	0.0254	3.442e-10	0.4143
STROKE_CES	rs1906609	t	g	0.2875	0.0237	7.235e-34	0.19
STROKE_CES	rs2723286	t	c	0.1267	0.0207	9.571e-10	0.3011
STROKE_CES	rs4991900	t	c	0.1639	0.035	2.779e-06	0.1059
STROKE_CES	rs112112004	c	g	0.4649	0.0965	1.441e-06	0.0159
STROKE_CES	rs6838139	a	c	0.1643	0.0214	1.802e-14	0.4071
STROKE_CES	rs1906591	a	g	0.3408	0.0274	1.336e-35	0.1294
STROKE_CES	rs12647393	t	g	0.3385	0.0267	6.972e-37	0.1323
STROKE_CES	rs2723330	c	g	-0.1272	0.021	1.294e-09	0.6988
STROKE_CES	rs12051512	a	g	0.1652	0.0256	1.095e-10	0.1588
STROKE_CES	rs1584430	c	g	0.16	0.0205	5.968e-15	0.32
STROKE_CES	rs61078156	t	c	0.1397	0.0248	1.722e-08	0.1751
STROKE_CES	rs616154	t	c	0.1035	0.0193	7.982e-08	0.5112
STROKE_CES	rs2739206	c	g	-0.1268	0.0212	2.244e-09	0.6991
STROKE_CES	rs4253417	t	c	-0.0911	0.0195	2.894e-06	0.6013
STROKE_CES	rs507666	a	g	0.1316	0.027	1.07e-06	0.2061
STROKE_CES	rs57997474	i	r	0.2073	0.0406	3.318e-07	0.1309
STROKE_CES	rs2595088	a	g	0.1584	0.02	2.154e-15	0.3201
STROKE_CES	rs80163178	t	c	-0.4784	0.1047	4.894e-06	0.9855
STROKE_CES	rs2723318	t	g	-0.1633	0.0201	4.5e-16	0.6798
STROKE_CES	rs72700114	c	g	0.1836	0.0371	7.672e-07	0.0754
STROKE_CES	rs10516563	t	g	-0.3417	0.0272	4.099e-36	0.8732
STROKE_CES	rs1906613	a	g	0.1028	0.0199	2.346e-07	0.388
STROKE_CES	rs723363	t	c	0.1745	0.0199	1.847e-18	0.3819
STROKE_CES	rs719354	t	c	0.1458	0.0254	8.925e-09	0.173
STROKE_CES	rs6891174	a	g	0.1028	0.0201	3.19e-07	0.3729
STROKE_CES	rs2723303	a	g	0.1547	0.0205	4.333e-14	0.3214
STROKE_CES	rs13380725	a	g	0.1175	0.0243	1.332e-06	0.1882
STROKE_CES	rs7192350	a	g	-0.14	0.0247	1.493e-08	0.8239
STROKE_CES	rs2723304	a	g	0.1466	0.0207	1.371e-12	0.3289
STROKE_CES	rs12599470	a	g	0.1474	0.0293	4.991e-07	0.1159
STROKE_CES	rs4727833	c	g	-0.0907	0.0193	2.533e-06	0.5041
STROKE_CES	rs12325072	t	c	-0.1397	0.0283	8.021e-07	0.8721
STROKE_CES	rs6556059	t	c	0.0935	0.02	2.818e-06	0.3661
STROKE_CES	rs12650829	a	g	0.2425	0.0247	8.603e-23	0.1696
STROKE_CES	rs1448798	a	g	-0.1504	0.0205	2.403e-13	0.686
STROKE_CES	rs2595116	a	g	-0.1255	0.021	2.346e-09	0.6992
STROKE_CES	rs584677	a	g	0.1077	0.022	1.005e-06	0.2534
STROKE_CES	rs12931021	a	c	0.1399	0.0248	1.637e-08	0.1748
STROKE_CES	rs2255793	a	g	-0.1511	0.0206	2.299e-13	0.6804
STROKE_CES	rs4444878	a	c	0.0928	0.0196	2.269e-06	0.4
STROKE_CES	rs60197024	a	t	0.2387	0.0255	8.857e-21	0.1676
STROKE_CES	rs2171591	a	g	0.1383	0.0207	2.423e-11	0.2982

## Sheet: STROKE_SVS
Supplementary Table 5.5 .GWAS summary data of STROKE_SVS at P-value<5.0×10-6
Stroke type	rsID	effect_allele	other_allele	Beta	SE	P-value	effect_allele_frequency
STROKE_SVS	rs74695629	t	c	-0.1498	0.0328	4.837e-06	0.8574
STROKE_SVS	rs6705330	a	g	0.1805	0.0353	3.24e-07	0.8723
STROKE_SVS	rs72934763	t	c	0.1704	0.036	2.175e-06	0.8745
STROKE_SVS	rs72936856	a	g	-0.1702	0.036	2.263e-06	0.1254
STROKE_SVS	rs7895363	a	g	-0.164	0.0337	1.128e-06	0.8677
STROKE_SVS	rs72934753	t	c	-0.1707	0.036	2.115e-06	0.1254
STROKE_SVS	rs72934591	a	g	-0.1712	0.0351	1.087e-06	0.1262
STROKE_SVS	8:26426444:GA_G	d	r	0.2396	0.0491	1.082e-06	0.1238
STROKE_SVS	rs115628302	t	g	0.1732	0.0352	8.611e-07	0.8738
STROKE_SVS	rs143911965	a	g	-0.1772	0.0354	5.391e-07	0.1263
STROKE_SVS	rs72936353	a	g	0.1695	0.0364	3.323e-06	0.8751
STROKE_SVS	rs72936862	a	g	0.1729	0.0351	8.643e-07	0.8744
STROKE_SVS	rs72932590	a	c	0.1715	0.036	1.924e-06	0.8744
STROKE_SVS	rs143450835	t	c	-0.173	0.0353	9.457e-07	0.1261
STROKE_SVS	rs12767463	c	g	0.1654	0.0329	5.095e-07	0.1345
STROKE_SVS	rs142637665	a	g	-0.1502	0.0328	4.624e-06	0.8574
STROKE_SVS	rs9663133	a	c	0.1647	0.0332	6.766e-07	0.1332
STROKE_SVS	rs144630409	a	g	-0.1747	0.0352	6.899e-07	0.1257
STROKE_SVS	rs3813719	t	c	0.1521	0.0331	4.225e-06	0.1333
STROKE_SVS	rs112781871	a	g	0.3803	0.0774	9.07e-07	0.0253
STROKE_SVS	rs11597695	t	c	0.1175	0.0254	3.815e-06	0.3247
STROKE_SVS	rs115654617	a	c	-0.1684	0.0358	2.503e-06	0.1239
STROKE_SVS	rs72936332	t	c	0.1734	0.0364	1.971e-06	0.8764
STROKE_SVS	rs6732078	a	g	-0.178	0.0353	4.703e-07	0.1264
STROKE_SVS	rs4917673	a	g	0.1639	0.0345	1.996e-06	0.1268
STROKE_SVS	rs77190919	a	t	0.1572	0.033	1.952e-06	0.1422
STROKE_SVS	rs72936873	a	g	-0.1715	0.036	1.904e-06	0.1256
STROKE_SVS	rs6723704	a	g	-0.1719	0.0352	1.025e-06	0.1257
STROKE_SVS	rs72934710	c	g	0.172	0.036	1.794e-06	0.8744
STROKE_SVS	rs116426890	t	c	-0.1718	0.0368	3.009e-06	0.1227
STROKE_SVS	rs12412523	t	c	-0.1278	0.0261	1.01e-06	0.7454
STROKE_SVS	rs72932786	t	c	0.1735	0.0361	1.506e-06	0.8743
STROKE_SVS	rs13144861	t	c	-0.1178	0.0242	1.131e-06	0.6731
STROKE_SVS	rs72932770	t	c	0.1742	0.0361	1.348e-06	0.8737
STROKE_SVS	rs139543823	c	g	-0.4526	0.096	2.391e-06	0.9823
STROKE_SVS	rs11666659	c	g	0.1143	0.0247	3.777e-06	0.3889
STROKE_SVS	rs9942646	a	g	-0.1308	0.0271	1.448e-06	0.7722
STROKE_SVS	rs4673240	t	c	0.1682	0.0349	1.4e-06	0.8651
STROKE_SVS	rs72926771	t	g	0.1731	0.0352	8.586e-07	0.8746
STROKE_SVS	rs72934563	a	g	-0.1679	0.036	3.056e-06	0.1262
STROKE_SVS	rs72932737	a	g	-0.1762	0.0362	1.103e-06	0.1264
STROKE_SVS	rs3845800	a	t	0.1703	0.0352	1.283e-06	0.8743
STROKE_SVS	rs17875439	t	c	-0.1518	0.0331	4.397e-06	0.867
STROKE_SVS	rs72934729	a	g	0.1698	0.036	2.452e-06	0.8744
STROKE_SVS	rs7608755	a	g	-0.1702	0.0354	1.489e-06	0.1281
STROKE_SVS	rs72932575	a	g	0.1745	0.0352	7.066e-07	0.8745
STROKE_SVS	rs72926769	t	c	-0.1716	0.036	1.866e-06	0.1255
STROKE_SVS	rs77014272	a	g	0.15	0.0328	4.708e-06	0.1426
STROKE_SVS	rs72812543	t	c	0.1965	0.0419	2.759e-06	0.094
STROKE_SVS	rs72926779	c	g	0.1721	0.036	1.771e-06	0.8744
STROKE_SVS	rs7250345	t	c	0.1145	0.025	4.796e-06	0.3812
STROKE_SVS	rs35818742	t	c	-0.1674	0.0329	3.649e-07	0.8656
STROKE_SVS	rs72932557	a	t	0.1704	0.0362	2.571e-06	0.8742
STROKE_SVS	rs11196604	t	c	0.1591	0.0331	1.54e-06	0.133
STROKE_SVS	rs79539678	c	g	-0.1719	0.0352	1.031e-06	0.1257
STROKE_SVS	rs1961463	a	g	-0.1264	0.0258	1.014e-06	0.2906
STROKE_SVS	rs7603972	a	g	0.1722	0.0357	1.442e-06	0.8744
STROKE_SVS	rs115396314	t	c	-0.1664	0.0354	2.536e-06	0.1264
STROKE_SVS	rs72934518	a	t	-0.1687	0.036	2.873e-06	0.126
STROKE_SVS	rs147100405	t	c	0.1743	0.0352	7.47e-07	0.8743
STROKE_SVS	rs4843625	c	g	0.1235	0.0232	9.718e-08	0.4295
STROKE_SVS	rs56272019	a	c	-0.1927	0.0414	3.289e-06	0.9151
STROKE_SVS	rs138805020	a	t	0.1766	0.0358	7.894e-07	0.8769
STROKE_SVS	rs77931721	t	g	0.1723	0.0352	9.506e-07	0.8745
STROKE_SVS	rs114702158	t	c	0.1708	0.0355	1.477e-06	0.8746
STROKE_SVS	rs112472598	a	g	-0.4088	0.086	2.015e-06	0.9767
STROKE_SVS	rs72932780	c	g	-0.1717	0.036	1.874e-06	0.126
STROKE_SVS	rs72934589	t	c	-0.1776	0.0353	4.975e-07	0.1255
STROKE_SVS	rs72936882	a	g	-0.1736	0.0351	7.837e-07	0.1256
STROKE_SVS	rs72932784	a	g	0.1734	0.0361	1.534e-06	0.8744
STROKE_SVS	rs72934707	a	g	-0.1727	0.036	1.639e-06	0.1255
STROKE_SVS	rs74506932	t	c	0.6051	0.1312	3.983e-06	0.0134
STROKE_SVS	rs140168762	a	g	0.1729	0.0352	8.742e-07	0.8743
STROKE_SVS	rs9515201	a	c	0.1195	0.0247	1.342e-06	0.3063
STROKE_SVS	rs12524120	a	t	0.1812	0.0365	7.068e-07	0.1107
STROKE_SVS	rs72934749	a	g	0.1706	0.0359	2.004e-06	0.8732
STROKE_SVS	rs72932723	a	g	0.1801	0.036	5.718e-07	0.8718
STROKE_SVS	rs114604411	a	c	0.1745	0.0353	7.724e-07	0.8753
STROKE_SVS	rs72936839	a	g	-0.1717	0.0361	1.92e-06	0.1252
STROKE_SVS	rs145538381	t	c	0.1758	0.0353	6.243e-07	0.8748
STROKE_SVS	rs72936838	t	c	-0.1704	0.036	2.211e-06	0.1255
STROKE_SVS	rs72934715	a	c	-0.1713	0.036	1.965e-06	0.1256
STROKE_SVS	rs149163995	t	c	-0.1945	0.0368	1.219e-07	0.1256
STROKE_SVS	rs77645453	a	g	-0.3557	0.0762	3.068e-06	0.9697
STROKE_SVS	rs72934738	t	c	0.1723	0.0352	9.841e-07	0.8744
STROKE_SVS	rs72936830	t	c	-0.1725	0.0352	9.295e-07	0.1255
STROKE_SVS	rs664760	t	c	-0.1193	0.0251	2.059e-06	0.3573
STROKE_SVS	rs142013255	a	g	0.1697	0.0352	1.397e-06	0.8739
STROKE_SVS	rs34346890	c	g	0.1669	0.0329	3.906e-07	0.1345
STROKE_SVS	rs188186531	a	t	0.1985	0.0379	1.596e-07	0.8822
STROKE_SVS	rs72936872	t	c	0.1735	0.0361	1.493e-06	0.8746
STROKE_SVS	rs7766042	t	c	-0.2129	0.0397	7.965e-08	0.8984
STROKE_SVS	rs7579667	t	c	-0.1752	0.0352	6.359e-07	0.1256
STROKE_SVS	rs72932573	t	g	0.1722	0.0361	1.782e-06	0.8746
STROKE_SVS	rs72934737	t	c	-0.1694	0.036	2.609e-06	0.1256
STROKE_SVS	rs1541853	a	c	0.1744	0.0352	7.022e-07	0.8744
STROKE_SVS	rs115130739	a	g	0.1713	0.0371	4.002e-06	0.884
STROKE_SVS	rs140154196	t	c	-0.1725	0.0351	9.103e-07	0.1257
STROKE_SVS	rs7605484	a	t	-0.1718	0.0362	2.152e-06	0.1253
STROKE_SVS	rs72932789	t	c	-0.1735	0.0361	1.509e-06	0.1257
STROKE_SVS	rs7917421	a	g	-0.1568	0.0339	3.729e-06	0.8691
STROKE_SVS	rs72932722	a	c	-0.1798	0.036	5.932e-07	0.1282
STROKE_SVS	rs72934535	t	c	0.1885	0.0385	9.974e-07	0.8916
STROKE_SVS	rs13131818	t	c	0.1193	0.0242	8.245e-07	0.3269
STROKE_SVS	rs12920915	t	c	0.1076	0.0234	4.177e-06	0.3999
STROKE_SVS	rs6738618	t	c	0.1707	0.036	2.089e-06	0.8746
STROKE_SVS	rs72936842	a	g	0.1725	0.0352	9.22e-07	0.8745
STROKE_SVS	rs11196596	a	g	0.1651	0.0337	9.636e-07	0.1322
STROKE_SVS	rs72934546	a	g	-0.1693	0.0352	1.484e-06	0.1262
STROKE_SVS	rs72936309	t	g	-0.1738	0.0355	9.939e-07	0.1236
STROKE_SVS	rs12357112	t	c	-0.1671	0.0329	3.74e-07	0.8654
STROKE_SVS	rs9664370	a	g	-0.1582	0.0329	1.504e-06	0.8654
STROKE_SVS	rs72934732	c	g	0.172	0.0352	1.022e-06	0.8743
STROKE_SVS	rs145643482	t	c	-0.1728	0.0352	9.259e-07	0.1252
STROKE_SVS	rs72936834	a	g	-0.1703	0.036	2.241e-06	0.1255
STROKE_SVS	rs12355435	t	c	0.1576	0.0329	1.661e-06	0.1344
STROKE_SVS	rs78693276	a	g	-0.1895	0.0414	4.822e-06	0.903
STROKE_SVS	rs7096104	a	t	-0.1668	0.0329	3.857e-07	0.8652
STROKE_SVS	rs72936860	a	g	-0.1713	0.036	1.954e-06	0.1256
STROKE_SVS	rs114079739	a	g	0.1743	0.0352	7.132e-07	0.8744
STROKE_SVS	rs72926800	a	c	0.1744	0.0352	7.086e-07	0.8744
STROKE_SVS	rs11196595	t	c	-0.1658	0.033	4.917e-07	0.8656
STROKE_SVS	rs149846585	c	g	0.1746	0.0352	7.097e-07	0.8726
STROKE_SVS	rs76576182	a	g	-0.4436	0.0844	1.456e-07	0.9788
STROKE_SVS	rs151316549	t	c	-0.1696	0.0352	1.467e-06	0.1258
STROKE_SVS	rs72926781	a	g	-0.174	0.0352	7.51e-07	0.1256
STROKE_SVS	rs114110842	t	c	-0.1696	0.0354	1.669e-06	0.1257
STROKE_SVS	rs72932781	t	c	-0.1735	0.0361	1.522e-06	0.1257
STROKE_SVS	rs117845238	t	g	-0.6349	0.1341	2.202e-06	0.9882
STROKE_SVS	rs72932727	c	g	-0.1821	0.0354	2.66e-07	0.1273
STROKE_SVS	rs72936847	a	g	-0.1727	0.0352	9.053e-07	0.1255
STROKE_SVS	rs4917672	a	g	-0.1563	0.0334	2.917e-06	0.8674
STROKE_SVS	19:29561509:AT_A	d	r	0.3474	0.0744	2.982e-06	0.0464
STROKE_SVS	rs72932574	t	c	0.1745	0.0352	7.049e-07	0.8745
STROKE_SVS	rs72932755	a	t	0.1763	0.0352	5.629e-07	0.8737
STROKE_SVS	rs72934510	a	g	-0.1685	0.036	2.92e-06	0.1258
STROKE_SVS	rs115600411	c	g	0.1688	0.0355	1.966e-06	0.8706
STROKE_SVS	rs6845977	t	c	-0.1213	0.0242	5.401e-07	0.6727
STROKE_SVS	rs140750546	t	c	-0.1778	0.0353	4.887e-07	0.1258
STROKE_SVS	rs55940034	a	g	-0.1159	0.0254	4.891e-06	0.7005
STROKE_SVS	rs951318	a	g	-0.1566	0.0343	4.941e-06	0.8686
STROKE_SVS	rs143644525	t	c	0.6572	0.1377	1.826e-06	0.013
STROKE_SVS	rs12157917	t	c	0.4549	0.0934	1.117e-06	0.0183
STROKE_SVS	rs150788469	a	g	-0.1732	0.0352	8.479e-07	0.1255
STROKE_SVS	rs78128841	t	c	-0.1777	0.0353	4.894e-07	0.1261
STROKE_SVS	rs114646421	t	c	-0.6324	0.132	1.674e-06	0.9868
STROKE_SVS	rs72934711	c	g	-0.172	0.036	1.789e-06	0.1256
STROKE_SVS	rs72932759	a	g	-0.1764	0.0352	5.438e-07	0.1263
STROKE_SVS	rs10850001	a	t	0.1171	0.0241	1.19e-06	0.4508
STROKE_SVS	rs72928610	t	c	0.1715	0.036	1.883e-06	0.8744
STROKE_SVS	rs72932554	a	g	0.1714	0.036	1.948e-06	0.8744
STROKE_SVS	rs17103516	a	g	0.2189	0.0469	3.09e-06	0.0716
STROKE_SVS	rs72936866	a	g	0.1728	0.0351	8.712e-07	0.8744
STROKE_SVS	rs143035655	t	c	0.1735	0.0352	8.208e-07	0.8746
STROKE_SVS	rs114419655	a	g	0.1912	0.0411	3.289e-06	0.0936
STROKE_SVS	rs6435169	a	g	-0.1728	0.0351	8.813e-07	0.1255
STROKE_SVS	rs146900385	a	g	-0.1725	0.0351	9.199e-07	0.1257
STROKE_SVS	rs114123510	a	t	-0.1695	0.0354	1.691e-06	0.1258
STROKE_SVS	rs12569709	a	c	-0.1611	0.0331	1.163e-06	0.8677
STROKE_SVS	rs72934583	t	g	0.1686	0.036	2.795e-06	0.8737
STROKE_SVS	rs72932711	a	t	-0.1806	0.036	5.371e-07	0.1287
STROKE_SVS	rs72932765	t	c	-0.1771	0.0352	4.932e-07	0.1265
STROKE_SVS	rs78427452	a	g	0.4562	0.0982	3.393e-06	0.0179
STROKE_SVS	rs146412847	a	g	0.1512	0.0327	3.876e-06	0.1425
STROKE_SVS	rs116540868	a	g	0.4811	0.1018	2.315e-06	0.0168
STROKE_SVS	rs72926794	a	g	0.1744	0.0352	7.161e-07	0.8744
STROKE_SVS	rs12416480	a	c	0.1651	0.033	5.576e-07	0.134
STROKE_SVS	rs72932560	a	g	0.1742	0.0352	7.386e-07	0.8744
STROKE_SVS	rs72928613	a	t	-0.1733	0.0351	7.794e-07	0.1279
STROKE_SVS	rs72934735	t	c	-0.1719	0.0352	1.042e-06	0.1257
STROKE_SVS	rs72936852	a	g	-0.1726	0.0352	9.137e-07	0.1255
STROKE_SVS	rs145299755	t	c	0.1749	0.0352	6.76e-07	0.8745
STROKE_SVS	rs72932793	t	g	0.1746	0.0352	7.066e-07	0.8743
STROKE_SVS	rs72928608	c	g	-0.1751	0.0352	6.472e-07	0.1256
STROKE_SVS	rs8053128	a	g	0.1948	0.0387	4.776e-07	0.1153
STROKE_SVS	rs147361301	c	g	0.1719	0.0351	9.901e-07	0.8745
STROKE_SVS	rs115194657	a	g	0.1769	0.0352	4.974e-07	0.8741
STROKE_SVS	rs4917674	t	c	0.1612	0.0331	1.099e-06	0.133
STROKE_SVS	rs72932746	a	g	-0.1762	0.0362	1.101e-06	0.1262
STROKE_SVS	rs115953525	a	g	-0.1731	0.0352	8.412e-07	0.1255
STROKE_SVS	rs4959130	a	g	0.1532	0.0328	3.054e-06	0.1417
STROKE_SVS	rs72926767	c	g	0.1738	0.0351	7.59e-07	0.8743
STROKE_SVS	rs72934764	a	c	-0.1704	0.036	2.172e-06	0.1255
STROKE_SVS	rs6004915	t	c	0.4496	0.0968	3.381e-06	0.0179
STROKE_SVS	rs72936348	t	c	-0.173	0.0356	1.151e-06	0.1239
STROKE_SVS	rs72934601	a	g	-0.1729	0.0364	2.053e-06	0.1237
STROKE_SVS	rs79642273	a	g	0.1716	0.036	1.891e-06	0.8744
STROKE_SVS	rs114520702	a	c	-0.1748	0.0352	6.985e-07	0.1258
STROKE_SVS	rs2900997	a	g	-0.1669	0.0329	3.908e-07	0.8656
STROKE_SVS	rs78581380	t	g	-0.1807	0.0365	7.34e-07	0.8892
STROKE_SVS	rs114372659	t	c	-0.1677	0.0354	2.147e-06	0.1257
STROKE_SVS	rs72934537	a	g	-0.1696	0.0352	1.41e-06	0.1261
STROKE_SVS	rs149215222	a	g	-0.1654	0.0357	3.537e-06	0.1236
STROKE_SVS	rs150559122	a	g	-0.1725	0.0352	9.252e-07	0.1254
STROKE_SVS	rs72932767	t	c	0.1755	0.0361	1.138e-06	0.8737
STROKE_SVS	rs72934554	c	g	0.1674	0.036	3.349e-06	0.8737
STROKE_SVS	rs72928620	t	g	-0.1745	0.0352	6.97e-07	0.1256
STROKE_SVS	rs9749722	a	g	-0.1725	0.0351	9.235e-07	0.1256
STROKE_SVS	rs114155121	t	c	0.1723	0.0351	9.346e-07	0.8744
STROKE_SVS	rs11196599	c	g	-0.1703	0.0346	8.447e-07	0.8722
STROKE_SVS	rs7915120	a	g	-0.1241	0.0266	3.192e-06	0.7468
STROKE_SVS	rs2050395	t	g	-0.1533	0.033	3.314e-06	0.8659
STROKE_SVS	rs2053889	t	g	-0.1204	0.0257	2.739e-06	0.2916
STROKE_SVS	rs182734612	a	g	-0.2802	0.0587	1.836e-06	0.9481
STROKE_SVS	rs144997119	a	g	-0.1702	0.0351	1.255e-06	0.1262
STROKE_SVS	rs6905560	t	c	-0.1547	0.0329	2.55e-06	0.8575
STROKE_SVS	rs72936326	t	c	-0.1739	0.0356	1.001e-06	0.1237
STROKE_SVS	rs72932720	c	g	0.1808	0.0352	2.733e-07	0.8718
STROKE_SVS	rs7917912	t	c	0.156	0.0335	3.171e-06	0.132
STROKE_SVS	rs72932707	t	c	0.18	0.036	5.66e-07	0.8711
STROKE_SVS	rs72926786	a	g	-0.1715	0.036	1.919e-06	0.1256
STROKE_SVS	rs75166090	a	g	0.1728	0.0352	8.905e-07	0.8735
STROKE_SVS	rs7476469	a	g	-0.5868	0.1283	4.816e-06	0.9761
STROKE_SVS	rs7090717	t	c	0.1667	0.0329	3.934e-07	0.1348
STROKE_SVS	rs2016557	t	g	0.4463	0.094	2.07e-06	0.0182
STROKE_SVS	rs1922930	a	c	-0.1753	0.0367	1.792e-06	0.8812
STROKE_SVS	rs2351524	t	c	-0.173	0.0362	1.785e-06	0.1251
STROKE_SVS	rs72909430	a	c	0.3018	0.0639	2.286e-06	0.042
STROKE_SVS	rs72934762	a	g	-0.1733	0.0351	8.137e-07	0.1258
STROKE_SVS	rs72934767	t	c	0.1702	0.036	2.275e-06	0.8746
STROKE_SVS	rs2900998	c	g	0.1662	0.0334	6.66e-07	0.1306
STROKE_SVS	rs1801252	a	g	-0.1594	0.0331	1.448e-06	0.8666
STROKE_SVS	rs72932731	a	g	0.1789	0.0354	4.332e-07	0.8738
STROKE_SVS	rs72932716	t	g	0.1818	0.0352	2.412e-07	0.8717
STROKE_SVS	rs72932772	c	g	0.1745	0.0361	1.315e-06	0.8738
STROKE_SVS	rs72934545	t	g	-0.1693	0.0352	1.475e-06	0.1262
STROKE_SVS	rs182590395	t	c	0.7738	0.1679	4.049e-06	0.0115
STROKE_SVS	rs72934551	t	c	-0.1699	0.0351	1.342e-06	0.1262
STROKE_SVS	rs116382857	c	g	0.1729	0.0351	8.612e-07	0.8744
STROKE_SVS	rs72936304	t	g	0.1722	0.0364	2.227e-06	0.8764
STROKE_SVS	rs75501811	a	g	-0.3704	0.079	2.777e-06	0.9786
STROKE_SVS	rs74421437	a	t	0.1742	0.0352	7.277e-07	0.8744
STROKE_SVS	rs115400054	t	c	-0.1669	0.0362	3.924e-06	0.1219
STROKE_SVS	rs7093444	t	c	-0.1653	0.0329	5.086e-07	0.8652
STROKE_SVS	8:26449531:CCT_C	d	r	0.2375	0.0487	1.093e-06	0.1274
STROKE_SVS	rs77268589	a	g	0.1745	0.0352	7.122e-07	0.8747
STROKE_SVS	rs114414037	a	g	0.1506	0.0328	4.369e-06	0.1429
STROKE_SVS	rs78907692	a	g	0.1689	0.036	2.763e-06	0.8741
STROKE_SVS	rs148442156	a	g	-0.173	0.0351	8.193e-07	0.126
STROKE_SVS	rs72926799	a	g	-0.172	0.036	1.808e-06	0.1256
STROKE_SVS	rs141002954	a	g	0.1698	0.0354	1.624e-06	0.8743
STROKE_SVS	rs11657359	a	c	-0.2139	0.0465	4.143e-06	0.0881
STROKE_SVS	rs116678869	a	g	0.174	0.0352	7.504e-07	0.8744
STROKE_SVS	rs72934512	a	g	0.169	0.036	2.733e-06	0.8741
STROKE_SVS	rs75141346	a	g	0.1703	0.0361	2.306e-06	0.873
STROKE_SVS	rs148707292	a	g	-0.1747	0.0352	6.991e-07	0.1256
STROKE_SVS	rs79633844	a	g	0.1725	0.0363	1.952e-06	0.8747
STROKE_SVS	rs116219813	t	c	-0.1651	0.0359	4.325e-06	0.1254
STROKE_SVS	rs150622102	c	g	-0.1785	0.0355	4.869e-07	0.1244
STROKE_SVS	rs142603618	a	g	-0.1676	0.0354	2.183e-06	0.1256
STROKE_SVS	rs4917671	a	g	0.1741	0.0348	5.549e-07	0.128
STROKE_SVS	rs72936846	c	g	-0.1739	0.0352	7.944e-07	0.1253
STROKE_SVS	rs80016863	t	c	-0.4975	0.1035	1.541e-06	0.9752
STROKE_SVS	rs72932561	a	g	-0.1742	0.0352	7.361e-07	0.1256
STROKE_SVS	rs4918886	c	g	0.159	0.0331	1.564e-06	0.1329
STROKE_SVS	rs61081897	t	c	0.1368	0.0281	1.077e-06	0.2149
STROKE_SVS	rs72932566	t	c	-0.1723	0.036	1.757e-06	0.1254
STROKE_SVS	rs11196602	t	c	-0.1586	0.0331	1.669e-06	0.867
STROKE_SVS	rs7476308	t	g	0.1507	0.0329	4.779e-06	0.1345
STROKE_SVS	rs72926787	a	t	0.1713	0.036	1.974e-06	0.8744
STROKE_SVS	rs72934704	t	c	-0.1743	0.0352	7.322e-07	0.1256
STROKE_SVS	rs72934513	t	c	0.1691	0.036	2.664e-06	0.8741
STROKE_SVS	rs72932709	a	g	0.1812	0.036	4.92e-07	0.8712
STROKE_SVS	rs72936879	a	g	0.1741	0.0352	7.351e-07	0.8743
STROKE_SVS	rs12525740	a	g	0.1816	0.0365	6.582e-07	0.1106
STROKE_SVS	rs12524544	t	c	-0.1815	0.0364	6.186e-07	0.889
STROKE_SVS	rs75869289	t	c	-0.1712	0.036	1.969e-06	0.1256
STROKE_SVS	rs72926772	t	c	-0.1727	0.036	1.667e-06	0.1254
STROKE_SVS	rs16981243	a	g	-0.4447	0.0937	2.054e-06	0.9813
STROKE_SVS	rs148812085	t	c	-0.1745	0.0352	7.196e-07	0.1254
STROKE_SVS	rs72934573	a	g	0.1679	0.036	3.096e-06	0.8737
STROKE_SVS	rs72936875	a	g	-0.1716	0.036	1.863e-06	0.1256
STROKE_SVS	rs113358410	t	c	-0.3961	0.0811	1.056e-06	0.9738
STROKE_SVS	rs4510208	a	c	-0.1697	0.0352	1.397e-06	0.1257
STROKE_SVS	rs76298043	a	t	0.1735	0.0352	8.008e-07	0.8744
STROKE_SVS	rs75317695	a	c	-0.6522	0.1404	3.399e-06	0.9871
STROKE_SVS	rs114527590	a	g	0.173	0.0351	8.484e-07	0.8744
STROKE_SVS	rs72934765	t	c	-0.1704	0.036	2.191e-06	0.1255
STROKE_SVS	rs72932741	a	t	0.1779	0.0353	4.719e-07	0.8738
STROKE_SVS	rs148513392	a	g	-0.1716	0.0363	2.277e-06	0.1189
STROKE_SVS	rs4917675	t	c	-0.1247	0.0261	1.82e-06	0.7468
STROKE_SVS	rs72934734	t	g	0.172	0.0352	1.027e-06	0.8743
STROKE_SVS	rs140606214	c	g	-0.18	0.0385	2.986e-06	0.1129
STROKE_SVS	rs76890136	c	g	0.1714	0.036	1.95e-06	0.8744
STROKE_SVS	rs117370717	t	c	0.7791	0.169	4.035e-06	0.0115
STROKE_SVS	rs7560547	a	g	0.1723	0.0357	1.402e-06	0.8745
STROKE_SVS	rs116773016	a	t	0.1745	0.0353	7.723e-07	0.8753
STROKE_SVS	rs146099848	a	g	-0.1734	0.0355	1.057e-06	0.1238
STROKE_SVS	rs138269034	t	c	-0.4697	0.1018	3.921e-06	0.9832
STROKE_SVS	rs72926791	c	g	0.1714	0.036	1.939e-06	0.8744
STROKE_SVS	rs111338112	t	c	0.3737	0.0784	1.857e-06	0.0243
STROKE_SVS	rs137955916	c	g	0.3926	0.0787	6.045e-07	0.0248
STROKE_SVS	rs143805266	a	c	0.1725	0.0351	9.194e-07	0.8739
STROKE_SVS	rs72932559	a	g	-0.1742	0.0352	7.43e-07	0.1256
STROKE_SVS	rs13137992	t	c	0.1187	0.0242	9.441e-07	0.3269
STROKE_SVS	rs72932558	c	g	0.1713	0.036	1.991e-06	0.8745
STROKE_SVS	rs1500894	t	c	-0.2533	0.0553	4.593e-06	0.9552
STROKE_SVS	rs75805880	a	g	0.15	0.0328	4.672e-06	0.1425
STROKE_SVS	rs6725887	t	c	0.1729	0.0352	8.789e-07	0.8745
STROKE_SVS	rs72934751	a	g	0.1708	0.036	2.049e-06	0.8745
STROKE_SVS	rs6004906	a	t	0.4378	0.0937	2.999e-06	0.0186
STROKE_SVS	rs142159163	t	c	0.4345	0.0873	6.522e-07	0.0303
STROKE_SVS	rs72932774	t	c	-0.1732	0.0361	1.553e-06	0.1262
STROKE_SVS	rs76845519	c	g	-0.1513	0.0328	4.073e-06	0.8574
STROKE_SVS	rs186399184	t	c	-0.1776	0.0362	9.648e-07	0.1223
STROKE_SVS	rs4959553	t	c	0.1499	0.0327	4.629e-06	0.1429
STROKE_SVS	rs72926782	a	g	-0.1735	0.0351	7.925e-07	0.1256
STROKE_SVS	rs13102447	a	g	0.119	0.0261	4.946e-06	0.2937
STROKE_SVS	rs72926796	t	c	0.1715	0.036	1.909e-06	0.8744
STROKE_SVS	rs76461893	t	c	0.1746	0.0352	6.97e-07	0.8745
STROKE_SVS	rs4812082	t	c	0.1406	0.0298	2.301e-06	0.1901
STROKE_SVS	rs72934706	a	g	0.1733	0.036	1.493e-06	0.8738
STROKE_SVS	rs114899426	c	g	0.1725	0.0352	9.253e-07	0.8745
STROKE_SVS	rs114395475	t	c	-0.1722	0.0351	9.615e-07	0.1255
STROKE_SVS	rs72932777	a	g	0.1723	0.036	1.768e-06	0.8739
STROKE_SVS	rs72932752	t	g	-0.1795	0.0358	5.344e-07	0.1297
STROKE_SVS	rs7088080	a	c	0.1251	0.0252	6.782e-07	0.6595
STROKE_SVS	rs11677387	t	c	-0.4148	0.0848	9.87e-07	0.9761
STROKE_SVS	rs72934714	a	t	-0.1717	0.036	1.863e-06	0.1256
STROKE_SVS	rs7074495	a	c	-0.1291	0.0265	1.116e-06	0.7512
STROKE_SVS	rs72932588	c	g	0.1716	0.036	1.883e-06	0.8744
STROKE_SVS	rs144990234	a	t	0.1728	0.0352	8.956e-07	0.8745
STROKE_SVS	rs75324925	t	c	-0.1747	0.0352	7.061e-07	0.1258
STROKE_SVS	rs72928609	t	g	-0.1714	0.036	1.91e-06	0.1256
STROKE_SVS	rs11196598	a	t	-0.1671	0.0335	5.988e-07	0.8674
STROKE_SVS	rs72932745	a	c	0.1779	0.0353	4.72e-07	0.8738
STROKE_SVS	rs149016309	a	t	-0.1724	0.0352	9.367e-07	0.1255
STROKE_SVS	rs7090339	a	g	-0.1562	0.0329	1.978e-06	0.8651
STROKE_SVS	rs17577066	a	g	0.1589	0.0331	1.573e-06	0.133
STROKE_SVS	rs12525352	c	g	0.1808	0.0365	7.25e-07	0.1108
STROKE_SVS	rs72934725	t	c	0.1726	0.0352	9.412e-07	0.8747
STROKE_SVS	rs72932583	t	c	-0.1722	0.036	1.773e-06	0.1256
STROKE_SVS	rs11196601	t	c	-0.1588	0.0331	1.614e-06	0.867
STROKE_SVS	rs72932776	a	t	0.1731	0.036	1.567e-06	0.8738
STROKE_SVS	rs72932763	a	t	0.1763	0.0352	5.596e-07	0.8737
STROKE_SVS	rs115810193	a	g	0.1703	0.0352	1.313e-06	0.8739
STROKE_SVS	rs72936870	t	c	-0.1733	0.0352	8.17e-07	0.1256
STROKE_SVS	rs114393235	t	g	0.1736	0.0351	7.83e-07	0.8744
STROKE_SVS	rs139333388	c	g	0.1655	0.0354	2.958e-06	0.8738
STROKE_SVS	rs115526507	t	c	-0.4388	0.0886	7.322e-07	0.9784
STROKE_SVS	rs142250318	a	g	-0.1744	0.0352	7.498e-07	0.1251
STROKE_SVS	rs72932572	t	c	0.1724	0.0361	1.724e-06	0.8746
STROKE_SVS	rs35212307	t	c	0.1683	0.0362	3.405e-06	0.8745
STROKE_SVS	rs72926802	t	c	0.1715	0.036	1.896e-06	0.8744
STROKE_SVS	rs11196600	t	c	0.1639	0.0337	1.128e-06	0.1329
STROKE_SVS	rs72926793	a	g	-0.1738	0.0352	7.792e-07	0.1256
STROKE_SVS	rs72932753	t	c	0.1769	0.0352	5.102e-07	0.8737
STROKE_SVS	rs72932791	t	c	-0.1735	0.0361	1.509e-06	0.1256
STROKE_SVS	rs72973980	t	c	0.2224	0.0484	4.315e-06	0.0768
STROKE_SVS	rs12445022	a	g	0.1301	0.0244	9.258e-08	0.3367
STROKE_SVS	rs144505847	t	c	-0.176	0.0352	5.755e-07	0.1264
STROKE_SVS	rs61226856	t	c	0.1595	0.0315	4.252e-07	0.1971
STROKE_SVS	rs1032871	t	c	-0.1262	0.0273	3.651e-06	0.766
STROKE_SVS	rs147932234	t	c	0.17	0.0352	1.387e-06	0.874
STROKE_SVS	rs10885529	t	c	0.1663	0.0329	4.355e-07	0.1344
STROKE_SVS	rs6435168	a	c	-0.1778	0.0353	4.86e-07	0.1263
STROKE_SVS	rs77230711	a	g	-0.1713	0.036	1.949e-06	0.1256
STROKE_SVS	rs11838776	a	g	0.115	0.0252	4.918e-06	0.2859
STROKE_SVS	rs72936323	t	g	0.1723	0.0364	2.235e-06	0.8763
STROKE_SVS	rs72932553	t	c	-0.1755	0.0352	6.204e-07	0.1262
STROKE_SVS	rs76110445	t	c	-0.1881	0.0364	2.451e-07	0.8875
STROKE_SVS	rs2880951	a	g	-0.5918	0.1281	3.848e-06	0.9759
STROKE_SVS	rs62443714	a	g	0.1343	0.0279	1.443e-06	0.2094
STROKE_SVS	rs12188538	t	c	-0.4133	0.0849	1.138e-06	0.9779
STROKE_SVS	rs11913493	a	t	-0.4584	0.0972	2.425e-06	0.9824
STROKE_SVS	rs72936869	t	c	0.1771	0.0351	4.651e-07	0.8736
STROKE_SVS	rs191602009	a	g	0.1783	0.0362	8.179e-07	0.8781
STROKE_SVS	rs146982565	a	t	-0.5622	0.1122	5.406e-07	0.9857
STROKE_SVS	rs114139737	a	t	0.1737	0.0352	7.982e-07	0.8746
STROKE_SVS	rs72932725	a	g	-0.1781	0.0362	8.498e-07	0.1266
STROKE_SVS	rs141121301	t	c	0.5791	0.1192	1.179e-06	0.0158
STROKE_SVS	rs72936881	t	c	0.1723	0.0351	9.064e-07	0.8735
STROKE_SVS	rs74675536	a	g	-0.1767	0.0379	3.057e-06	0.116
STROKE_SVS	rs146973310	a	c	0.172	0.0352	1.022e-06	0.8743
STROKE_SVS	rs10885530	t	c	0.1672	0.0329	3.672e-07	0.1345
STROKE_SVS	rs6728861	a	g	-0.1742	0.0352	7.414e-07	0.1256
STROKE_SVS	rs17875432	t	c	0.1609	0.0331	1.135e-06	0.133
STROKE_SVS	rs2183378	t	c	0.1514	0.0331	4.711e-06	0.1333
STROKE_SVS	rs74354085	t	c	0.1515	0.0327	3.597e-06	0.1441
STROKE_SVS	rs72926798	c	g	0.1739	0.0361	1.5e-06	0.8751
STROKE_SVS	rs7591653	t	c	0.1728	0.0362	1.772e-06	0.8743
STROKE_SVS	rs79318212	a	g	-0.1806	0.0365	7.561e-07	0.8892
STROKE_SVS	rs72934550	a	c	-0.1713	0.0352	1.125e-06	0.126
STROKE_SVS	rs72934519	a	g	0.1686	0.036	2.905e-06	0.8739
STROKE_SVS	rs12444224	t	c	0.1148	0.0234	8.922e-07	0.4004
STROKE_SVS	rs72932556	t	c	0.1738	0.0352	7.87e-07	0.8746
STROKE_SVS	rs72934745	t	c	-0.174	0.0352	7.614e-07	0.1254
STROKE_SVS	rs17875414	t	c	0.1549	0.0336	4.137e-06	0.1319
STROKE_SVS	rs1505320	c	g	0.1255	0.0259	1.233e-06	0.2972
STROKE_SVS	rs143385727	a	g	0.1723	0.0351	9.335e-07	0.8744
STROKE_SVS	rs12414581	a	g	-0.1673	0.0329	3.699e-07	0.8656
