# Supplementary material for: Causal Associations between Functional/Structural Connectivity and Stroke: A Bidirectional Mendelian Randomization Study
Source: Biomedicines. 2023 May 29;11(6):1575. doi: 10.3390/biomedicines11061575 (PMC10295514; doi:10.3390/biomedicines11061575)
Supplement: Supplementary file 1 [file biomedicines-11-01575-s001.zip › S-Table 6.xlsx]

## Sheet: sheet1
Supplementary Table 6. Detailed information of instrumental variables used in inverse MR analyses
Stroke type (exposure)	Functional/structural connectivity (outcome)	SNP	Effect allele	Other allele	Exposure (Stroke type)				Outcome (Functional/structural connectivity)
					Beta	SE	F	P-value	Beta	SE	P-value
STROKE_AS	FC_Default	rs10774624	A	G	-0.0654	0.0094	48.41	4.042e-12	3.8409e-05	7.20989e-05	0.594228
STROKE_AS	FC_Default	rs10883926	A	G	0.0503	0.0094	28.63	8.15e-08	0.000102232	7.19686e-05	0.155473
STROKE_AS	FC_Default	rs10937513	A	C	0.0989	0.0197	25.2	5.023e-07	-4.43767e-05	0.000154027	0.773265
STROKE_AS	FC_Default	rs11242678	T	C	0.0643	0.0105	37.5	8.708e-10	-0.000134427	8.16154e-05	0.0995553
STROKE_AS	FC_Default	rs11587860	C	G	-0.0689	0.0098	49.43	2.542e-12	8.64162e-06	7.48652e-05	0.908106
STROKE_AS	FC_Default	rs117426542	A	G	0.1487	0.031	23.01	1.564e-06	6.84472e-05	0.00020379	0.736971
STROKE_AS	FC_Default	rs11957829	A	G	0.0616	0.0128	23.16	1.513e-06	0.000139119	9.32084e-05	0.135565
STROKE_AS	FC_Default	rs12445022	A	G	0.052	0.0098	28.15	1.026e-07	-8.84604e-05	7.68355e-05	0.249623
STROKE_AS	FC_Default	rs12562305	A	G	0.0882	0.0188	22.01	2.604e-06	4.31364e-05	0.000141685	0.760786
STROKE_AS	FC_Default	rs12630390	A	G	0.1184	0.0256	21.39	3.719e-06	1.18314e-05	0.000159532	0.940881
STROKE_AS	FC_Default	rs147076266	A	G	-0.2051	0.0443	21.44	3.558e-06	0.00016071	0.000300409	0.592674
STROKE_AS	FC_Default	rs147861947	A	G	0.1342	0.0293	20.98	4.512e-06	0.000153588	0.000177482	0.386845
STROKE_AS	FC_Default	rs1537375	T	C	-0.0519	0.0091	32.53	1.241e-08	5.28311e-05	7.09414e-05	0.456452
STROKE_AS	FC_Default	rs1537407	T	C	-0.0662	0.0131	25.54	4.477e-07	-0.000167877	8.98787e-05	0.0618005
STROKE_AS	FC_Default	rs1549758	T	C	0.0532	0.0104	26.17	3.109e-07	-5.57557e-05	7.70326e-05	0.4692
STROKE_AS	FC_Default	rs17035646	A	G	0.0522	0.0096	29.57	6.123e-08	0.000180384	7.60638e-05	0.0177255
STROKE_AS	FC_Default	rs2060213	T	C	-0.0523	0.0108	23.45	1.283e-06	-0.000142781	8.42796e-05	0.0902528
STROKE_AS	FC_Default	rs2066864	A	G	0.0562	0.0106	28.11	1.288e-07	3.23579e-05	8.25565e-05	0.6951
STROKE_AS	FC_Default	rs2107595	A	G	0.0803	0.0121	44.04	3.586e-11	-9.54831e-05	9.96887e-05	0.338167
STROKE_AS	FC_Default	rs2284665	T	G	-0.0602	0.0111	29.41	5.986e-08	-1.57786e-07	8.6605e-05	0.998546
STROKE_AS	FC_Default	rs2585193	A	G	0.0504	0.0098	26.45	2.451e-07	9.98199e-05	7.67186e-05	0.193231
STROKE_AS	FC_Default	rs2634074	A	T	-0.084	0.0112	56.25	6.558e-14	3.62684e-06	9.04561e-05	0.968018
STROKE_AS	FC_Default	rs28441665	T	C	-0.0852	0.0181	22.16	2.346e-06	-0.000260669	0.000136337	0.0558946
STROKE_AS	FC_Default	rs2978551	T	C	0.0446	0.0096	21.58	3.389e-06	0.000138429	7.65247e-05	0.0704724
STROKE_AS	FC_Default	rs34416434	T	C	-0.1155	0.0239	23.35	1.389e-06	0.000348003	0.000170235	0.0409403
STROKE_AS	FC_Default	rs35276016	T	C	0.0984	0.0184	28.6	9.308e-08	2.38245e-05	0.000135076	0.859998
STROKE_AS	FC_Default	rs36053597	T	C	0.061	0.0121	25.41	4.553e-07	-9.61307e-05	9.58412e-05	0.315861
STROKE_AS	FC_Default	rs4151702	C	G	-0.0551	0.0117	22.18	2.626e-06	-4.67512e-05	8.8904e-05	0.59899
STROKE_AS	FC_Default	rs42039	T	C	-0.0574	0.011	27.23	1.645e-07	9.32156e-05	8.33098e-05	0.263193
STROKE_AS	FC_Default	rs475937	A	C	0.0757	0.0137	30.53	2.916e-08	0.000138155	0.000107734	0.199725
STROKE_AS	FC_Default	rs4886564	T	C	-0.0653	0.0138	22.39	2.367e-06	-0.000152221	0.000106361	0.152393
STROKE_AS	FC_Default	rs4942561	T	G	0.064	0.0107	35.78	2.048e-09	4.80155e-05	8.25801e-05	0.560948
STROKE_AS	FC_Default	rs57269940	T	C	0.0499	0.0108	21.35	3.852e-06	-1.97091e-05	7.9591e-05	0.804423
STROKE_AS	FC_Default	rs60102266	T	C	-0.0954	0.0201	22.53	2.09e-06	0.000396345	0.000153426	0.00979186
STROKE_AS	FC_Default	rs635634	T	C	0.0685	0.0126	29.56	6.032e-08	-8.7861e-05	9.13534e-05	0.336175
STROKE_AS	FC_Default	rs650724	A	G	-0.0793	0.0167	22.55	2.174e-06	6.18405e-06	0.000124774	0.960472
STROKE_AS	FC_Default	rs6872625	T	G	0.051	0.0111	21.11	4.206e-06	4.0585e-05	8.50592e-05	0.633268
STROKE_AS	FC_Default	rs7124178	T	C	-0.0524	0.0107	23.98	8.982e-07	-2.9674e-05	8.29346e-05	0.720496
STROKE_AS	FC_Default	rs7219031	A	G	0.0596	0.0116	26.4	2.585e-07	-8.04288e-05	9.04485e-05	0.373893
STROKE_AS	FC_Default	rs72699046	C	G	0.0897	0.0171	27.52	1.53e-07	0.00010785	0.000137805	0.433856
STROKE_AS	FC_Default	rs72889922	A	G	0.2504	0.0535	21.91	2.912e-06	-5.95764e-05	0.000330201	0.856821
STROKE_AS	FC_Default	rs7294375	T	G	-0.053	0.0104	25.97	3.33e-07	-2.6213e-05	8.03209e-05	0.74416
STROKE_AS	FC_Default	rs7549874	T	C	0.0495	0.0104	22.65	2.072e-06	0.000116981	7.9559e-05	0.141476
STROKE_AS	FC_Default	rs75630045	A	G	0.2002	0.043	21.68	3.293e-06	0.000378557	0.00030019	0.2073
STROKE_AS	FC_Default	rs79280766	A	G	0.1434	0.0303	22.4	2.197e-06	0.000220889	0.000195963	0.25967
STROKE_AS	FC_Default	rs79332111	T	C	-0.0661	0.0145	20.78	4.853e-06	8.12636e-05	0.00011322	0.47292
STROKE_AS	FC_Default	rs8103309	T	C	0.0522	0.0103	25.68	3.702e-07	-1.54588e-05	7.37981e-05	0.83408
STROKE_AS	FC_Dorsal.Attention	rs10774624	A	G	-0.0654	0.0094	48.41	4.042e-12	-2.67973e-05	4.88463e-05	0.583282
STROKE_AS	FC_Dorsal.Attention	rs10883926	A	G	0.0503	0.0094	28.63	8.15e-08	4.7518e-05	4.88774e-05	0.330967
STROKE_AS	FC_Dorsal.Attention	rs10937513	A	C	0.0989	0.0197	25.2	5.023e-07	-4.67978e-05	0.000104555	0.654453
STROKE_AS	FC_Dorsal.Attention	rs11242678	T	C	0.0643	0.0105	37.5	8.708e-10	3.73254e-05	5.5409e-05	0.500551
STROKE_AS	FC_Dorsal.Attention	rs11587860	C	G	-0.0689	0.0098	49.43	2.542e-12	5.61033e-05	5.0801e-05	0.269443
STROKE_AS	FC_Dorsal.Attention	rs117426542	A	G	0.1487	0.031	23.01	1.564e-06	-1.90143e-05	0.000138294	0.890643
STROKE_AS	FC_Dorsal.Attention	rs11957829	A	G	0.0616	0.0128	23.16	1.513e-06	3.68825e-05	6.32335e-05	0.559714
STROKE_AS	FC_Dorsal.Attention	rs12445022	A	G	0.052	0.0098	28.15	1.026e-07	-1.4295e-05	5.22304e-05	0.784324
STROKE_AS	FC_Dorsal.Attention	rs12562305	A	G	0.0882	0.0188	22.01	2.604e-06	-3.66887e-05	9.61709e-05	0.70284
STROKE_AS	FC_Dorsal.Attention	rs12630390	A	G	0.1184	0.0256	21.39	3.719e-06	0.00021464	0.000108298	0.0474971
STROKE_AS	FC_Dorsal.Attention	rs147076266	A	G	-0.2051	0.0443	21.44	3.558e-06	-0.000547274	0.000203918	0.00728427
STROKE_AS	FC_Dorsal.Attention	rs147861947	A	G	0.1342	0.0293	20.98	4.512e-06	0.000187594	0.000120486	0.119489
STROKE_AS	FC_Dorsal.Attention	rs1537375	T	C	-0.0519	0.0091	32.53	1.241e-08	5.84636e-05	4.81733e-05	0.224909
STROKE_AS	FC_Dorsal.Attention	rs1537407	T	C	-0.0662	0.0131	25.54	4.477e-07	-8.47968e-05	6.10192e-05	0.164641
STROKE_AS	FC_Dorsal.Attention	rs1549758	T	C	0.0532	0.0104	26.17	3.109e-07	-5.65865e-05	5.23355e-05	0.279609
STROKE_AS	FC_Dorsal.Attention	rs17035646	A	G	0.0522	0.0096	29.57	6.123e-08	1.41084e-05	5.17879e-05	0.785297
STROKE_AS	FC_Dorsal.Attention	rs2060213	T	C	-0.0523	0.0108	23.45	1.283e-06	-6.19114e-05	5.72042e-05	0.279136
STROKE_AS	FC_Dorsal.Attention	rs2066864	A	G	0.0562	0.0106	28.11	1.288e-07	-7.78086e-05	5.60426e-05	0.165034
STROKE_AS	FC_Dorsal.Attention	rs2107595	A	G	0.0803	0.0121	44.04	3.586e-11	4.13962e-05	6.76597e-05	0.540657
STROKE_AS	FC_Dorsal.Attention	rs2284665	T	G	-0.0602	0.0111	29.41	5.986e-08	2.96015e-06	5.87814e-05	0.959837
STROKE_AS	FC_Dorsal.Attention	rs2585193	A	G	0.0504	0.0098	26.45	2.451e-07	-1.41163e-06	5.20891e-05	0.97838
STROKE_AS	FC_Dorsal.Attention	rs2634074	A	T	-0.084	0.0112	56.25	6.558e-14	-5.88531e-05	6.14013e-05	0.337821
STROKE_AS	FC_Dorsal.Attention	rs28441665	T	C	-0.0852	0.0181	22.16	2.346e-06	-7.68548e-05	9.25702e-05	0.406416
STROKE_AS	FC_Dorsal.Attention	rs2978551	T	C	0.0446	0.0096	21.58	3.389e-06	3.37903e-05	5.19378e-05	0.515316
STROKE_AS	FC_Dorsal.Attention	rs34416434	T	C	-0.1155	0.0239	23.35	1.389e-06	-6.90936e-05	0.000115487	0.549659
STROKE_AS	FC_Dorsal.Attention	rs35276016	T	C	0.0984	0.0184	28.6	9.308e-08	1.56615e-05	9.17034e-05	0.864395
STROKE_AS	FC_Dorsal.Attention	rs36053597	T	C	0.061	0.0121	25.41	4.553e-07	2.90508e-05	6.50576e-05	0.655211
STROKE_AS	FC_Dorsal.Attention	rs4151702	C	G	-0.0551	0.0117	22.18	2.626e-06	-0.000116058	6.03372e-05	0.0544311
STROKE_AS	FC_Dorsal.Attention	rs42039	T	C	-0.0574	0.011	27.23	1.645e-07	2.07458e-05	5.65607e-05	0.71378
STROKE_AS	FC_Dorsal.Attention	rs475937	A	C	0.0757	0.0137	30.53	2.916e-08	-4.51107e-05	7.31234e-05	0.537299
STROKE_AS	FC_Dorsal.Attention	rs4886564	T	C	-0.0653	0.0138	22.39	2.367e-06	-0.000125162	7.22351e-05	0.0831613
STROKE_AS	FC_Dorsal.Attention	rs4942561	T	G	0.064	0.0107	35.78	2.048e-09	1.92312e-05	5.60588e-05	0.731561
STROKE_AS	FC_Dorsal.Attention	rs57269940	T	C	0.0499	0.0108	21.35	3.852e-06	4.05153e-05	5.40282e-05	0.453327
STROKE_AS	FC_Dorsal.Attention	rs60102266	T	C	-0.0954	0.0201	22.53	2.09e-06	0.000183251	0.000104168	0.0785592
STROKE_AS	FC_Dorsal.Attention	rs635634	T	C	0.0685	0.0126	29.56	6.032e-08	9.64456e-06	6.20213e-05	0.876425
STROKE_AS	FC_Dorsal.Attention	rs650724	A	G	-0.0793	0.0167	22.55	2.174e-06	-8.58281e-05	8.46023e-05	0.31036
STROKE_AS	FC_Dorsal.Attention	rs6872625	T	G	0.051	0.0111	21.11	4.206e-06	-3.40972e-05	5.77371e-05	0.554822
STROKE_AS	FC_Dorsal.Attention	rs7124178	T	C	-0.0524	0.0107	23.98	8.982e-07	-1.3097e-05	5.62829e-05	0.815997
STROKE_AS	FC_Dorsal.Attention	rs7219031	A	G	0.0596	0.0116	26.4	2.585e-07	2.8909e-05	6.143e-05	0.637931
STROKE_AS	FC_Dorsal.Attention	rs72699046	C	G	0.0897	0.0171	27.52	1.53e-07	-1.40216e-05	9.35065e-05	0.880803
STROKE_AS	FC_Dorsal.Attention	rs72889922	A	G	0.2504	0.0535	21.91	2.912e-06	-0.000338285	0.00022406	0.131109
STROKE_AS	FC_Dorsal.Attention	rs7294375	T	G	-0.053	0.0104	25.97	3.33e-07	5.26297e-05	5.45704e-05	0.334837
STROKE_AS	FC_Dorsal.Attention	rs7549874	T	C	0.0495	0.0104	22.65	2.072e-06	5.20391e-05	5.40104e-05	0.335306
STROKE_AS	FC_Dorsal.Attention	rs75630045	A	G	0.2002	0.043	21.68	3.293e-06	0.000288798	0.000203818	0.156514
STROKE_AS	FC_Dorsal.Attention	rs79280766	A	G	0.1434	0.0303	22.4	2.197e-06	-2.14039e-05	0.000133043	0.87219
STROKE_AS	FC_Dorsal.Attention	rs79332111	T	C	-0.0661	0.0145	20.78	4.853e-06	-0.000154024	7.68881e-05	0.0451655
STROKE_AS	FC_Dorsal.Attention	rs8103309	T	C	0.0522	0.0103	25.68	3.702e-07	2.59088e-06	5.01509e-05	0.958799
STROKE_AS	FC_Frontoparietal	rs10774624	A	G	-0.0654	0.0094	48.41	4.042e-12	-3.14878e-05	3.80017e-05	0.407346
STROKE_AS	FC_Frontoparietal	rs10883926	A	G	0.0503	0.0094	28.63	8.15e-08	-7.68577e-06	3.80369e-05	0.839871
STROKE_AS	FC_Frontoparietal	rs10937513	A	C	0.0989	0.0197	25.2	5.023e-07	7.05153e-05	8.13287e-05	0.385928
STROKE_AS	FC_Frontoparietal	rs11242678	T	C	0.0643	0.0105	37.5	8.708e-10	-0.000107277	4.31001e-05	0.0128163
STROKE_AS	FC_Frontoparietal	rs11587860	C	G	-0.0689	0.0098	49.43	2.542e-12	2.33703e-06	3.95148e-05	0.952839
STROKE_AS	FC_Frontoparietal	rs117426542	A	G	0.1487	0.031	23.01	1.564e-06	1.22072e-05	0.000107401	0.909509
STROKE_AS	FC_Frontoparietal	rs11957829	A	G	0.0616	0.0128	23.16	1.513e-06	2.63705e-05	4.92148e-05	0.592084
STROKE_AS	FC_Frontoparietal	rs12445022	A	G	0.052	0.0098	28.15	1.026e-07	9.68668e-06	4.0585e-05	0.811359
STROKE_AS	FC_Frontoparietal	rs12562305	A	G	0.0882	0.0188	22.01	2.604e-06	-0.000140838	7.4868e-05	0.0599646
STROKE_AS	FC_Frontoparietal	rs12630390	A	G	0.1184	0.0256	21.39	3.719e-06	-0.000110944	8.42436e-05	0.187872
STROKE_AS	FC_Frontoparietal	rs147076266	A	G	-0.2051	0.0443	21.44	3.558e-06	0.000205397	0.000158672	0.195514
STROKE_AS	FC_Frontoparietal	rs147861947	A	G	0.1342	0.0293	20.98	4.512e-06	8.7589e-07	9.36876e-05	0.992541
STROKE_AS	FC_Frontoparietal	rs1537375	T	C	-0.0519	0.0091	32.53	1.241e-08	-6.80049e-06	3.74645e-05	0.855962
STROKE_AS	FC_Frontoparietal	rs1537407	T	C	-0.0662	0.0131	25.54	4.477e-07	-4.01196e-06	4.73993e-05	0.932547
STROKE_AS	FC_Frontoparietal	rs1549758	T	C	0.0532	0.0104	26.17	3.109e-07	4.8565e-05	4.07218e-05	0.233037
STROKE_AS	FC_Frontoparietal	rs17035646	A	G	0.0522	0.0096	29.57	6.123e-08	7.01925e-05	4.02953e-05	0.0815305
STROKE_AS	FC_Frontoparietal	rs2060213	T	C	-0.0523	0.0108	23.45	1.283e-06	6.69149e-05	4.44768e-05	0.132469
STROKE_AS	FC_Frontoparietal	rs2066864	A	G	0.0562	0.0106	28.11	1.288e-07	4.20557e-05	4.35959e-05	0.334719
STROKE_AS	FC_Frontoparietal	rs2107595	A	G	0.0803	0.0121	44.04	3.586e-11	-1.15766e-05	5.26424e-05	0.825943
STROKE_AS	FC_Frontoparietal	rs2284665	T	G	-0.0602	0.0111	29.41	5.986e-08	-3.58714e-05	4.57267e-05	0.43277
STROKE_AS	FC_Frontoparietal	rs2585193	A	G	0.0504	0.0098	26.45	2.451e-07	5.97046e-05	4.05159e-05	0.1406
STROKE_AS	FC_Frontoparietal	rs2634074	A	T	-0.084	0.0112	56.25	6.558e-14	6.72754e-05	4.77871e-05	0.159199
STROKE_AS	FC_Frontoparietal	rs28441665	T	C	-0.0852	0.0181	22.16	2.346e-06	5.57182e-05	7.19828e-05	0.438909
STROKE_AS	FC_Frontoparietal	rs2978551	T	C	0.0446	0.0096	21.58	3.389e-06	8.50721e-06	4.04259e-05	0.833326
STROKE_AS	FC_Frontoparietal	rs34416434	T	C	-0.1155	0.0239	23.35	1.389e-06	0.000164324	8.9862e-05	0.0674682
STROKE_AS	FC_Frontoparietal	rs35276016	T	C	0.0984	0.0184	28.6	9.308e-08	9.8587e-06	7.13317e-05	0.890076
STROKE_AS	FC_Frontoparietal	rs36053597	T	C	0.061	0.0121	25.41	4.553e-07	-1.42788e-05	5.06079e-05	0.777834
STROKE_AS	FC_Frontoparietal	rs4151702	C	G	-0.0551	0.0117	22.18	2.626e-06	1.56628e-05	4.69575e-05	0.73872
STROKE_AS	FC_Frontoparietal	rs42039	T	C	-0.0574	0.011	27.23	1.645e-07	5.83958e-05	4.40166e-05	0.184629
STROKE_AS	FC_Frontoparietal	rs475937	A	C	0.0757	0.0137	30.53	2.916e-08	-8.58537e-06	5.69276e-05	0.880125
STROKE_AS	FC_Frontoparietal	rs4886564	T	C	-0.0653	0.0138	22.39	2.367e-06	7.59521e-05	5.61689e-05	0.176322
STROKE_AS	FC_Frontoparietal	rs4942561	T	G	0.064	0.0107	35.78	2.048e-09	5.42109e-05	4.36041e-05	0.213788
STROKE_AS	FC_Frontoparietal	rs57269940	T	C	0.0499	0.0108	21.35	3.852e-06	2.92956e-05	4.20479e-05	0.485986
STROKE_AS	FC_Frontoparietal	rs60102266	T	C	-0.0954	0.0201	22.53	2.09e-06	-6.351e-05	8.10332e-05	0.433193
STROKE_AS	FC_Frontoparietal	rs635634	T	C	0.0685	0.0126	29.56	6.032e-08	2.258e-05	4.82432e-05	0.639757
STROKE_AS	FC_Frontoparietal	rs650724	A	G	-0.0793	0.0167	22.55	2.174e-06	3.00216e-05	6.59048e-05	0.648733
STROKE_AS	FC_Frontoparietal	rs6872625	T	G	0.051	0.0111	21.11	4.206e-06	2.09028e-05	4.49025e-05	0.641567
STROKE_AS	FC_Frontoparietal	rs7124178	T	C	-0.0524	0.0107	23.98	8.982e-07	4.39673e-05	4.38004e-05	0.31548
STROKE_AS	FC_Frontoparietal	rs7219031	A	G	0.0596	0.0116	26.4	2.585e-07	-2.12523e-05	4.77825e-05	0.656489
STROKE_AS	FC_Frontoparietal	rs72699046	C	G	0.0897	0.0171	27.52	1.53e-07	-1.58374e-05	7.2783e-05	0.827744
STROKE_AS	FC_Frontoparietal	rs72889922	A	G	0.2504	0.0535	21.91	2.912e-06	0.000223308	0.000174255	0.200032
STROKE_AS	FC_Frontoparietal	rs7294375	T	G	-0.053	0.0104	25.97	3.33e-07	-5.97088e-05	4.24527e-05	0.159596
STROKE_AS	FC_Frontoparietal	rs7549874	T	C	0.0495	0.0104	22.65	2.072e-06	5.07835e-06	4.20428e-05	0.903858
STROKE_AS	FC_Frontoparietal	rs75630045	A	G	0.2002	0.043	21.68	3.293e-06	8.64918e-05	0.000158588	0.585494
STROKE_AS	FC_Frontoparietal	rs79280766	A	G	0.1434	0.0303	22.4	2.197e-06	-9.7802e-05	0.000103486	0.344631
STROKE_AS	FC_Frontoparietal	rs79332111	T	C	-0.0661	0.0145	20.78	4.853e-06	-1.53449e-06	5.98518e-05	0.979546
STROKE_AS	FC_Frontoparietal	rs8103309	T	C	0.0522	0.0103	25.68	3.702e-07	4.76143e-05	3.89769e-05	0.22187
STROKE_AS	FC_global.fc.gmean	rs10774624	A	G	-0.0654	0.0094	48.41	4.042e-12	-9.59667e-05	6.56985e-05	0.144108
STROKE_AS	FC_global.fc.gmean	rs10883926	A	G	0.0503	0.0094	28.63	8.15e-08	9.63588e-05	6.55876e-05	0.141803
STROKE_AS	FC_global.fc.gmean	rs10937513	A	C	0.0989	0.0197	25.2	5.023e-07	0.000210777	0.000140271	0.132946
STROKE_AS	FC_global.fc.gmean	rs11242678	T	C	0.0643	0.0105	37.5	8.708e-10	2.02932e-05	7.4346e-05	0.784889
STROKE_AS	FC_global.fc.gmean	rs11587860	C	G	-0.0689	0.0098	49.43	2.542e-12	1.32756e-05	6.82385e-05	0.84575
STROKE_AS	FC_global.fc.gmean	rs117426542	A	G	0.1487	0.031	23.01	1.564e-06	-0.000149894	0.000185033	0.417896
STROKE_AS	FC_global.fc.gmean	rs11957829	A	G	0.0616	0.0128	23.16	1.513e-06	-0.00019084	8.47471e-05	0.0243396
STROKE_AS	FC_global.fc.gmean	rs12445022	A	G	0.052	0.0098	28.15	1.026e-07	2.91746e-05	7.01211e-05	0.67737
STROKE_AS	FC_global.fc.gmean	rs12562305	A	G	0.0882	0.0188	22.01	2.604e-06	0.00012727	0.000128882	0.323412
STROKE_AS	FC_global.fc.gmean	rs12630390	A	G	0.1184	0.0256	21.39	3.719e-06	-0.000157566	0.0001453	0.278192
STROKE_AS	FC_global.fc.gmean	rs147076266	A	G	-0.2051	0.0443	21.44	3.558e-06	-5.70588e-05	0.000273655	0.834835
STROKE_AS	FC_global.fc.gmean	rs147861947	A	G	0.1342	0.0293	20.98	4.512e-06	0.00011734	0.000161399	0.467221
STROKE_AS	FC_global.fc.gmean	rs1537375	T	C	-0.0519	0.0091	32.53	1.241e-08	7.78184e-05	6.46446e-05	0.228684
STROKE_AS	FC_global.fc.gmean	rs1537407	T	C	-0.0662	0.0131	25.54	4.477e-07	-3.34916e-05	8.18085e-05	0.682257
STROKE_AS	FC_global.fc.gmean	rs1549758	T	C	0.0532	0.0104	26.17	3.109e-07	2.17381e-05	6.99279e-05	0.755907
STROKE_AS	FC_global.fc.gmean	rs17035646	A	G	0.0522	0.0096	29.57	6.123e-08	0.000175345	6.96195e-05	0.0117886
STROKE_AS	FC_global.fc.gmean	rs2060213	T	C	-0.0523	0.0108	23.45	1.283e-06	0.000137313	7.67528e-05	0.0736237
STROKE_AS	FC_global.fc.gmean	rs2066864	A	G	0.0562	0.0106	28.11	1.288e-07	5.67711e-05	7.51935e-05	0.450257
STROKE_AS	FC_global.fc.gmean	rs2107595	A	G	0.0803	0.0121	44.04	3.586e-11	-0.000267321	9.07973e-05	0.00324167
STROKE_AS	FC_global.fc.gmean	rs2284665	T	G	-0.0602	0.0111	29.41	5.986e-08	-0.000108877	7.89266e-05	0.167763
STROKE_AS	FC_global.fc.gmean	rs2585193	A	G	0.0504	0.0098	26.45	2.451e-07	0.000100439	6.9878e-05	0.150633
STROKE_AS	FC_global.fc.gmean	rs2634074	A	T	-0.084	0.0112	56.25	6.558e-14	2.41937e-06	8.22883e-05	0.976545
STROKE_AS	FC_global.fc.gmean	rs28441665	T	C	-0.0852	0.0181	22.16	2.346e-06	0.000108959	0.000124201	0.380346
STROKE_AS	FC_global.fc.gmean	rs2978551	T	C	0.0446	0.0096	21.58	3.389e-06	0.000111655	6.97129e-05	0.10925
STROKE_AS	FC_global.fc.gmean	rs34416434	T	C	-0.1155	0.0239	23.35	1.389e-06	-0.000219083	0.000154865	0.157178
STROKE_AS	FC_global.fc.gmean	rs35276016	T	C	0.0984	0.0184	28.6	9.308e-08	0.000113305	0.000123026	0.35707
STROKE_AS	FC_global.fc.gmean	rs36053597	T	C	0.061	0.0121	25.41	4.553e-07	-0.000124032	8.7215e-05	0.154997
STROKE_AS	FC_global.fc.gmean	rs4151702	C	G	-0.0551	0.0117	22.18	2.626e-06	8.56443e-05	8.10137e-05	0.290451
STROKE_AS	FC_global.fc.gmean	rs42039	T	C	-0.0574	0.011	27.23	1.645e-07	-7.55988e-05	7.58982e-05	0.319234
STROKE_AS	FC_global.fc.gmean	rs475937	A	C	0.0757	0.0137	30.53	2.916e-08	-0.000120227	9.7911e-05	0.219488
STROKE_AS	FC_global.fc.gmean	rs4886564	T	C	-0.0653	0.0138	22.39	2.367e-06	5.05051e-05	9.69907e-05	0.602566
STROKE_AS	FC_global.fc.gmean	rs4942561	T	G	0.064	0.0107	35.78	2.048e-09	4.08244e-06	7.50201e-05	0.956603
STROKE_AS	FC_global.fc.gmean	rs57269940	T	C	0.0499	0.0108	21.35	3.852e-06	0.000143281	7.25009e-05	0.0481361
STROKE_AS	FC_global.fc.gmean	rs60102266	T	C	-0.0954	0.0201	22.53	2.09e-06	-0.000175857	0.000139753	0.20828
STROKE_AS	FC_global.fc.gmean	rs635634	T	C	0.0685	0.0126	29.56	6.032e-08	6.63091e-05	8.32062e-05	0.425503
STROKE_AS	FC_global.fc.gmean	rs650724	A	G	-0.0793	0.0167	22.55	2.174e-06	4.02989e-05	0.000113788	0.723224
STROKE_AS	FC_global.fc.gmean	rs6872625	T	G	0.051	0.0111	21.11	4.206e-06	-8.15022e-05	7.73095e-05	0.291788
STROKE_AS	FC_global.fc.gmean	rs7124178	T	C	-0.0524	0.0107	23.98	8.982e-07	0.000135496	7.54796e-05	0.072646
STROKE_AS	FC_global.fc.gmean	rs7219031	A	G	0.0596	0.0116	26.4	2.585e-07	-5.06741e-05	8.24272e-05	0.53871
STROKE_AS	FC_global.fc.gmean	rs72699046	C	G	0.0897	0.0171	27.52	1.53e-07	-0.000226599	0.000125601	0.0712268
STROKE_AS	FC_global.fc.gmean	rs72889922	A	G	0.2504	0.0535	21.91	2.912e-06	-0.00030473	0.00030093	0.311249
STROKE_AS	FC_global.fc.gmean	rs7294375	T	G	-0.053	0.0104	25.97	3.33e-07	3.12426e-05	7.32872e-05	0.669891
STROKE_AS	FC_global.fc.gmean	rs7549874	T	C	0.0495	0.0104	22.65	2.072e-06	9.0685e-05	7.25408e-05	0.211267
STROKE_AS	FC_global.fc.gmean	rs75630045	A	G	0.2002	0.043	21.68	3.293e-06	-0.000148902	0.000273278	0.585845
STROKE_AS	FC_global.fc.gmean	rs79280766	A	G	0.1434	0.0303	22.4	2.197e-06	8.56556e-06	0.00017849	0.961725
STROKE_AS	FC_global.fc.gmean	rs79332111	T	C	-0.0661	0.0145	20.78	4.853e-06	-4.01907e-05	0.000103251	0.697093
STROKE_AS	FC_global.fc.gmean	rs8103309	T	C	0.0522	0.0103	25.68	3.702e-07	0.000102637	6.71081e-05	0.126173
STROKE_AS	FC_Limbic	rs10774624	A	G	-0.0654	0.0094	48.41	4.042e-12	0.000101467	8.86385e-05	0.252335
STROKE_AS	FC_Limbic	rs10883926	A	G	0.0503	0.0094	28.63	8.15e-08	8.72797e-05	8.84705e-05	0.323878
STROKE_AS	FC_Limbic	rs10937513	A	C	0.0989	0.0197	25.2	5.023e-07	0.000327304	0.000189217	0.0836828
STROKE_AS	FC_Limbic	rs11242678	T	C	0.0643	0.0105	37.5	8.708e-10	4.27106e-05	0.000100282	0.670183
STROKE_AS	FC_Limbic	rs11587860	C	G	-0.0689	0.0098	49.43	2.542e-12	2.54604e-05	9.20041e-05	0.781989
STROKE_AS	FC_Limbic	rs117426542	A	G	0.1487	0.031	23.01	1.564e-06	-0.000306038	0.000250081	0.221058
STROKE_AS	FC_Limbic	rs11957829	A	G	0.0616	0.0128	23.16	1.513e-06	-4.67452e-05	0.000114553	0.683229
STROKE_AS	FC_Limbic	rs12445022	A	G	0.052	0.0098	28.15	1.026e-07	-0.000140729	9.44249e-05	0.136138
STROKE_AS	FC_Limbic	rs12562305	A	G	0.0882	0.0188	22.01	2.604e-06	-0.000116052	0.000173898	0.50455
STROKE_AS	FC_Limbic	rs12630390	A	G	0.1184	0.0256	21.39	3.719e-06	-5.62366e-05	0.00019602	0.774197
STROKE_AS	FC_Limbic	rs147076266	A	G	-0.2051	0.0443	21.44	3.558e-06	0.000211226	0.000369208	0.567255
STROKE_AS	FC_Limbic	rs147861947	A	G	0.1342	0.0293	20.98	4.512e-06	-2.25236e-05	0.000217751	0.917617
STROKE_AS	FC_Limbic	rs1537375	T	C	-0.0519	0.0091	32.53	1.241e-08	5.98268e-05	8.71881e-05	0.492606
STROKE_AS	FC_Limbic	rs1537407	T	C	-0.0662	0.0131	25.54	4.477e-07	9.1405e-06	0.000110416	0.934025
STROKE_AS	FC_Limbic	rs1549758	T	C	0.0532	0.0104	26.17	3.109e-07	0.000118446	9.45534e-05	0.210333
STROKE_AS	FC_Limbic	rs17035646	A	G	0.0522	0.0096	29.57	6.123e-08	0.000219827	9.38999e-05	0.0192368
STROKE_AS	FC_Limbic	rs2060213	T	C	-0.0523	0.0108	23.45	1.283e-06	-0.000138752	0.000103557	0.180303
STROKE_AS	FC_Limbic	rs2066864	A	G	0.0562	0.0106	28.11	1.288e-07	0.000193881	0.000101431	0.0559588
STROKE_AS	FC_Limbic	rs2107595	A	G	0.0803	0.0121	44.04	3.586e-11	1.6179e-06	0.000122446	0.989458
STROKE_AS	FC_Limbic	rs2284665	T	G	-0.0602	0.0111	29.41	5.986e-08	0.000108676	0.000106394	0.307052
STROKE_AS	FC_Limbic	rs2585193	A	G	0.0504	0.0098	26.45	2.451e-07	2.75175e-06	9.42738e-05	0.976714
STROKE_AS	FC_Limbic	rs2634074	A	T	-0.084	0.0112	56.25	6.558e-14	8.36159e-05	0.000111197	0.452081
STROKE_AS	FC_Limbic	rs28441665	T	C	-0.0852	0.0181	22.16	2.346e-06	-0.000378014	0.00016751	0.0240381
STROKE_AS	FC_Limbic	rs2978551	T	C	0.0446	0.0096	21.58	3.389e-06	-9.33374e-06	9.39536e-05	0.920866
STROKE_AS	FC_Limbic	rs34416434	T	C	-0.1155	0.0239	23.35	1.389e-06	5.68372e-05	0.000209032	0.785696
STROKE_AS	FC_Limbic	rs35276016	T	C	0.0984	0.0184	28.6	9.308e-08	-7.00667e-05	0.000165969	0.672908
STROKE_AS	FC_Limbic	rs36053597	T	C	0.061	0.0121	25.41	4.553e-07	-0.00028865	0.000117751	0.0142391
STROKE_AS	FC_Limbic	rs4151702	C	G	-0.0551	0.0117	22.18	2.626e-06	6.22586e-05	0.000109212	0.568637
STROKE_AS	FC_Limbic	rs42039	T	C	-0.0574	0.011	27.23	1.645e-07	0.000132643	0.00010242	0.195302
STROKE_AS	FC_Limbic	rs475937	A	C	0.0757	0.0137	30.53	2.916e-08	4.0187e-05	0.000132399	0.76149
STROKE_AS	FC_Limbic	rs4886564	T	C	-0.0653	0.0138	22.39	2.367e-06	-2.55822e-05	0.000130749	0.844878
STROKE_AS	FC_Limbic	rs4942561	T	G	0.064	0.0107	35.78	2.048e-09	0.000178604	0.00010147	0.0783951
STROKE_AS	FC_Limbic	rs57269940	T	C	0.0499	0.0108	21.35	3.852e-06	-2.29932e-05	9.78809e-05	0.81428
STROKE_AS	FC_Limbic	rs60102266	T	C	-0.0954	0.0201	22.53	2.09e-06	0.000241376	0.000188479	0.20033
STROKE_AS	FC_Limbic	rs635634	T	C	0.0685	0.0126	29.56	6.032e-08	9.36466e-05	0.000112248	0.40413
STROKE_AS	FC_Limbic	rs650724	A	G	-0.0793	0.0167	22.55	2.174e-06	0.000311567	0.000153323	0.042156
STROKE_AS	FC_Limbic	rs6872625	T	G	0.051	0.0111	21.11	4.206e-06	-9.09505e-05	0.00010438	0.383579
STROKE_AS	FC_Limbic	rs7124178	T	C	-0.0524	0.0107	23.98	8.982e-07	1.89342e-05	0.000101856	0.852532
STROKE_AS	FC_Limbic	rs7219031	A	G	0.0596	0.0116	26.4	2.585e-07	-0.000142219	0.000111207	0.200958
STROKE_AS	FC_Limbic	rs72699046	C	G	0.0897	0.0171	27.52	1.53e-07	0.000103644	0.000169288	0.540386
STROKE_AS	FC_Limbic	rs72889922	A	G	0.2504	0.0535	21.91	2.912e-06	0.000490705	0.000405236	0.225942
STROKE_AS	FC_Limbic	rs7294375	T	G	-0.053	0.0104	25.97	3.33e-07	0.000118588	9.89082e-05	0.230551
STROKE_AS	FC_Limbic	rs7549874	T	C	0.0495	0.0104	22.65	2.072e-06	1.18655e-05	9.77929e-05	0.903429
STROKE_AS	FC_Limbic	rs75630045	A	G	0.2002	0.043	21.68	3.293e-06	-0.00037404	0.0003688	0.310493
STROKE_AS	FC_Limbic	rs79280766	A	G	0.1434	0.0303	22.4	2.197e-06	-0.000209794	0.000240786	0.383604
STROKE_AS	FC_Limbic	rs79332111	T	C	-0.0661	0.0145	20.78	4.853e-06	0.000175846	0.000139161	0.206381
STROKE_AS	FC_Limbic	rs8103309	T	C	0.0522	0.0103	25.68	3.702e-07	0.000121644	9.07576e-05	0.180155
STROKE_AS	FC_Somatomotor	rs10774624	A	G	-0.0654	0.0094	48.41	4.042e-12	-0.000319059	0.0002753	0.246489
STROKE_AS	FC_Somatomotor	rs10883926	A	G	0.0503	0.0094	28.63	8.15e-08	0.000395433	0.000274829	0.150211
STROKE_AS	FC_Somatomotor	rs10937513	A	C	0.0989	0.0197	25.2	5.023e-07	0.000751183	0.000588133	0.201533
STROKE_AS	FC_Somatomotor	rs11242678	T	C	0.0643	0.0105	37.5	8.708e-10	-0.000190082	0.00031163	0.541894
STROKE_AS	FC_Somatomotor	rs11587860	C	G	-0.0689	0.0098	49.43	2.542e-12	-0.000298852	0.000286125	0.296275
STROKE_AS	FC_Somatomotor	rs117426542	A	G	0.1487	0.031	23.01	1.564e-06	-5.13446e-05	0.000777069	0.947319
STROKE_AS	FC_Somatomotor	rs11957829	A	G	0.0616	0.0128	23.16	1.513e-06	0.000165408	0.000355579	0.641806
STROKE_AS	FC_Somatomotor	rs12445022	A	G	0.052	0.0098	28.15	1.026e-07	-7.20439e-05	0.00029425	0.806583
STROKE_AS	FC_Somatomotor	rs12562305	A	G	0.0882	0.0188	22.01	2.604e-06	0.000197007	0.000541039	0.715767
STROKE_AS	FC_Somatomotor	rs12630390	A	G	0.1184	0.0256	21.39	3.719e-06	-0.000801941	0.000609109	0.187992
STROKE_AS	FC_Somatomotor	rs147076266	A	G	-0.2051	0.0443	21.44	3.558e-06	0.00127977	0.00114683	0.264468
STROKE_AS	FC_Somatomotor	rs147861947	A	G	0.1342	0.0293	20.98	4.512e-06	-0.00131056	0.000677696	0.0531437
STROKE_AS	FC_Somatomotor	rs1537375	T	C	-0.0519	0.0091	32.53	1.241e-08	-0.000292939	0.000270773	0.279326
STROKE_AS	FC_Somatomotor	rs1537407	T	C	-0.0662	0.0131	25.54	4.477e-07	0.000196478	0.000342817	0.566564
STROKE_AS	FC_Somatomotor	rs1549758	T	C	0.0532	0.0104	26.17	3.109e-07	0.000684997	0.000295266	0.0203536
STROKE_AS	FC_Somatomotor	rs17035646	A	G	0.0522	0.0096	29.57	6.123e-08	0.000706458	0.000290919	0.0151747
STROKE_AS	FC_Somatomotor	rs2060213	T	C	-0.0523	0.0108	23.45	1.283e-06	0.000205782	0.000321563	0.522217
STROKE_AS	FC_Somatomotor	rs2066864	A	G	0.0562	0.0106	28.11	1.288e-07	0.000106909	0.000315205	0.734482
STROKE_AS	FC_Somatomotor	rs2107595	A	G	0.0803	0.0121	44.04	3.586e-11	-0.000275641	0.000380686	0.469034
STROKE_AS	FC_Somatomotor	rs2284665	T	G	-0.0602	0.0111	29.41	5.986e-08	-0.000761896	0.000330796	0.0212752
STROKE_AS	FC_Somatomotor	rs2585193	A	G	0.0504	0.0098	26.45	2.451e-07	0.000348469	0.000292935	0.234224
STROKE_AS	FC_Somatomotor	rs2634074	A	T	-0.084	0.0112	56.25	6.558e-14	0.000454573	0.000345672	0.188509
STROKE_AS	FC_Somatomotor	rs28441665	T	C	-0.0852	0.0181	22.16	2.346e-06	0.000316386	0.00052044	0.543247
STROKE_AS	FC_Somatomotor	rs2978551	T	C	0.0446	0.0096	21.58	3.389e-06	-2.97245e-05	0.000292077	0.918941
STROKE_AS	FC_Somatomotor	rs34416434	T	C	-0.1155	0.0239	23.35	1.389e-06	0.000631243	0.000649708	0.33127
STROKE_AS	FC_Somatomotor	rs35276016	T	C	0.0984	0.0184	28.6	9.308e-08	0.00026867	0.000515749	0.602419
STROKE_AS	FC_Somatomotor	rs36053597	T	C	0.061	0.0121	25.41	4.553e-07	-0.000295526	0.000365937	0.419337
STROKE_AS	FC_Somatomotor	rs4151702	C	G	-0.0551	0.0117	22.18	2.626e-06	0.000241334	0.000339371	0.477016
STROKE_AS	FC_Somatomotor	rs42039	T	C	-0.0574	0.011	27.23	1.645e-07	0.000162402	0.000318098	0.609676
STROKE_AS	FC_Somatomotor	rs475937	A	C	0.0757	0.0137	30.53	2.916e-08	-2.63919e-05	0.000411317	0.94884
STROKE_AS	FC_Somatomotor	rs4886564	T	C	-0.0653	0.0138	22.39	2.367e-06	-0.000531473	0.000406099	0.19064
STROKE_AS	FC_Somatomotor	rs4942561	T	G	0.064	0.0107	35.78	2.048e-09	-0.000128121	0.000315335	0.684524
STROKE_AS	FC_Somatomotor	rs57269940	T	C	0.0499	0.0108	21.35	3.852e-06	0.000472812	0.000303966	0.119846
STROKE_AS	FC_Somatomotor	rs60102266	T	C	-0.0954	0.0201	22.53	2.09e-06	-0.000433742	0.000585856	0.459092
STROKE_AS	FC_Somatomotor	rs635634	T	C	0.0685	0.0126	29.56	6.032e-08	-1.34195e-06	0.000348816	0.99693
STROKE_AS	FC_Somatomotor	rs650724	A	G	-0.0793	0.0167	22.55	2.174e-06	0.000155595	0.000476786	0.744169
STROKE_AS	FC_Somatomotor	rs6872625	T	G	0.051	0.0111	21.11	4.206e-06	-8.47218e-05	0.000324191	0.793838
STROKE_AS	FC_Somatomotor	rs7124178	T	C	-0.0524	0.0107	23.98	8.982e-07	0.0002145	0.000316344	0.49774
STROKE_AS	FC_Somatomotor	rs7219031	A	G	0.0596	0.0116	26.4	2.585e-07	0.000113657	0.000345161	0.741942
STROKE_AS	FC_Somatomotor	rs72699046	C	G	0.0897	0.0171	27.52	1.53e-07	-0.000740988	0.000525816	0.158785
STROKE_AS	FC_Somatomotor	rs72889922	A	G	0.2504	0.0535	21.91	2.912e-06	0.00116914	0.00126129	0.35397
STROKE_AS	FC_Somatomotor	rs7294375	T	G	-0.053	0.0104	25.97	3.33e-07	0.000262413	0.000307312	0.39317
STROKE_AS	FC_Somatomotor	rs7549874	T	C	0.0495	0.0104	22.65	2.072e-06	0.000533365	0.000303944	0.0793045
STROKE_AS	FC_Somatomotor	rs75630045	A	G	0.2002	0.043	21.68	3.293e-06	0.000475518	0.00114633	0.678279
STROKE_AS	FC_Somatomotor	rs79280766	A	G	0.1434	0.0303	22.4	2.197e-06	0.00130212	0.000748204	0.0818145
STROKE_AS	FC_Somatomotor	rs79332111	T	C	-0.0661	0.0145	20.78	4.853e-06	-0.000133037	0.000432552	0.758418
STROKE_AS	FC_Somatomotor	rs8103309	T	C	0.0522	0.0103	25.68	3.702e-07	0.000367182	0.000281951	0.192831
STROKE_AS	FC_Ventral.Attention	rs10774624	A	G	-0.0654	0.0094	48.41	4.042e-12	4.54465e-06	4.8597e-05	0.925494
STROKE_AS	FC_Ventral.Attention	rs10883926	A	G	0.0503	0.0094	28.63	8.15e-08	0.000105128	4.85131e-05	0.0302445
STROKE_AS	FC_Ventral.Attention	rs10937513	A	C	0.0989	0.0197	25.2	5.023e-07	-3.27148e-05	0.00010377	0.752566
STROKE_AS	FC_Ventral.Attention	rs11242678	T	C	0.0643	0.0105	37.5	8.708e-10	-9.50081e-06	5.49935e-05	0.86284
STROKE_AS	FC_Ventral.Attention	rs11587860	C	G	-0.0689	0.0098	49.43	2.542e-12	8.01687e-06	5.04735e-05	0.873802
STROKE_AS	FC_Ventral.Attention	rs117426542	A	G	0.1487	0.031	23.01	1.564e-06	-2.25943e-05	0.000137214	0.869209
STROKE_AS	FC_Ventral.Attention	rs11957829	A	G	0.0616	0.0128	23.16	1.513e-06	-5.15337e-05	6.27985e-05	0.411872
STROKE_AS	FC_Ventral.Attention	rs12445022	A	G	0.052	0.0098	28.15	1.026e-07	8.67161e-05	5.18026e-05	0.0941501
STROKE_AS	FC_Ventral.Attention	rs12562305	A	G	0.0882	0.0188	22.01	2.604e-06	2.90206e-05	9.54364e-05	0.761068
STROKE_AS	FC_Ventral.Attention	rs12630390	A	G	0.1184	0.0256	21.39	3.719e-06	5.86952e-05	0.000107483	0.585012
STROKE_AS	FC_Ventral.Attention	rs147076266	A	G	-0.2051	0.0443	21.44	3.558e-06	0.000372229	0.000202386	0.065898
STROKE_AS	FC_Ventral.Attention	rs147861947	A	G	0.1342	0.0293	20.98	4.512e-06	-1.39484e-05	0.000119593	0.907153
STROKE_AS	FC_Ventral.Attention	rs1537375	T	C	-0.0519	0.0091	32.53	1.241e-08	-1.99546e-05	4.77969e-05	0.676326
STROKE_AS	FC_Ventral.Attention	rs1537407	T	C	-0.0662	0.0131	25.54	4.477e-07	9.37321e-05	6.04688e-05	0.121134
STROKE_AS	FC_Ventral.Attention	rs1549758	T	C	0.0532	0.0104	26.17	3.109e-07	5.58999e-07	5.20582e-05	0.991433
STROKE_AS	FC_Ventral.Attention	rs17035646	A	G	0.0522	0.0096	29.57	6.123e-08	7.07088e-05	5.13601e-05	0.168611
STROKE_AS	FC_Ventral.Attention	rs2060213	T	C	-0.0523	0.0108	23.45	1.283e-06	1.84581e-05	5.67275e-05	0.744895
STROKE_AS	FC_Ventral.Attention	rs2066864	A	G	0.0562	0.0106	28.11	1.288e-07	-1.32696e-05	5.56247e-05	0.811452
STROKE_AS	FC_Ventral.Attention	rs2107595	A	G	0.0803	0.0121	44.04	3.586e-11	1.84099e-05	6.72267e-05	0.784203
STROKE_AS	FC_Ventral.Attention	rs2284665	T	G	-0.0602	0.0111	29.41	5.986e-08	-8.37048e-05	5.83186e-05	0.151215
STROKE_AS	FC_Ventral.Attention	rs2585193	A	G	0.0504	0.0098	26.45	2.451e-07	-3.16781e-05	5.16895e-05	0.539979
STROKE_AS	FC_Ventral.Attention	rs2634074	A	T	-0.084	0.0112	56.25	6.558e-14	5.26504e-05	6.09525e-05	0.38771
STROKE_AS	FC_Ventral.Attention	rs28441665	T	C	-0.0852	0.0181	22.16	2.346e-06	0.000138204	9.18206e-05	0.1323
STROKE_AS	FC_Ventral.Attention	rs2978551	T	C	0.0446	0.0096	21.58	3.389e-06	-3.5924e-05	5.15237e-05	0.485664
STROKE_AS	FC_Ventral.Attention	rs34416434	T	C	-0.1155	0.0239	23.35	1.389e-06	-7.28562e-06	0.000114613	0.949315
STROKE_AS	FC_Ventral.Attention	rs35276016	T	C	0.0984	0.0184	28.6	9.308e-08	-9.46973e-05	9.10045e-05	0.298082
STROKE_AS	FC_Ventral.Attention	rs36053597	T	C	0.061	0.0121	25.41	4.553e-07	-6.20547e-06	6.45622e-05	0.923429
STROKE_AS	FC_Ventral.Attention	rs4151702	C	G	-0.0551	0.0117	22.18	2.626e-06	0.000103723	5.98758e-05	0.0832328
STROKE_AS	FC_Ventral.Attention	rs42039	T	C	-0.0574	0.011	27.23	1.645e-07	-4.25635e-05	5.61417e-05	0.448372
STROKE_AS	FC_Ventral.Attention	rs475937	A	C	0.0757	0.0137	30.53	2.916e-08	-0.000150486	7.2596e-05	0.0381904
STROKE_AS	FC_Ventral.Attention	rs4886564	T	C	-0.0653	0.0138	22.39	2.367e-06	-1.07401e-05	7.16866e-05	0.880907
STROKE_AS	FC_Ventral.Attention	rs4942561	T	G	0.064	0.0107	35.78	2.048e-09	-1.77384e-05	5.56227e-05	0.749801
STROKE_AS	FC_Ventral.Attention	rs57269940	T	C	0.0499	0.0108	21.35	3.852e-06	0.00010221	5.3644e-05	0.0567476
STROKE_AS	FC_Ventral.Attention	rs60102266	T	C	-0.0954	0.0201	22.53	2.09e-06	-8.37029e-05	0.000103397	0.418218
STROKE_AS	FC_Ventral.Attention	rs635634	T	C	0.0685	0.0126	29.56	6.032e-08	7.52213e-05	6.15481e-05	0.221662
STROKE_AS	FC_Ventral.Attention	rs650724	A	G	-0.0793	0.0167	22.55	2.174e-06	-6.78078e-05	8.4095e-05	0.420064
STROKE_AS	FC_Ventral.Attention	rs6872625	T	G	0.051	0.0111	21.11	4.206e-06	-0.000125204	5.72861e-05	0.0288555
STROKE_AS	FC_Ventral.Attention	rs7124178	T	C	-0.0524	0.0107	23.98	8.982e-07	-2.63475e-05	5.58472e-05	0.63709
STROKE_AS	FC_Ventral.Attention	rs7219031	A	G	0.0596	0.0116	26.4	2.585e-07	4.33305e-05	6.092e-05	0.476925
STROKE_AS	FC_Ventral.Attention	rs72699046	C	G	0.0897	0.0171	27.52	1.53e-07	-0.000186287	9.28423e-05	0.0448158
STROKE_AS	FC_Ventral.Attention	rs72889922	A	G	0.2504	0.0535	21.91	2.912e-06	8.27989e-05	0.000222524	0.709829
STROKE_AS	FC_Ventral.Attention	rs7294375	T	G	-0.053	0.0104	25.97	3.33e-07	5.32521e-05	5.42275e-05	0.326105
STROKE_AS	FC_Ventral.Attention	rs7549874	T	C	0.0495	0.0104	22.65	2.072e-06	1.43792e-05	5.36096e-05	0.788532
STROKE_AS	FC_Ventral.Attention	rs75630045	A	G	0.2002	0.043	21.68	3.293e-06	4.27174e-05	0.000202291	0.832758
STROKE_AS	FC_Ventral.Attention	rs79280766	A	G	0.1434	0.0303	22.4	2.197e-06	2.94508e-05	0.000132032	0.823493
STROKE_AS	FC_Ventral.Attention	rs79332111	T	C	-0.0661	0.0145	20.78	4.853e-06	-4.69885e-05	7.63554e-05	0.538302
STROKE_AS	FC_Ventral.Attention	rs8103309	T	C	0.0522	0.0103	25.68	3.702e-07	2.42499e-05	4.9791e-05	0.62624
STROKE_AS	FC_Visual	rs10774624	A	G	-0.0654	0.0094	48.41	4.042e-12	-0.000129087	0.000459012	0.778538
STROKE_AS	FC_Visual	rs10883926	A	G	0.0503	0.0094	28.63	8.15e-08	0.000170161	0.000458204	0.71037
STROKE_AS	FC_Visual	rs10937513	A	C	0.0989	0.0197	25.2	5.023e-07	-0.000326007	0.000980594	0.739546
STROKE_AS	FC_Visual	rs11242678	T	C	0.0643	0.0105	37.5	8.708e-10	-0.000385604	0.000519479	0.457919
STROKE_AS	FC_Visual	rs11587860	C	G	-0.0689	0.0098	49.43	2.542e-12	9.91881e-05	0.000476435	0.835084
STROKE_AS	FC_Visual	rs117426542	A	G	0.1487	0.031	23.01	1.564e-06	0.0028181	0.00129582	0.0296588
STROKE_AS	FC_Visual	rs11957829	A	G	0.0616	0.0128	23.16	1.513e-06	0.00150515	0.000592704	0.0111087
STROKE_AS	FC_Visual	rs12445022	A	G	0.052	0.0098	28.15	1.026e-07	0.000556399	0.000489436	0.255627
STROKE_AS	FC_Visual	rs12562305	A	G	0.0882	0.0188	22.01	2.604e-06	-0.000205816	0.000901712	0.819454
STROKE_AS	FC_Visual	rs12630390	A	G	0.1184	0.0256	21.39	3.719e-06	-0.000983635	0.00101544	0.332717
STROKE_AS	FC_Visual	rs147076266	A	G	-0.2051	0.0443	21.44	3.558e-06	0.00263738	0.00191205	0.167802
STROKE_AS	FC_Visual	rs147861947	A	G	0.1342	0.0293	20.98	4.512e-06	0.000844995	0.00112958	0.454431
STROKE_AS	FC_Visual	rs1537375	T	C	-0.0519	0.0091	32.53	1.241e-08	-2.1638e-05	0.000451636	0.961788
STROKE_AS	FC_Visual	rs1537407	T	C	-0.0662	0.0131	25.54	4.477e-07	-0.00011181	0.000571792	0.84497
STROKE_AS	FC_Visual	rs1549758	T	C	0.0532	0.0104	26.17	3.109e-07	0.000172996	0.000490845	0.724508
STROKE_AS	FC_Visual	rs17035646	A	G	0.0522	0.0096	29.57	6.123e-08	0.000312097	0.000484805	0.519739
STROKE_AS	FC_Visual	rs2060213	T	C	-0.0523	0.0108	23.45	1.283e-06	-0.000231776	0.000536031	0.665459
STROKE_AS	FC_Visual	rs2066864	A	G	0.0562	0.0106	28.11	1.288e-07	0.000524658	0.000525518	0.318113
STROKE_AS	FC_Visual	rs2107595	A	G	0.0803	0.0121	44.04	3.586e-11	-0.000495042	0.000633938	0.43487
STROKE_AS	FC_Visual	rs2284665	T	G	-0.0602	0.0111	29.41	5.986e-08	-0.000530721	0.000551173	0.33561
STROKE_AS	FC_Visual	rs2585193	A	G	0.0504	0.0098	26.45	2.451e-07	-0.000357753	0.000488327	0.463804
STROKE_AS	FC_Visual	rs2634074	A	T	-0.084	0.0112	56.25	6.558e-14	6.95687e-05	0.000575329	0.903756
STROKE_AS	FC_Visual	rs28441665	T	C	-0.0852	0.0181	22.16	2.346e-06	0.000320961	0.000867901	0.711525
STROKE_AS	FC_Visual	rs2978551	T	C	0.0446	0.0096	21.58	3.389e-06	-0.000118914	0.000486829	0.80703
STROKE_AS	FC_Visual	rs34416434	T	C	-0.1155	0.0239	23.35	1.389e-06	0.000231999	0.0010826	0.830316
STROKE_AS	FC_Visual	rs35276016	T	C	0.0984	0.0184	28.6	9.308e-08	-0.000323545	0.00085979	0.706692
STROKE_AS	FC_Visual	rs36053597	T	C	0.061	0.0121	25.41	4.553e-07	-3.53305e-05	0.000609931	0.953809
STROKE_AS	FC_Visual	rs4151702	C	G	-0.0551	0.0117	22.18	2.626e-06	0.00129278	0.000565627	0.0222879
STROKE_AS	FC_Visual	rs42039	T	C	-0.0574	0.011	27.23	1.645e-07	-0.000301986	0.000530399	0.569121
STROKE_AS	FC_Visual	rs475937	A	C	0.0757	0.0137	30.53	2.916e-08	0.000492129	0.00068632	0.473348
STROKE_AS	FC_Visual	rs4886564	T	C	-0.0653	0.0138	22.39	2.367e-06	0.000171219	0.000676838	0.800294
STROKE_AS	FC_Visual	rs4942561	T	G	0.064	0.0107	35.78	2.048e-09	0.000462754	0.0005257	0.378726
STROKE_AS	FC_Visual	rs57269940	T	C	0.0499	0.0108	21.35	3.852e-06	-2.0992e-05	0.00050686	0.966965
STROKE_AS	FC_Visual	rs60102266	T	C	-0.0954	0.0201	22.53	2.09e-06	0.000344841	0.000976722	0.724047
STROKE_AS	FC_Visual	rs635634	T	C	0.0685	0.0126	29.56	6.032e-08	-1.19254e-05	0.0005815	0.983638
STROKE_AS	FC_Visual	rs650724	A	G	-0.0793	0.0167	22.55	2.174e-06	8.84348e-06	0.000794533	0.991119
STROKE_AS	FC_Visual	rs6872625	T	G	0.051	0.0111	21.11	4.206e-06	-0.000282142	0.000541138	0.602103
STROKE_AS	FC_Visual	rs7124178	T	C	-0.0524	0.0107	23.98	8.982e-07	-1.65897e-05	0.000527907	0.974931
STROKE_AS	FC_Visual	rs7219031	A	G	0.0596	0.0116	26.4	2.585e-07	0.00016869	0.000575659	0.769496
STROKE_AS	FC_Visual	rs72699046	C	G	0.0897	0.0171	27.52	1.53e-07	-0.00123893	0.000877253	0.157879
STROKE_AS	FC_Visual	rs72889922	A	G	0.2504	0.0535	21.91	2.912e-06	0.00652288	0.00210214	0.00191825
STROKE_AS	FC_Visual	rs7294375	T	G	-0.053	0.0104	25.97	3.33e-07	-0.000379976	0.000511907	0.457928
STROKE_AS	FC_Visual	rs7549874	T	C	0.0495	0.0104	22.65	2.072e-06	-0.000500839	0.000506169	0.322443
STROKE_AS	FC_Visual	rs75630045	A	G	0.2002	0.043	21.68	3.293e-06	0.00108068	0.00191113	0.571762
STROKE_AS	FC_Visual	rs79280766	A	G	0.1434	0.0303	22.4	2.197e-06	0.00129127	0.00124736	0.300586
STROKE_AS	FC_Visual	rs79332111	T	C	-0.0661	0.0145	20.78	4.853e-06	-0.000659987	0.00072111	0.360076
STROKE_AS	FC_Visual	rs8103309	T	C	0.0522	0.0103	25.68	3.702e-07	0.000103633	0.000470403	0.825635
STROKE_AS	SC_Default	rs10774624	A	G	-0.0654	0.0094	48.41	4.04e-12	-8.05e-05	8.65e-05	0.352309
STROKE_AS	SC_Default	rs10883926	A	G	0.0503	0.0094	28.63	8.15e-08	-9.59e-06	8.65e-05	0.911684
STROKE_AS	SC_Default	rs10937513	A	C	0.0989	0.0197	25.2	5.02e-07	-3.74e-05	0.00018508	0.839884
STROKE_AS	SC_Default	rs11242678	T	C	0.0643	0.0105	37.5	8.71e-10	-2.89e-06	9.82e-05	0.976499
STROKE_AS	SC_Default	rs11587860	C	G	-0.0689	0.0098	49.43	2.54e-12	1.32e-05	9.01e-05	0.883877
STROKE_AS	SC_Default	rs117426542	A	G	0.1487	0.031	23.01	1.56e-06	-8.41e-05	0.000245269	0.731752
STROKE_AS	SC_Default	rs11957829	A	G	0.0616	0.0128	23.16	1.51e-06	9.27e-06	0.000111972	0.934049
STROKE_AS	SC_Default	rs12445022	A	G	0.052	0.0098	28.15	1.03e-07	9.77e-05	9.25e-05	0.290779
STROKE_AS	SC_Default	rs12562305	A	G	0.0882	0.0188	22.01	2.6e-06	0.000223758	0.000170343	0.189003
STROKE_AS	SC_Default	rs12630390	A	G	0.1184	0.0256	21.39	3.72e-06	0.000278509	0.000192282	0.147509
STROKE_AS	SC_Default	rs147076266	A	G	-0.2051	0.0443	21.44	3.56e-06	0.000176891	0.000360231	0.623396
STROKE_AS	SC_Default	rs147861947	A	G	0.1342	0.0293	20.98	4.51e-06	0.000395344	0.000213642	0.0642544
STROKE_AS	SC_Default	rs1537375	T	C	-0.0519	0.0091	32.53	1.24e-08	-0.000144535	8.53e-05	0.0902155
STROKE_AS	SC_Default	rs1537407	T	C	-0.0662	0.0131	25.54	4.48e-07	8.32e-05	0.000108063	0.441223
STROKE_AS	SC_Default	rs1549758	T	C	0.0532	0.0104	26.17	3.11e-07	0.000160798	9.28e-05	0.0830289
STROKE_AS	SC_Default	rs17035646	A	G	0.0522	0.0096	29.57	6.12e-08	9.89e-05	9.17e-05	0.281049
STROKE_AS	SC_Default	rs2060213	T	C	-0.0523	0.0108	23.45	1.28e-06	-0.000156935	0.000101138	0.120751
STROKE_AS	SC_Default	rs2066864	A	G	0.0562	0.0106	28.11	1.29e-07	-8.41e-06	9.93e-05	0.932482
STROKE_AS	SC_Default	rs2107595	A	G	0.0803	0.0121	44.04	3.59e-11	0.000304929	0.000119679	0.0108443
STROKE_AS	SC_Default	rs2284665	T	G	-0.0602	0.0111	29.41	5.99e-08	2.62e-05	0.00010414	0.801313
STROKE_AS	SC_Default	rs2585193	A	G	0.0504	0.0098	26.45	2.45e-07	-2.17e-05	9.23e-05	0.813906
STROKE_AS	SC_Default	rs2634074	A	T	-0.084	0.0112	56.25	6.56e-14	-0.000113139	0.000108755	0.298207
STROKE_AS	SC_Default	rs28441665	T	C	-0.0852	0.0181	22.16	2.35e-06	-6.23e-05	0.000164325	0.704679
STROKE_AS	SC_Default	rs2978551	T	C	0.0446	0.0096	21.58	3.39e-06	7.18e-05	9.22e-05	0.435703
STROKE_AS	SC_Default	rs34416434	T	C	-0.1155	0.0239	23.35	1.39e-06	-6.75e-05	0.000204026	0.740924
STROKE_AS	SC_Default	rs35276016	T	C	0.0984	0.0184	28.6	9.31e-08	4.58e-05	0.000162392	0.777874
STROKE_AS	SC_Default	rs36053597	T	C	0.061	0.0121	25.41	4.55e-07	-0.000229194	0.00011521	0.0466723
STROKE_AS	SC_Default	rs4151702	C	G	-0.0551	0.0117	22.18	2.63e-06	0.000115816	0.000106941	0.278826
STROKE_AS	SC_Default	rs42039	T	C	-0.0574	0.011	27.23	1.65e-07	0.000263572	0.000100214	0.00854208
STROKE_AS	SC_Default	rs475937	A	C	0.0757	0.0137	30.53	2.92e-08	-3.68e-05	0.00012945	0.775935
STROKE_AS	SC_Default	rs4886564	T	C	-0.0653	0.0138	22.39	2.37e-06	2.24e-05	0.000127952	0.860833
STROKE_AS	SC_Default	rs4942561	T	G	0.064	0.0107	35.78	2.05e-09	8.39e-05	9.93e-05	0.398196
STROKE_AS	SC_Default	rs57269940	T	C	0.0499	0.0108	21.35	3.85e-06	0.000112111	9.57e-05	0.241437
STROKE_AS	SC_Default	rs60102266	T	C	-0.0954	0.0201	22.53	2.09e-06	0.000130083	0.000184379	0.480493
STROKE_AS	SC_Default	rs635634	T	C	0.0685	0.0126	29.56	6.03e-08	8.7e-05	0.000109937	0.428559
STROKE_AS	SC_Default	rs650724	A	G	-0.0793	0.0167	22.55	2.17e-06	0.000270748	0.000149784	0.0706843
STROKE_AS	SC_Default	rs6872625	T	G	0.051	0.0111	21.11	4.21e-06	-0.000148426	0.000102207	0.146459
STROKE_AS	SC_Default	rs7124178	T	C	-0.0524	0.0107	23.98	8.98e-07	0.000193257	9.97e-05	0.0525577
STROKE_AS	SC_Default	rs7219031	A	G	0.0596	0.0116	26.4	2.59e-07	3.52e-06	0.000108723	0.974202
STROKE_AS	SC_Default	rs72699046	C	G	0.0897	0.0171	27.52	1.53e-07	5.7e-05	0.000165349	0.730454
STROKE_AS	SC_Default	rs72889922	A	G	0.2504	0.0535	21.91	2.91e-06	-0.000285119	0.000395753	0.471257
STROKE_AS	SC_Default	rs7294375	T	G	-0.053	0.0104	25.97	3.33e-07	-0.000122709	9.66e-05	0.204171
STROKE_AS	SC_Default	rs7549874	T	C	0.0495	0.0104	22.65	2.07e-06	3.34e-05	9.55e-05	0.726229
STROKE_AS	SC_Default	rs75630045	A	G	0.2002	0.043	21.68	3.29e-06	-0.000191842	0.000358716	0.592792
STROKE_AS	SC_Default	rs79280766	A	G	0.1434	0.0303	22.4	2.2e-06	0.000125403	0.000235029	0.59365
STROKE_AS	SC_Default	rs79332111	T	C	-0.0661	0.0145	20.78	4.85e-06	9.78e-05	0.00013606	0.472475
STROKE_AS	SC_Default	rs8103309	T	C	0.0522	0.0103	25.68	3.7e-07	2.95e-05	8.88e-05	0.739391
STROKE_AS	SC_Dorsal.Attention	rs10774624	A	G	-0.0654	0.0094	48.41	4.04e-12	9.56e-05	7.48e-05	0.200934
STROKE_AS	SC_Dorsal.Attention	rs10883926	A	G	0.0503	0.0094	28.63	8.15e-08	-0.00023447	7.46e-05	0.00167506
STROKE_AS	SC_Dorsal.Attention	rs10937513	A	C	0.0989	0.0197	25.2	5.02e-07	-4.13e-05	0.000159613	0.796037
STROKE_AS	SC_Dorsal.Attention	rs11242678	T	C	0.0643	0.0105	37.5	8.71e-10	1.93e-05	8.47e-05	0.819672
STROKE_AS	SC_Dorsal.Attention	rs11587860	C	G	-0.0689	0.0098	49.43	2.54e-12	8.59e-05	7.76e-05	0.268144
STROKE_AS	SC_Dorsal.Attention	rs117426542	A	G	0.1487	0.031	23.01	1.56e-06	0.000276204	0.000211508	0.191607
STROKE_AS	SC_Dorsal.Attention	rs11957829	A	G	0.0616	0.0128	23.16	1.51e-06	-0.000111847	9.66e-05	0.24672
STROKE_AS	SC_Dorsal.Attention	rs12445022	A	G	0.052	0.0098	28.15	1.03e-07	-3.91e-05	7.99e-05	0.624188
STROKE_AS	SC_Dorsal.Attention	rs12562305	A	G	0.0882	0.0188	22.01	2.6e-06	0.000257396	0.000146862	0.079678
STROKE_AS	SC_Dorsal.Attention	rs12630390	A	G	0.1184	0.0256	21.39	3.72e-06	-4.23e-05	0.000165848	0.79847
STROKE_AS	SC_Dorsal.Attention	rs147076266	A	G	-0.2051	0.0443	21.44	3.56e-06	0.000149968	0.00031067	0.629296
STROKE_AS	SC_Dorsal.Attention	rs147861947	A	G	0.1342	0.0293	20.98	4.51e-06	-5.43e-05	0.000184405	0.768531
STROKE_AS	SC_Dorsal.Attention	rs1537375	T	C	-0.0519	0.0091	32.53	1.24e-08	-0.000101251	7.36e-05	0.168811
STROKE_AS	SC_Dorsal.Attention	rs1537407	T	C	-0.0662	0.0131	25.54	4.48e-07	3.45e-05	9.31e-05	0.710656
STROKE_AS	SC_Dorsal.Attention	rs1549758	T	C	0.0532	0.0104	26.17	3.11e-07	4.32e-05	8e-05	0.58919
STROKE_AS	SC_Dorsal.Attention	rs17035646	A	G	0.0522	0.0096	29.57	6.12e-08	9.76e-05	7.89e-05	0.216516
STROKE_AS	SC_Dorsal.Attention	rs2060213	T	C	-0.0523	0.0108	23.45	1.28e-06	-4.25e-05	8.73e-05	0.626347
STROKE_AS	SC_Dorsal.Attention	rs2066864	A	G	0.0562	0.0106	28.11	1.29e-07	6.71e-05	8.56e-05	0.433078
STROKE_AS	SC_Dorsal.Attention	rs2107595	A	G	0.0803	0.0121	44.04	3.59e-11	4.03e-05	0.000103219	0.696441
STROKE_AS	SC_Dorsal.Attention	rs2284665	T	G	-0.0602	0.0111	29.41	5.99e-08	6.12e-05	8.98e-05	0.495834
STROKE_AS	SC_Dorsal.Attention	rs2585193	A	G	0.0504	0.0098	26.45	2.45e-07	1.83e-05	7.96e-05	0.818456
STROKE_AS	SC_Dorsal.Attention	rs2634074	A	T	-0.084	0.0112	56.25	6.56e-14	1.25e-05	9.39e-05	0.894441
STROKE_AS	SC_Dorsal.Attention	rs28441665	T	C	-0.0852	0.0181	22.16	2.35e-06	0.000235842	0.000141675	0.0959927
STROKE_AS	SC_Dorsal.Attention	rs2978551	T	C	0.0446	0.0096	21.58	3.39e-06	6.38e-05	7.94e-05	0.421605
STROKE_AS	SC_Dorsal.Attention	rs34416434	T	C	-0.1155	0.0239	23.35	1.39e-06	0.000139628	0.000176003	0.427594
STROKE_AS	SC_Dorsal.Attention	rs35276016	T	C	0.0984	0.0184	28.6	9.31e-08	0.000104099	0.000140059	0.457339
STROKE_AS	SC_Dorsal.Attention	rs36053597	T	C	0.061	0.0121	25.41	4.55e-07	-9.78e-05	9.93e-05	0.32504
STROKE_AS	SC_Dorsal.Attention	rs4151702	C	G	-0.0551	0.0117	22.18	2.63e-06	-5.91e-06	9.22e-05	0.948925
STROKE_AS	SC_Dorsal.Attention	rs42039	T	C	-0.0574	0.011	27.23	1.65e-07	-3.42e-05	8.65e-05	0.692515
STROKE_AS	SC_Dorsal.Attention	rs475937	A	C	0.0757	0.0137	30.53	2.92e-08	-5.04e-06	0.000111715	0.96401
STROKE_AS	SC_Dorsal.Attention	rs4886564	T	C	-0.0653	0.0138	22.39	2.37e-06	-5.29e-05	0.000110435	0.632102
STROKE_AS	SC_Dorsal.Attention	rs4942561	T	G	0.064	0.0107	35.78	2.05e-09	8.14e-05	8.56e-05	0.341568
STROKE_AS	SC_Dorsal.Attention	rs57269940	T	C	0.0499	0.0108	21.35	3.85e-06	-7.31e-05	8.26e-05	0.376132
STROKE_AS	SC_Dorsal.Attention	rs60102266	T	C	-0.0954	0.0201	22.53	2.09e-06	-0.000259389	0.000158998	0.102821
STROKE_AS	SC_Dorsal.Attention	rs635634	T	C	0.0685	0.0126	29.56	6.03e-08	4.86e-05	9.48e-05	0.608596
STROKE_AS	SC_Dorsal.Attention	rs650724	A	G	-0.0793	0.0167	22.55	2.17e-06	0.000152456	0.000129217	0.238074
STROKE_AS	SC_Dorsal.Attention	rs6872625	T	G	0.051	0.0111	21.11	4.21e-06	-5.72e-05	8.82e-05	0.516402
STROKE_AS	SC_Dorsal.Attention	rs7124178	T	C	-0.0524	0.0107	23.98	8.98e-07	1.43e-05	8.6e-05	0.867961
STROKE_AS	SC_Dorsal.Attention	rs7219031	A	G	0.0596	0.0116	26.4	2.59e-07	-4.87e-05	9.37e-05	0.603166
STROKE_AS	SC_Dorsal.Attention	rs72699046	C	G	0.0897	0.0171	27.52	1.53e-07	4.73e-05	0.000142677	0.740314
STROKE_AS	SC_Dorsal.Attention	rs72889922	A	G	0.2504	0.0535	21.91	2.91e-06	6.61e-05	0.0003416	0.846561
STROKE_AS	SC_Dorsal.Attention	rs7294375	T	G	-0.053	0.0104	25.97	3.33e-07	-7.73e-06	8.33e-05	0.926056
STROKE_AS	SC_Dorsal.Attention	rs7549874	T	C	0.0495	0.0104	22.65	2.07e-06	-1.93e-05	8.24e-05	0.815006
STROKE_AS	SC_Dorsal.Attention	rs75630045	A	G	0.2002	0.043	21.68	3.29e-06	-0.000334445	0.000309326	0.279617
STROKE_AS	SC_Dorsal.Attention	rs79280766	A	G	0.1434	0.0303	22.4	2.2e-06	-3.79e-05	0.00020271	0.85155
STROKE_AS	SC_Dorsal.Attention	rs79332111	T	C	-0.0661	0.0145	20.78	4.85e-06	9.27e-05	0.000117318	0.429303
STROKE_AS	SC_Dorsal.Attention	rs8103309	T	C	0.0522	0.0103	25.68	3.7e-07	-3.02e-05	7.66e-05	0.693222
STROKE_AS	SC_Frontoparietal	rs10774624	A	G	-0.0654	0.0094	48.41	4.04e-12	-8.76e-05	4.69e-05	0.0617649
STROKE_AS	SC_Frontoparietal	rs10883926	A	G	0.0503	0.0094	28.63	8.15e-08	-5.26e-05	4.68e-05	0.261829
STROKE_AS	SC_Frontoparietal	rs10937513	A	C	0.0989	0.0197	25.2	5.02e-07	-9.41e-05	0.00010021	0.347584
STROKE_AS	SC_Frontoparietal	rs11242678	T	C	0.0643	0.0105	37.5	8.71e-10	4.72e-06	5.32e-05	0.929236
STROKE_AS	SC_Frontoparietal	rs11587860	C	G	-0.0689	0.0098	49.43	2.54e-12	4.48e-06	4.88e-05	0.926745
STROKE_AS	SC_Frontoparietal	rs117426542	A	G	0.1487	0.031	23.01	1.56e-06	-0.000128847	0.00013256	0.331065
STROKE_AS	SC_Frontoparietal	rs11957829	A	G	0.0616	0.0128	23.16	1.51e-06	-4.28e-05	6.06e-05	0.480648
STROKE_AS	SC_Frontoparietal	rs12445022	A	G	0.052	0.0098	28.15	1.03e-07	4.32e-05	5.02e-05	0.389565
STROKE_AS	SC_Frontoparietal	rs12562305	A	G	0.0882	0.0188	22.01	2.6e-06	-0.000106651	9.22e-05	0.247393
STROKE_AS	SC_Frontoparietal	rs12630390	A	G	0.1184	0.0256	21.39	3.72e-06	0.000168257	0.000104092	0.106018
STROKE_AS	SC_Frontoparietal	rs147076266	A	G	-0.2051	0.0443	21.44	3.56e-06	-0.000104407	0.000194921	0.592213
STROKE_AS	SC_Frontoparietal	rs147861947	A	G	0.1342	0.0293	20.98	4.51e-06	-2.75e-05	0.00011557	0.81179
STROKE_AS	SC_Frontoparietal	rs1537375	T	C	-0.0519	0.0091	32.53	1.24e-08	-8.24e-05	4.62e-05	0.0741349
STROKE_AS	SC_Frontoparietal	rs1537407	T	C	-0.0662	0.0131	25.54	4.48e-07	1.73e-05	5.84e-05	0.766891
STROKE_AS	SC_Frontoparietal	rs1549758	T	C	0.0532	0.0104	26.17	3.11e-07	-9.84e-05	5.01e-05	0.0496466
STROKE_AS	SC_Frontoparietal	rs17035646	A	G	0.0522	0.0096	29.57	6.12e-08	-6.82e-05	4.96e-05	0.169532
STROKE_AS	SC_Frontoparietal	rs2060213	T	C	-0.0523	0.0108	23.45	1.28e-06	-1.52e-05	5.48e-05	0.781042
STROKE_AS	SC_Frontoparietal	rs2066864	A	G	0.0562	0.0106	28.11	1.29e-07	2.13e-05	5.37e-05	0.692393
STROKE_AS	SC_Frontoparietal	rs2107595	A	G	0.0803	0.0121	44.04	3.59e-11	-3.37e-06	6.48e-05	0.958551
STROKE_AS	SC_Frontoparietal	rs2284665	T	G	-0.0602	0.0111	29.41	5.99e-08	-3.77e-05	5.63e-05	0.503154
STROKE_AS	SC_Frontoparietal	rs2585193	A	G	0.0504	0.0098	26.45	2.45e-07	-0.000121994	4.99e-05	0.0145843
STROKE_AS	SC_Frontoparietal	rs2634074	A	T	-0.084	0.0112	56.25	6.56e-14	-7.01e-05	5.9e-05	0.234738
STROKE_AS	SC_Frontoparietal	rs28441665	T	C	-0.0852	0.0181	22.16	2.35e-06	5.05e-05	8.9e-05	0.570599
STROKE_AS	SC_Frontoparietal	rs2978551	T	C	0.0446	0.0096	21.58	3.39e-06	3.92e-05	4.99e-05	0.432144
STROKE_AS	SC_Frontoparietal	rs34416434	T	C	-0.1155	0.0239	23.35	1.39e-06	0.000190446	0.000110462	0.0847078
STROKE_AS	SC_Frontoparietal	rs35276016	T	C	0.0984	0.0184	28.6	9.31e-08	-9.5e-05	8.79e-05	0.279861
STROKE_AS	SC_Frontoparietal	rs36053597	T	C	0.061	0.0121	25.41	4.55e-07	-4.07e-05	6.24e-05	0.513558
STROKE_AS	SC_Frontoparietal	rs4151702	C	G	-0.0551	0.0117	22.18	2.63e-06	-4.41e-05	5.79e-05	0.446031
STROKE_AS	SC_Frontoparietal	rs42039	T	C	-0.0574	0.011	27.23	1.65e-07	-4.26e-05	5.43e-05	0.432776
STROKE_AS	SC_Frontoparietal	rs475937	A	C	0.0757	0.0137	30.53	2.92e-08	-6.13e-05	7.01e-05	0.381937
STROKE_AS	SC_Frontoparietal	rs4886564	T	C	-0.0653	0.0138	22.39	2.37e-06	-4.31e-05	6.93e-05	0.534336
STROKE_AS	SC_Frontoparietal	rs4942561	T	G	0.064	0.0107	35.78	2.05e-09	9.49e-05	5.37e-05	0.0773275
STROKE_AS	SC_Frontoparietal	rs57269940	T	C	0.0499	0.0108	21.35	3.85e-06	-6.33e-05	5.18e-05	0.221613
STROKE_AS	SC_Frontoparietal	rs60102266	T	C	-0.0954	0.0201	22.53	2.09e-06	6.97e-05	9.98e-05	0.484986
STROKE_AS	SC_Frontoparietal	rs635634	T	C	0.0685	0.0126	29.56	6.03e-08	0.000100385	5.95e-05	0.0916569
STROKE_AS	SC_Frontoparietal	rs650724	A	G	-0.0793	0.0167	22.55	2.17e-06	6.66e-05	8.12e-05	0.412345
STROKE_AS	SC_Frontoparietal	rs6872625	T	G	0.051	0.0111	21.11	4.21e-06	-4.22e-05	5.51e-05	0.443761
STROKE_AS	SC_Frontoparietal	rs7124178	T	C	-0.0524	0.0107	23.98	8.98e-07	-4.65e-06	5.4e-05	0.931334
STROKE_AS	SC_Frontoparietal	rs7219031	A	G	0.0596	0.0116	26.4	2.59e-07	6.11e-05	5.89e-05	0.29923
STROKE_AS	SC_Frontoparietal	rs72699046	C	G	0.0897	0.0171	27.52	1.53e-07	-8e-05	8.95e-05	0.371357
STROKE_AS	SC_Frontoparietal	rs72889922	A	G	0.2504	0.0535	21.91	2.91e-06	0.000513633	0.000214219	0.0165065
STROKE_AS	SC_Frontoparietal	rs7294375	T	G	-0.053	0.0104	25.97	3.33e-07	6.6e-05	5.24e-05	0.20746
STROKE_AS	SC_Frontoparietal	rs7549874	T	C	0.0495	0.0104	22.65	2.07e-06	1.95e-05	5.17e-05	0.706456
STROKE_AS	SC_Frontoparietal	rs75630045	A	G	0.2002	0.043	21.68	3.29e-06	-0.000273061	0.000194185	0.159682
STROKE_AS	SC_Frontoparietal	rs79280766	A	G	0.1434	0.0303	22.4	2.2e-06	0.000155628	0.000127232	0.221271
STROKE_AS	SC_Frontoparietal	rs79332111	T	C	-0.0661	0.0145	20.78	4.85e-06	-9.45e-05	7.37e-05	0.199443
STROKE_AS	SC_Frontoparietal	rs8103309	T	C	0.0522	0.0103	25.68	3.7e-07	3.28e-05	4.8e-05	0.495137
STROKE_AS	SC_global.sc.fa	rs10774624	A	G	-0.0654	0.0094	48.41	4.04e-12	-0.000178321	0.000163635	0.275834
STROKE_AS	SC_global.sc.fa	rs10883926	A	G	0.0503	0.0094	28.63	8.15e-08	-0.000371934	0.000163401	0.0228429
STROKE_AS	SC_global.sc.fa	rs10937513	A	C	0.0989	0.0197	25.2	5.02e-07	-8.76e-05	0.000349654	0.802209
STROKE_AS	SC_global.sc.fa	rs11242678	T	C	0.0643	0.0105	37.5	8.71e-10	-0.00016846	0.000185495	0.363799
STROKE_AS	SC_global.sc.fa	rs11587860	C	G	-0.0689	0.0098	49.43	2.54e-12	0.000314215	0.000169977	0.0645327
STROKE_AS	SC_global.sc.fa	rs117426542	A	G	0.1487	0.031	23.01	1.56e-06	-0.000487409	0.000463203	0.292693
STROKE_AS	SC_global.sc.fa	rs11957829	A	G	0.0616	0.0128	23.16	1.51e-06	-0.00047966	0.00021156	0.0233838
STROKE_AS	SC_global.sc.fa	rs12445022	A	G	0.052	0.0098	28.15	1.03e-07	-8.77e-05	0.000174962	0.616106
STROKE_AS	SC_global.sc.fa	rs12562305	A	G	0.0882	0.0188	22.01	2.6e-06	-4.62e-05	0.00032187	0.885786
STROKE_AS	SC_global.sc.fa	rs12630390	A	G	0.1184	0.0256	21.39	3.72e-06	0.000483715	0.000363237	0.182979
STROKE_AS	SC_global.sc.fa	rs147076266	A	G	-0.2051	0.0443	21.44	3.56e-06	0.000188349	0.000680533	0.781962
STROKE_AS	SC_global.sc.fa	rs147861947	A	G	0.1342	0.0293	20.98	4.51e-06	0.0001081	0.000403301	0.788672
STROKE_AS	SC_global.sc.fa	rs1537375	T	C	-0.0519	0.0091	32.53	1.24e-08	-0.000427056	0.000161178	0.00806429
STROKE_AS	SC_global.sc.fa	rs1537407	T	C	-0.0662	0.0131	25.54	4.48e-07	-4.39e-05	0.000204041	0.829532
STROKE_AS	SC_global.sc.fa	rs1549758	T	C	0.0532	0.0104	26.17	3.11e-07	-8.81e-05	0.000175136	0.614877
STROKE_AS	SC_global.sc.fa	rs17035646	A	G	0.0522	0.0096	29.57	6.12e-08	0.000167826	0.000173195	0.332554
STROKE_AS	SC_global.sc.fa	rs2060213	T	C	-0.0523	0.0108	23.45	1.28e-06	-0.000194821	0.00019107	0.307914
STROKE_AS	SC_global.sc.fa	rs2066864	A	G	0.0562	0.0106	28.11	1.29e-07	3.63e-05	0.000187561	0.8465
STROKE_AS	SC_global.sc.fa	rs2107595	A	G	0.0803	0.0121	44.04	3.59e-11	0.00036099	0.000225914	0.110077
STROKE_AS	SC_global.sc.fa	rs2284665	T	G	-0.0602	0.0111	29.41	5.99e-08	1.73e-05	0.00019679	0.930075
STROKE_AS	SC_global.sc.fa	rs2585193	A	G	0.0504	0.0098	26.45	2.45e-07	-0.000500588	0.00017429	0.00408056
STROKE_AS	SC_global.sc.fa	rs2634074	A	T	-0.084	0.0112	56.25	6.56e-14	-0.000175863	0.000205599	0.392355
STROKE_AS	SC_global.sc.fa	rs28441665	T	C	-0.0852	0.0181	22.16	2.35e-06	0.00031869	0.000310381	0.304539
STROKE_AS	SC_global.sc.fa	rs2978551	T	C	0.0446	0.0096	21.58	3.39e-06	0.000121103	0.00017394	0.486287
STROKE_AS	SC_global.sc.fa	rs34416434	T	C	-0.1155	0.0239	23.35	1.39e-06	0.000492703	0.0003853	0.200998
STROKE_AS	SC_global.sc.fa	rs35276016	T	C	0.0984	0.0184	28.6	9.31e-08	-0.000216501	0.000306767	0.480351
STROKE_AS	SC_global.sc.fa	rs36053597	T	C	0.061	0.0121	25.41	4.55e-07	-0.000276387	0.000217633	0.20411
STROKE_AS	SC_global.sc.fa	rs4151702	C	G	-0.0551	0.0117	22.18	2.63e-06	0.000174119	0.000201971	0.38864
STROKE_AS	SC_global.sc.fa	rs42039	T	C	-0.0574	0.011	27.23	1.65e-07	2.19e-05	0.000189327	0.908051
STROKE_AS	SC_global.sc.fa	rs475937	A	C	0.0757	0.0137	30.53	2.92e-08	9.24e-05	0.000244414	0.705402
STROKE_AS	SC_global.sc.fa	rs4886564	T	C	-0.0653	0.0138	22.39	2.37e-06	-0.000117757	0.000241709	0.626131
STROKE_AS	SC_global.sc.fa	rs4942561	T	G	0.064	0.0107	35.78	2.05e-09	0.000256847	0.000187441	0.170613
STROKE_AS	SC_global.sc.fa	rs57269940	T	C	0.0499	0.0108	21.35	3.85e-06	-0.000155582	0.000180889	0.389745
STROKE_AS	SC_global.sc.fa	rs60102266	T	C	-0.0954	0.0201	22.53	2.09e-06	-7.71e-05	0.000348263	0.824897
STROKE_AS	SC_global.sc.fa	rs635634	T	C	0.0685	0.0126	29.56	6.03e-08	-0.000192096	0.000207676	0.354988
STROKE_AS	SC_global.sc.fa	rs650724	A	G	-0.0793	0.0167	22.55	2.17e-06	0.000356335	0.000283191	0.208302
STROKE_AS	SC_global.sc.fa	rs6872625	T	G	0.051	0.0111	21.11	4.21e-06	-0.000358895	0.000193326	0.0634061
STROKE_AS	SC_global.sc.fa	rs7124178	T	C	-0.0524	0.0107	23.98	8.98e-07	9.25e-05	0.000188344	0.623161
STROKE_AS	SC_global.sc.fa	rs7219031	A	G	0.0596	0.0116	26.4	2.59e-07	-0.00028637	0.000205386	0.16324
STROKE_AS	SC_global.sc.fa	rs72699046	C	G	0.0897	0.0171	27.52	1.53e-07	-0.000406953	0.000312071	0.192233
STROKE_AS	SC_global.sc.fa	rs72889922	A	G	0.2504	0.0535	21.91	2.91e-06	-0.000494805	0.000747638	0.508091
STROKE_AS	SC_global.sc.fa	rs7294375	T	G	-0.053	0.0104	25.97	3.33e-07	0.000318889	0.000182583	0.08073
STROKE_AS	SC_global.sc.fa	rs7549874	T	C	0.0495	0.0104	22.65	2.07e-06	3.52e-05	0.000180454	0.845367
STROKE_AS	SC_global.sc.fa	rs75630045	A	G	0.2002	0.043	21.68	3.29e-06	-0.000448269	0.000677725	0.508342
STROKE_AS	SC_global.sc.fa	rs79280766	A	G	0.1434	0.0303	22.4	2.2e-06	0.000478296	0.000443978	0.281359
STROKE_AS	SC_global.sc.fa	rs79332111	T	C	-0.0661	0.0145	20.78	4.85e-06	1.69e-05	0.00025696	0.947586
STROKE_AS	SC_global.sc.fa	rs8103309	T	C	0.0522	0.0103	25.68	3.7e-07	4.72e-05	0.000167846	0.778434
STROKE_AS	SC_Limbic	rs10774624	A	G	-0.0654	0.0094	48.41	4.04e-12	0.00029362	0.000183423	0.10944
STROKE_AS	SC_Limbic	rs10883926	A	G	0.0503	0.0094	28.63	8.15e-08	-0.000305905	0.000183216	0.0950031
STROKE_AS	SC_Limbic	rs10937513	A	C	0.0989	0.0197	25.2	5.02e-07	0.000274344	0.000392185	0.48423
STROKE_AS	SC_Limbic	rs11242678	T	C	0.0643	0.0105	37.5	8.71e-10	-0.000202561	0.000208056	0.330271
STROKE_AS	SC_Limbic	rs11587860	C	G	-0.0689	0.0098	49.43	2.54e-12	-9.86e-05	0.00019084	0.605432
STROKE_AS	SC_Limbic	rs117426542	A	G	0.1487	0.031	23.01	1.56e-06	-0.00124924	0.000519856	0.0162671
STROKE_AS	SC_Limbic	rs11957829	A	G	0.0616	0.0128	23.16	1.51e-06	-0.000347691	0.000237303	0.142887
STROKE_AS	SC_Limbic	rs12445022	A	G	0.052	0.0098	28.15	1.03e-07	0.000194257	0.00019619	0.322112
STROKE_AS	SC_Limbic	rs12562305	A	G	0.0882	0.0188	22.01	2.6e-06	7.53e-05	0.000360922	0.834731
STROKE_AS	SC_Limbic	rs12630390	A	G	0.1184	0.0256	21.39	3.72e-06	0.000467922	0.000407377	0.250724
STROKE_AS	SC_Limbic	rs147076266	A	G	-0.2051	0.0443	21.44	3.56e-06	0.000302704	0.000763069	0.691598
STROKE_AS	SC_Limbic	rs147861947	A	G	0.1342	0.0293	20.98	4.51e-06	1.38e-05	0.000452774	0.975666
STROKE_AS	SC_Limbic	rs1537375	T	C	-0.0519	0.0091	32.53	1.24e-08	0.000197474	0.000180694	0.274466
STROKE_AS	SC_Limbic	rs1537407	T	C	-0.0662	0.0131	25.54	4.48e-07	-0.000239331	0.000228665	0.295274
STROKE_AS	SC_Limbic	rs1549758	T	C	0.0532	0.0104	26.17	3.11e-07	-0.000209796	0.000196363	0.285349
STROKE_AS	SC_Limbic	rs17035646	A	G	0.0522	0.0096	29.57	6.12e-08	-7.02e-05	0.000194117	0.71772
STROKE_AS	SC_Limbic	rs2060213	T	C	-0.0523	0.0108	23.45	1.28e-06	-8.54e-05	0.000214314	0.690109
STROKE_AS	SC_Limbic	rs2066864	A	G	0.0562	0.0106	28.11	1.29e-07	-0.000366905	0.000210314	0.0810756
STROKE_AS	SC_Limbic	rs2107595	A	G	0.0803	0.0121	44.04	3.59e-11	0.000359958	0.00025364	0.155862
STROKE_AS	SC_Limbic	rs2284665	T	G	-0.0602	0.0111	29.41	5.99e-08	3.51e-05	0.00022062	0.873535
STROKE_AS	SC_Limbic	rs2585193	A	G	0.0504	0.0098	26.45	2.45e-07	4.5e-05	0.000195503	0.818031
STROKE_AS	SC_Limbic	rs2634074	A	T	-0.084	0.0112	56.25	6.56e-14	-0.000204846	0.000230599	0.374379
STROKE_AS	SC_Limbic	rs28441665	T	C	-0.0852	0.0181	22.16	2.35e-06	-0.000100046	0.000348167	0.773846
STROKE_AS	SC_Limbic	rs2978551	T	C	0.0446	0.0096	21.58	3.39e-06	0.000155677	0.000195042	0.424779
STROKE_AS	SC_Limbic	rs34416434	T	C	-0.1155	0.0239	23.35	1.39e-06	5.38e-05	0.000432337	0.900937
STROKE_AS	SC_Limbic	rs35276016	T	C	0.0984	0.0184	28.6	9.31e-08	-0.000602932	0.000344023	0.0796849
STROKE_AS	SC_Limbic	rs36053597	T	C	0.061	0.0121	25.41	4.55e-07	-0.000407384	0.000244056	0.0950867
STROKE_AS	SC_Limbic	rs4151702	C	G	-0.0551	0.0117	22.18	2.63e-06	-0.000142384	0.000226566	0.529721
STROKE_AS	SC_Limbic	rs42039	T	C	-0.0574	0.011	27.23	1.65e-07	0.000446651	0.000212317	0.0354155
STROKE_AS	SC_Limbic	rs475937	A	C	0.0757	0.0137	30.53	2.92e-08	-0.000369517	0.000273888	0.177301
STROKE_AS	SC_Limbic	rs4886564	T	C	-0.0653	0.0138	22.39	2.37e-06	0.000259102	0.000271323	0.33961
STROKE_AS	SC_Limbic	rs4942561	T	G	0.064	0.0107	35.78	2.05e-09	-0.000162072	0.000210238	0.440774
STROKE_AS	SC_Limbic	rs57269940	T	C	0.0499	0.0108	21.35	3.85e-06	2.03e-05	0.000202797	0.920092
STROKE_AS	SC_Limbic	rs60102266	T	C	-0.0954	0.0201	22.53	2.09e-06	-1.78e-05	0.000390571	0.963696
STROKE_AS	SC_Limbic	rs635634	T	C	0.0685	0.0126	29.56	6.03e-08	0.000105877	0.000232914	0.649418
STROKE_AS	SC_Limbic	rs650724	A	G	-0.0793	0.0167	22.55	2.17e-06	0.000681499	0.000317611	0.0319073
STROKE_AS	SC_Limbic	rs6872625	T	G	0.051	0.0111	21.11	4.21e-06	0.000511103	0.000216653	0.018329
STROKE_AS	SC_Limbic	rs7124178	T	C	-0.0524	0.0107	23.98	8.98e-07	3.6e-05	0.000211161	0.86462
STROKE_AS	SC_Limbic	rs7219031	A	G	0.0596	0.0116	26.4	2.59e-07	-0.00018543	0.00023078	0.4217
STROKE_AS	SC_Limbic	rs72699046	C	G	0.0897	0.0171	27.52	1.53e-07	0.000176676	0.00035046	0.614178
STROKE_AS	SC_Limbic	rs72889922	A	G	0.2504	0.0535	21.91	2.91e-06	-0.000141132	0.00083918	0.866444
STROKE_AS	SC_Limbic	rs7294375	T	G	-0.053	0.0104	25.97	3.33e-07	0.000147621	0.000204918	0.471293
STROKE_AS	SC_Limbic	rs7549874	T	C	0.0495	0.0104	22.65	2.07e-06	-1.15e-05	0.000202393	0.954669
STROKE_AS	SC_Limbic	rs75630045	A	G	0.2002	0.043	21.68	3.29e-06	-0.000869719	0.000759897	0.252419
STROKE_AS	SC_Limbic	rs79280766	A	G	0.1434	0.0303	22.4	2.2e-06	-0.000553427	0.000497924	0.266378
STROKE_AS	SC_Limbic	rs79332111	T	C	-0.0661	0.0145	20.78	4.85e-06	-1.6e-05	0.000288367	0.955756
STROKE_AS	SC_Limbic	rs8103309	T	C	0.0522	0.0103	25.68	3.7e-07	-0.000206475	0.0001881	0.272351
STROKE_AS	SC_Somatomotor	rs10774624	A	G	-0.0654	0.0094	48.41	4.04e-12	8.63e-05	0.000180238	0.63211
STROKE_AS	SC_Somatomotor	rs10883926	A	G	0.0503	0.0094	28.63	8.15e-08	-0.00015017	0.00017999	0.404106
STROKE_AS	SC_Somatomotor	rs10937513	A	C	0.0989	0.0197	25.2	5.02e-07	0.000150357	0.000385099	0.696217
STROKE_AS	SC_Somatomotor	rs11242678	T	C	0.0643	0.0105	37.5	8.71e-10	5.03e-05	0.000204286	0.805591
STROKE_AS	SC_Somatomotor	rs11587860	C	G	-0.0689	0.0098	49.43	2.54e-12	0.000357841	0.000187021	0.0557133
STROKE_AS	SC_Somatomotor	rs117426542	A	G	0.1487	0.031	23.01	1.56e-06	0.000342885	0.000510414	0.501732
STROKE_AS	SC_Somatomotor	rs11957829	A	G	0.0616	0.0128	23.16	1.51e-06	0.000106837	0.00023292	0.646465
STROKE_AS	SC_Somatomotor	rs12445022	A	G	0.052	0.0098	28.15	1.03e-07	-0.000431947	0.00019239	0.0247678
STROKE_AS	SC_Somatomotor	rs12562305	A	G	0.0882	0.0188	22.01	2.6e-06	0.000358418	0.000354425	0.3119
STROKE_AS	SC_Somatomotor	rs12630390	A	G	0.1184	0.0256	21.39	3.72e-06	0.000147049	0.00040004	0.713185
STROKE_AS	SC_Somatomotor	rs147076266	A	G	-0.2051	0.0443	21.44	3.56e-06	0.00206665	0.000749505	0.00583177
STROKE_AS	SC_Somatomotor	rs147861947	A	G	0.1342	0.0293	20.98	4.51e-06	-0.000217213	0.000444734	0.625263
STROKE_AS	SC_Somatomotor	rs1537375	T	C	-0.0519	0.0091	32.53	1.24e-08	-1.95e-05	0.000177482	0.912356
STROKE_AS	SC_Somatomotor	rs1537407	T	C	-0.0662	0.0131	25.54	4.48e-07	-4.55e-05	0.000224575	0.839602
STROKE_AS	SC_Somatomotor	rs1549758	T	C	0.0532	0.0104	26.17	3.11e-07	3.11e-05	0.000192622	0.871901
STROKE_AS	SC_Somatomotor	rs17035646	A	G	0.0522	0.0096	29.57	6.12e-08	4.39e-05	0.000190641	0.817861
STROKE_AS	SC_Somatomotor	rs2060213	T	C	-0.0523	0.0108	23.45	1.28e-06	-0.000307885	0.000210354	0.143304
STROKE_AS	SC_Somatomotor	rs2066864	A	G	0.0562	0.0106	28.11	1.29e-07	-0.000206678	0.000206537	0.31699
STROKE_AS	SC_Somatomotor	rs2107595	A	G	0.0803	0.0121	44.04	3.59e-11	0.000699719	0.000248945	0.00494705
STROKE_AS	SC_Somatomotor	rs2284665	T	G	-0.0602	0.0111	29.41	5.99e-08	0.000429397	0.000216542	0.0473821
STROKE_AS	SC_Somatomotor	rs2585193	A	G	0.0504	0.0098	26.45	2.45e-07	-4.61e-06	0.000191979	0.980826
STROKE_AS	SC_Somatomotor	rs2634074	A	T	-0.084	0.0112	56.25	6.56e-14	-3.1e-05	0.000226652	0.89136
STROKE_AS	SC_Somatomotor	rs28441665	T	C	-0.0852	0.0181	22.16	2.35e-06	-0.000100206	0.000341764	0.76937
STROKE_AS	SC_Somatomotor	rs2978551	T	C	0.0446	0.0096	21.58	3.39e-06	0.000303606	0.000191582	0.113041
STROKE_AS	SC_Somatomotor	rs34416434	T	C	-0.1155	0.0239	23.35	1.39e-06	0.000315188	0.000424348	0.457636
STROKE_AS	SC_Somatomotor	rs35276016	T	C	0.0984	0.0184	28.6	9.31e-08	-0.000253526	0.000337836	0.452998
STROKE_AS	SC_Somatomotor	rs36053597	T	C	0.061	0.0121	25.41	4.55e-07	-0.00016482	0.000239633	0.491585
STROKE_AS	SC_Somatomotor	rs4151702	C	G	-0.0551	0.0117	22.18	2.63e-06	-5.59e-05	0.000222452	0.801662
STROKE_AS	SC_Somatomotor	rs42039	T	C	-0.0574	0.011	27.23	1.65e-07	2.29e-05	0.000208493	0.912378
STROKE_AS	SC_Somatomotor	rs475937	A	C	0.0757	0.0137	30.53	2.92e-08	-4.98e-05	0.000269419	0.853364
STROKE_AS	SC_Somatomotor	rs4886564	T	C	-0.0653	0.0138	22.39	2.37e-06	7.29e-05	0.000266427	0.78446
STROKE_AS	SC_Somatomotor	rs4942561	T	G	0.064	0.0107	35.78	2.05e-09	6.4e-05	0.000206469	0.756498
STROKE_AS	SC_Somatomotor	rs57269940	T	C	0.0499	0.0108	21.35	3.85e-06	-1.34e-05	0.000199168	0.946438
STROKE_AS	SC_Somatomotor	rs60102266	T	C	-0.0954	0.0201	22.53	2.09e-06	-0.000925282	0.000383559	0.0158575
STROKE_AS	SC_Somatomotor	rs635634	T	C	0.0685	0.0126	29.56	6.03e-08	-5.03e-05	0.000228714	0.825832
STROKE_AS	SC_Somatomotor	rs650724	A	G	-0.0793	0.0167	22.55	2.17e-06	0.00046733	0.000311786	0.133919
STROKE_AS	SC_Somatomotor	rs6872625	T	G	0.051	0.0111	21.11	4.21e-06	0.000190979	0.000212515	0.368842
STROKE_AS	SC_Somatomotor	rs7124178	T	C	-0.0524	0.0107	23.98	8.98e-07	1.46e-05	0.00020742	0.943975
STROKE_AS	SC_Somatomotor	rs7219031	A	G	0.0596	0.0116	26.4	2.59e-07	0.000193158	0.000226282	0.393326
STROKE_AS	SC_Somatomotor	rs72699046	C	G	0.0897	0.0171	27.52	1.53e-07	0.000284825	0.000343924	0.407586
STROKE_AS	SC_Somatomotor	rs72889922	A	G	0.2504	0.0535	21.91	2.91e-06	-0.00067487	0.000823141	0.412298
STROKE_AS	SC_Somatomotor	rs7294375	T	G	-0.053	0.0104	25.97	3.33e-07	0.000242398	0.000201023	0.227898
STROKE_AS	SC_Somatomotor	rs7549874	T	C	0.0495	0.0104	22.65	2.07e-06	4.37e-06	0.000198773	0.982457
STROKE_AS	SC_Somatomotor	rs75630045	A	G	0.2002	0.043	21.68	3.29e-06	8.47e-05	0.000745931	0.909627
STROKE_AS	SC_Somatomotor	rs79280766	A	G	0.1434	0.0303	22.4	2.2e-06	-0.000875911	0.000488922	0.0732237
STROKE_AS	SC_Somatomotor	rs79332111	T	C	-0.0661	0.0145	20.78	4.85e-06	0.000661524	0.000282918	0.0193845
STROKE_AS	SC_Somatomotor	rs8103309	T	C	0.0522	0.0103	25.68	3.7e-07	-0.000207004	0.000184489	0.261859
STROKE_AS	SC_Ventral.Attention	rs10774624	A	G	-0.0654	0.0094	48.41	4.04e-12	1.43e-05	4.86e-05	0.767983
STROKE_AS	SC_Ventral.Attention	rs10883926	A	G	0.0503	0.0094	28.63	8.15e-08	9.13e-06	4.85e-05	0.850485
STROKE_AS	SC_Ventral.Attention	rs10937513	A	C	0.0989	0.0197	25.2	5.02e-07	-3.23e-05	0.000103668	0.755383
STROKE_AS	SC_Ventral.Attention	rs11242678	T	C	0.0643	0.0105	37.5	8.71e-10	-1.14e-05	5.5e-05	0.836162
STROKE_AS	SC_Ventral.Attention	rs11587860	C	G	-0.0689	0.0098	49.43	2.54e-12	-7.91e-05	5.05e-05	0.117024
STROKE_AS	SC_Ventral.Attention	rs117426542	A	G	0.1487	0.031	23.01	1.56e-06	-7.98e-05	0.000137342	0.561223
STROKE_AS	SC_Ventral.Attention	rs11957829	A	G	0.0616	0.0128	23.16	1.51e-06	2.8e-05	6.27e-05	0.655658
STROKE_AS	SC_Ventral.Attention	rs12445022	A	G	0.052	0.0098	28.15	1.03e-07	1.24e-05	5.18e-05	0.81124
STROKE_AS	SC_Ventral.Attention	rs12562305	A	G	0.0882	0.0188	22.01	2.6e-06	4.75e-05	9.54e-05	0.618286
STROKE_AS	SC_Ventral.Attention	rs12630390	A	G	0.1184	0.0256	21.39	3.72e-06	6.56e-05	0.000107685	0.542368
STROKE_AS	SC_Ventral.Attention	rs147076266	A	G	-0.2051	0.0443	21.44	3.56e-06	-7.87e-05	0.000201703	0.696376
STROKE_AS	SC_Ventral.Attention	rs147861947	A	G	0.1342	0.0293	20.98	4.51e-06	4.67e-05	0.000119571	0.69633
STROKE_AS	SC_Ventral.Attention	rs1537375	T	C	-0.0519	0.0091	32.53	1.24e-08	4.25e-05	4.78e-05	0.373265
STROKE_AS	SC_Ventral.Attention	rs1537407	T	C	-0.0662	0.0131	25.54	4.48e-07	-6.06e-05	6.05e-05	0.316841
STROKE_AS	SC_Ventral.Attention	rs1549758	T	C	0.0532	0.0104	26.17	3.11e-07	-0.0001	5.19e-05	0.0543116
STROKE_AS	SC_Ventral.Attention	rs17035646	A	G	0.0522	0.0096	29.57	6.12e-08	7.02e-05	5.13e-05	0.171221
STROKE_AS	SC_Ventral.Attention	rs2060213	T	C	-0.0523	0.0108	23.45	1.28e-06	3.1e-06	5.67e-05	0.956335
STROKE_AS	SC_Ventral.Attention	rs2066864	A	G	0.0562	0.0106	28.11	1.29e-07	-2.78e-05	5.56e-05	0.617634
STROKE_AS	SC_Ventral.Attention	rs2107595	A	G	0.0803	0.0121	44.04	3.59e-11	-6.13e-05	6.7e-05	0.360731
STROKE_AS	SC_Ventral.Attention	rs2284665	T	G	-0.0602	0.0111	29.41	5.99e-08	2.27e-05	5.83e-05	0.697564
STROKE_AS	SC_Ventral.Attention	rs2585193	A	G	0.0504	0.0098	26.45	2.45e-07	-6.17e-05	5.17e-05	0.232615
STROKE_AS	SC_Ventral.Attention	rs2634074	A	T	-0.084	0.0112	56.25	6.56e-14	-7.53e-05	6.1e-05	0.216597
STROKE_AS	SC_Ventral.Attention	rs28441665	T	C	-0.0852	0.0181	22.16	2.35e-06	0.000117452	9.2e-05	0.201973
STROKE_AS	SC_Ventral.Attention	rs2978551	T	C	0.0446	0.0096	21.58	3.39e-06	-6.54e-05	5.16e-05	0.204957
STROKE_AS	SC_Ventral.Attention	rs34416434	T	C	-0.1155	0.0239	23.35	1.39e-06	2.14e-05	0.000114233	0.851309
STROKE_AS	SC_Ventral.Attention	rs35276016	T	C	0.0984	0.0184	28.6	9.31e-08	5.66e-05	9.09e-05	0.533978
STROKE_AS	SC_Ventral.Attention	rs36053597	T	C	0.061	0.0121	25.41	4.55e-07	-6.38e-05	6.45e-05	0.32267
STROKE_AS	SC_Ventral.Attention	rs4151702	C	G	-0.0551	0.0117	22.18	2.63e-06	0.000121228	5.99e-05	0.0429262
STROKE_AS	SC_Ventral.Attention	rs42039	T	C	-0.0574	0.011	27.23	1.65e-07	4.46e-05	5.61e-05	0.426578
STROKE_AS	SC_Ventral.Attention	rs475937	A	C	0.0757	0.0137	30.53	2.92e-08	7.23e-05	7.25e-05	0.318405
STROKE_AS	SC_Ventral.Attention	rs4886564	T	C	-0.0653	0.0138	22.39	2.37e-06	-5.93e-05	7.17e-05	0.407971
STROKE_AS	SC_Ventral.Attention	rs4942561	T	G	0.064	0.0107	35.78	2.05e-09	-2.18e-05	5.56e-05	0.694706
STROKE_AS	SC_Ventral.Attention	rs57269940	T	C	0.0499	0.0108	21.35	3.85e-06	-7.04e-05	5.36e-05	0.189264
STROKE_AS	SC_Ventral.Attention	rs60102266	T	C	-0.0954	0.0201	22.53	2.09e-06	3.12e-05	0.000103243	0.762521
STROKE_AS	SC_Ventral.Attention	rs635634	T	C	0.0685	0.0126	29.56	6.03e-08	-1.9e-05	6.16e-05	0.757461
STROKE_AS	SC_Ventral.Attention	rs650724	A	G	-0.0793	0.0167	22.55	2.17e-06	-2.76e-05	8.4e-05	0.741963
STROKE_AS	SC_Ventral.Attention	rs6872625	T	G	0.051	0.0111	21.11	4.21e-06	-5.74e-05	5.72e-05	0.31576
STROKE_AS	SC_Ventral.Attention	rs7124178	T	C	-0.0524	0.0107	23.98	8.98e-07	1.64e-05	5.58e-05	0.768903
STROKE_AS	SC_Ventral.Attention	rs7219031	A	G	0.0596	0.0116	26.4	2.59e-07	-3.92e-05	6.08e-05	0.518913
STROKE_AS	SC_Ventral.Attention	rs72699046	C	G	0.0897	0.0171	27.52	1.53e-07	-5.6e-05	9.26e-05	0.545576
STROKE_AS	SC_Ventral.Attention	rs72889922	A	G	0.2504	0.0535	21.91	2.91e-06	-0.000278982	0.000221824	0.208522
STROKE_AS	SC_Ventral.Attention	rs7294375	T	G	-0.053	0.0104	25.97	3.33e-07	9.91e-05	5.41e-05	0.0670423
STROKE_AS	SC_Ventral.Attention	rs7549874	T	C	0.0495	0.0104	22.65	2.07e-06	6.18e-05	5.35e-05	0.247712
STROKE_AS	SC_Ventral.Attention	rs75630045	A	G	0.2002	0.043	21.68	3.29e-06	0.000353586	0.000200845	0.0783373
STROKE_AS	SC_Ventral.Attention	rs79280766	A	G	0.1434	0.0303	22.4	2.2e-06	1.4e-05	0.000131621	0.915273
STROKE_AS	SC_Ventral.Attention	rs79332111	T	C	-0.0661	0.0145	20.78	4.85e-06	-2.18e-06	7.62e-05	0.97712
STROKE_AS	SC_Ventral.Attention	rs8103309	T	C	0.0522	0.0103	25.68	3.7e-07	1.66e-05	4.97e-05	0.737895
STROKE_AS	SC_Visual	rs10774624	A	G	-0.0654	0.0094	48.41	4.04e-12	0.000114381	0.000376276	0.761144
STROKE_AS	SC_Visual	rs10883926	A	G	0.0503	0.0094	28.63	8.15e-08	-0.000531661	0.000375487	0.156812
STROKE_AS	SC_Visual	rs10937513	A	C	0.0989	0.0197	25.2	5.02e-07	0.000723334	0.000803067	0.36775
STROKE_AS	SC_Visual	rs11242678	T	C	0.0643	0.0105	37.5	8.71e-10	0.000226297	0.000426115	0.595375
STROKE_AS	SC_Visual	rs11587860	C	G	-0.0689	0.0098	49.43	2.54e-12	0.000759066	0.000390116	0.0516982
STROKE_AS	SC_Visual	rs117426542	A	G	0.1487	0.031	23.01	1.56e-06	0.00115107	0.00106532	0.279933
STROKE_AS	SC_Visual	rs11957829	A	G	0.0616	0.0128	23.16	1.51e-06	-0.00059579	0.00048601	0.220257
STROKE_AS	SC_Visual	rs12445022	A	G	0.052	0.0098	28.15	1.03e-07	-0.000414717	0.000401776	0.301986
STROKE_AS	SC_Visual	rs12562305	A	G	0.0882	0.0188	22.01	2.6e-06	0.000107285	0.00073921	0.884606
STROKE_AS	SC_Visual	rs12630390	A	G	0.1184	0.0256	21.39	3.72e-06	-0.000645654	0.00083437	0.439044
STROKE_AS	SC_Visual	rs147076266	A	G	-0.2051	0.0443	21.44	3.56e-06	-0.000112713	0.00156343	0.942528
STROKE_AS	SC_Visual	rs147861947	A	G	0.1342	0.0293	20.98	4.51e-06	0.000476873	0.000927836	0.607283
STROKE_AS	SC_Visual	rs1537375	T	C	-0.0519	0.0091	32.53	1.24e-08	0.000300846	0.000370186	0.416405
STROKE_AS	SC_Visual	rs1537407	T	C	-0.0662	0.0131	25.54	4.48e-07	-6.75e-05	0.000468525	0.885371
STROKE_AS	SC_Visual	rs1549758	T	C	0.0532	0.0104	26.17	3.11e-07	-0.00054398	0.000402123	0.176143
STROKE_AS	SC_Visual	rs17035646	A	G	0.0522	0.0096	29.57	6.12e-08	0.000206047	0.00039726	0.603995
STROKE_AS	SC_Visual	rs2060213	T	C	-0.0523	0.0108	23.45	1.28e-06	0.00079718	0.000439177	0.0695113
STROKE_AS	SC_Visual	rs2066864	A	G	0.0562	0.0106	28.11	1.29e-07	0.000848468	0.000430739	0.0488736
STROKE_AS	SC_Visual	rs2107595	A	G	0.0803	0.0121	44.04	3.59e-11	-0.000523952	0.000519444	0.31314
STROKE_AS	SC_Visual	rs2284665	T	G	-0.0602	0.0111	29.41	5.99e-08	-0.000378053	0.000451829	0.402761
STROKE_AS	SC_Visual	rs2585193	A	G	0.0504	0.0098	26.45	2.45e-07	7.66e-05	0.000400387	0.848196
STROKE_AS	SC_Visual	rs2634074	A	T	-0.084	0.0112	56.25	6.56e-14	-0.000673663	0.000472197	0.153693
STROKE_AS	SC_Visual	rs28441665	T	C	-0.0852	0.0181	22.16	2.35e-06	0.00150848	0.000712907	0.0343597
STROKE_AS	SC_Visual	rs2978551	T	C	0.0446	0.0096	21.58	3.39e-06	-0.000218966	0.000399685	0.583803
STROKE_AS	SC_Visual	rs34416434	T	C	-0.1155	0.0239	23.35	1.39e-06	0.000576153	0.000885819	0.515428
STROKE_AS	SC_Visual	rs35276016	T	C	0.0984	0.0184	28.6	9.31e-08	-0.00044996	0.000704641	0.523111
STROKE_AS	SC_Visual	rs36053597	T	C	0.061	0.0121	25.41	4.55e-07	-0.00039567	0.000499905	0.428666
STROKE_AS	SC_Visual	rs4151702	C	G	-0.0551	0.0117	22.18	2.63e-06	-0.000115547	0.000464054	0.803367
STROKE_AS	SC_Visual	rs42039	T	C	-0.0574	0.011	27.23	1.65e-07	0.0008433	0.000434858	0.0524827
STROKE_AS	SC_Visual	rs475937	A	C	0.0757	0.0137	30.53	2.92e-08	0.000136579	0.000561799	0.807922
STROKE_AS	SC_Visual	rs4886564	T	C	-0.0653	0.0138	22.39	2.37e-06	0.000398122	0.000555496	0.473569
STROKE_AS	SC_Visual	rs4942561	T	G	0.064	0.0107	35.78	2.05e-09	0.00077877	0.000430615	0.0705407
STROKE_AS	SC_Visual	rs57269940	T	C	0.0499	0.0108	21.35	3.85e-06	-6.77e-05	0.000415369	0.870578
STROKE_AS	SC_Visual	rs60102266	T	C	-0.0954	0.0201	22.53	2.09e-06	-0.0001012	0.000800118	0.899352
STROKE_AS	SC_Visual	rs635634	T	C	0.0685	0.0126	29.56	6.03e-08	0.000550119	0.000477024	0.248828
STROKE_AS	SC_Visual	rs650724	A	G	-0.0793	0.0167	22.55	2.17e-06	-0.000362636	0.000650149	0.577005
STROKE_AS	SC_Visual	rs6872625	T	G	0.051	0.0111	21.11	4.21e-06	0.000228823	0.00044411	0.606392
STROKE_AS	SC_Visual	rs7124178	T	C	-0.0524	0.0107	23.98	8.98e-07	-0.000164861	0.000432663	0.703179
STROKE_AS	SC_Visual	rs7219031	A	G	0.0596	0.0116	26.4	2.59e-07	0.000378584	0.000471587	0.422106
STROKE_AS	SC_Visual	rs72699046	C	G	0.0897	0.0171	27.52	1.53e-07	-0.000185463	0.000717687	0.796087
STROKE_AS	SC_Visual	rs72889922	A	G	0.2504	0.0535	21.91	2.91e-06	-0.00494781	0.00171752	0.00397048
STROKE_AS	SC_Visual	rs7294375	T	G	-0.053	0.0104	25.97	3.33e-07	0.000127424	0.000419164	0.761135
STROKE_AS	SC_Visual	rs7549874	T	C	0.0495	0.0104	22.65	2.07e-06	-0.000192688	0.000414539	0.642061
STROKE_AS	SC_Visual	rs75630045	A	G	0.2002	0.043	21.68	3.29e-06	-0.00135319	0.00155606	0.384513
STROKE_AS	SC_Visual	rs79280766	A	G	0.1434	0.0303	22.4	2.2e-06	0.000204526	0.00101983	0.841054
STROKE_AS	SC_Visual	rs79332111	T	C	-0.0661	0.0145	20.78	4.85e-06	-0.000806823	0.000590556	0.171887
STROKE_AS	SC_Visual	rs8103309	T	C	0.0522	0.0103	25.68	3.7e-07	0.000578208	0.000385253	0.133407
STROKE_AIS	FC_Default	rs10777206	T	C	0.0558	0.0115	23.54	1.23e-06	5.76e-05	8.09e-05	0.476538
STROKE_AIS	FC_Default	rs10951550	T	C	-0.0472	0.01	22.28	2.47e-06	-5.41e-05	7.13e-05	0.448006
STROKE_AIS	FC_Default	rs111254932	A	C	0.1351	0.0288	22.01	2.72e-06	0.000113947	0.00025363	0.653245
STROKE_AIS	FC_Default	rs11242678	T	C	0.0723	0.0114	40.22	2.7e-10	-0.000134427	8.16e-05	0.0995553
STROKE_AIS	FC_Default	rs113314714	A	T	0.1442	0.0301	22.95	1.68e-06	0.000142622	0.000211677	0.500461
STROKE_AIS	FC_Default	rs11726275	A	G	-0.0495	0.0105	22.22	2.29e-06	-6.72e-05	7.35e-05	0.360447
STROKE_AIS	FC_Default	rs12445022	A	G	0.0555	0.0106	27.41	1.81e-07	-8.85e-05	7.68e-05	0.249623
STROKE_AIS	FC_Default	rs12562305	A	G	0.1015	0.0205	24.51	7.62e-07	4.31e-05	0.000141685	0.760786
STROKE_AIS	FC_Default	rs147076266	A	G	-0.2231	0.048	21.6	3.4e-06	0.00016071	0.000300409	0.592674
STROKE_AIS	FC_Default	rs1471859	A	C	-0.0471	0.0101	21.75	2.97e-06	-7.94e-05	7.29e-05	0.276075
STROKE_AIS	FC_Default	rs149070156	T	C	0.18	0.0359	25.14	5.18e-07	0.000404672	0.00021435	0.0590514
STROKE_AIS	FC_Default	rs149520112	T	G	0.2084	0.0438	22.64	1.94e-06	4.73e-05	0.000270296	0.861162
STROKE_AIS	FC_Default	rs1495900	A	G	-0.0534	0.0115	21.56	3.43e-06	0.000120821	8.14e-05	0.137645
STROKE_AIS	FC_Default	rs1537375	T	C	-0.0535	0.0099	29.2	6.3e-08	5.28e-05	7.09e-05	0.456452
STROKE_AIS	FC_Default	rs1549758	T	C	0.0556	0.0112	24.64	7.15e-07	-5.58e-05	7.7e-05	0.4692
STROKE_AIS	FC_Default	rs17035646	A	G	0.0542	0.0105	26.65	2.38e-07	0.000180384	7.61e-05	0.0177255
STROKE_AIS	FC_Default	rs17148926	A	C	0.0694	0.014	24.57	7.09e-07	0.000128794	9.36e-05	0.168812
STROKE_AIS	FC_Default	rs17228325	A	G	-0.106	0.0225	22.19	2.4e-06	4.48e-05	0.000153876	0.770768
STROKE_AIS	FC_Default	rs1861107	C	G	-0.1112	0.0244	20.77	4.99e-06	-0.000200985	0.000182356	0.270404
STROKE_AIS	FC_Default	rs1975161	T	C	-0.0547	0.0106	26.63	2.19e-07	-0.000203037	7.4e-05	0.00605008
STROKE_AIS	FC_Default	rs2066864	A	G	0.0634	0.0115	30.39	3.51e-08	3.24e-05	8.26e-05	0.6951
STROKE_AIS	FC_Default	rs2107595	A	G	0.0882	0.0132	44.65	2.33e-11	-9.55e-05	9.97e-05	0.338167
STROKE_AIS	FC_Default	rs2229717	T	G	0.1375	0.0277	24.64	7e-07	0.000389807	0.000201654	0.0532427
STROKE_AIS	FC_Default	rs2634074	A	T	-0.0941	0.0121	60.48	5.91e-15	3.63e-06	9.05e-05	0.968018
STROKE_AIS	FC_Default	rs2758612	T	C	0.0653	0.0111	34.61	3.68e-09	-6.97e-06	7.51e-05	0.926062
STROKE_AIS	FC_Default	rs28469839	A	G	0.1055	0.0211	25	6.07e-07	-7.14e-05	0.000154149	0.643268
STROKE_AIS	FC_Default	rs3184504	T	C	0.0779	0.0101	59.49	1.23e-14	-1.66e-05	7.07e-05	0.814139
STROKE_AIS	FC_Default	rs34212978	T	C	-0.078	0.0164	22.62	2.04e-06	7.36e-05	0.000118557	0.534563
STROKE_AIS	FC_Default	rs34416434	T	C	-0.1299	0.0263	24.4	7.61e-07	0.000348003	0.000170235	0.0409403
STROKE_AIS	FC_Default	rs35276016	T	C	0.1063	0.02	28.25	9.97e-08	2.38e-05	0.000135076	0.859998
STROKE_AIS	FC_Default	rs36053597	T	C	0.0609	0.0132	21.29	3.78e-06	-9.61e-05	9.58e-05	0.315861
STROKE_AIS	FC_Default	rs42039	T	C	-0.062	0.012	26.69	2.18e-07	9.32e-05	8.33e-05	0.263193
STROKE_AIS	FC_Default	rs473238	T	C	0.0831	0.0147	31.96	1.65e-08	9.97e-05	0.000106713	0.350387
STROKE_AIS	FC_Default	rs4932370	A	G	0.0526	0.0106	24.62	6.32e-07	5.53e-05	7.53e-05	0.462944
STROKE_AIS	FC_Default	rs4942561	T	G	0.0655	0.0116	31.88	1.77e-08	4.8e-05	8.26e-05	0.560948
STROKE_AIS	FC_Default	rs55704954	T	C	0.087	0.0178	23.89	9.48e-07	-8.4e-05	0.000117136	0.473434
STROKE_AIS	FC_Default	rs60102266	T	C	-0.1112	0.0219	25.78	3.98e-07	0.000396345	0.000153426	0.00979186
STROKE_AIS	FC_Default	rs62182164	C	G	-0.0522	0.0105	24.72	7.32e-07	3.61e-05	7.59e-05	0.634304
STROKE_AIS	FC_Default	rs635634	T	C	0.0772	0.0134	33.19	9.18e-09	-8.79e-05	9.14e-05	0.336175
STROKE_AIS	FC_Default	rs6838973	T	C	-0.0499	0.0101	24.41	8.31e-07	-9.2e-05	7.18e-05	0.199917
STROKE_AIS	FC_Default	rs7099238	T	G	0.1335	0.0283	22.25	2.48e-06	8.82e-05	0.000196548	0.653787
STROKE_AIS	FC_Default	rs7124178	T	C	-0.055	0.0116	22.48	2.29e-06	-2.97e-05	8.29e-05	0.720496
STROKE_AIS	FC_Default	rs79280766	A	G	0.1518	0.0327	21.55	3.52e-06	0.000220889	0.000195963	0.25967
STROKE_AIS	FC_Default	rs79332111	T	C	-0.0743	0.0156	22.68	1.98e-06	8.13e-05	0.00011322	0.47292
STROKE_AIS	FC_Default	rs9651613	A	G	0.0533	0.0115	21.48	3.32e-06	3.63e-05	7.7e-05	0.637615
STROKE_AIS	FC_Dorsal.Attention	rs10777206	T	C	0.0558	0.0115	23.54	1.23e-06	-4.99e-05	5.5e-05	0.364262
STROKE_AIS	FC_Dorsal.Attention	rs10951550	T	C	-0.0472	0.01	22.28	2.47e-06	4.54e-05	4.84e-05	0.349091
STROKE_AIS	FC_Dorsal.Attention	rs111254932	A	C	0.1351	0.0288	22.01	2.72e-06	1.88e-05	0.00017226	0.91301
STROKE_AIS	FC_Dorsal.Attention	rs11242678	T	C	0.0723	0.0114	40.22	2.7e-10	3.73e-05	5.54e-05	0.500551
STROKE_AIS	FC_Dorsal.Attention	rs113314714	A	T	0.1442	0.0301	22.95	1.68e-06	0.000102419	0.00014368	0.475961
STROKE_AIS	FC_Dorsal.Attention	rs11726275	A	G	-0.0495	0.0105	22.22	2.29e-06	6.85e-05	5e-05	0.170545
STROKE_AIS	FC_Dorsal.Attention	rs12445022	A	G	0.0555	0.0106	27.41	1.81e-07	-1.43e-05	5.22e-05	0.784324
STROKE_AIS	FC_Dorsal.Attention	rs12562305	A	G	0.1015	0.0205	24.51	7.62e-07	-3.67e-05	9.62e-05	0.70284
STROKE_AIS	FC_Dorsal.Attention	rs147076266	A	G	-0.2231	0.048	21.6	3.4e-06	-0.000547274	0.000203918	0.00728427
STROKE_AIS	FC_Dorsal.Attention	rs1471859	A	C	-0.0471	0.0101	21.75	2.97e-06	1.03e-06	4.95e-05	0.983341
STROKE_AIS	FC_Dorsal.Attention	rs149070156	T	C	0.18	0.0359	25.14	5.18e-07	-7.23e-05	0.000145789	0.619926
STROKE_AIS	FC_Dorsal.Attention	rs149520112	T	G	0.2084	0.0438	22.64	1.94e-06	0.000198053	0.000183518	0.28051
STROKE_AIS	FC_Dorsal.Attention	rs1495900	A	G	-0.0534	0.0115	21.56	3.43e-06	5.93e-07	5.53e-05	0.99144
STROKE_AIS	FC_Dorsal.Attention	rs1537375	T	C	-0.0535	0.0099	29.2	6.3e-08	5.85e-05	4.82e-05	0.224909
STROKE_AIS	FC_Dorsal.Attention	rs1549758	T	C	0.0556	0.0112	24.64	7.15e-07	-5.66e-05	5.23e-05	0.279609
STROKE_AIS	FC_Dorsal.Attention	rs17035646	A	G	0.0542	0.0105	26.65	2.38e-07	1.41e-05	5.18e-05	0.785297
STROKE_AIS	FC_Dorsal.Attention	rs17148926	A	C	0.0694	0.014	24.57	7.09e-07	4.75e-05	6.35e-05	0.454682
STROKE_AIS	FC_Dorsal.Attention	rs17228325	A	G	-0.106	0.0225	22.19	2.4e-06	0.000117245	0.000104409	0.261474
STROKE_AIS	FC_Dorsal.Attention	rs1861107	C	G	-0.1112	0.0244	20.77	4.99e-06	-5.29e-05	0.000123773	0.669232
STROKE_AIS	FC_Dorsal.Attention	rs1975161	T	C	-0.0547	0.0106	26.63	2.19e-07	-3.9e-05	5.02e-05	0.437117
STROKE_AIS	FC_Dorsal.Attention	rs2066864	A	G	0.0634	0.0115	30.39	3.51e-08	-7.78e-05	5.6e-05	0.165034
STROKE_AIS	FC_Dorsal.Attention	rs2107595	A	G	0.0882	0.0132	44.65	2.33e-11	4.14e-05	6.77e-05	0.540657
STROKE_AIS	FC_Dorsal.Attention	rs2229717	T	G	0.1375	0.0277	24.64	7e-07	9.74e-05	0.000136913	0.476983
STROKE_AIS	FC_Dorsal.Attention	rs2634074	A	T	-0.0941	0.0121	60.48	5.91e-15	-5.89e-05	6.14e-05	0.337821
STROKE_AIS	FC_Dorsal.Attention	rs2758612	T	C	0.0653	0.0111	34.61	3.68e-09	-4.11e-05	5.1e-05	0.420386
STROKE_AIS	FC_Dorsal.Attention	rs28469839	A	G	0.1055	0.0211	25	6.07e-07	0.000144791	0.000104643	0.166474
STROKE_AIS	FC_Dorsal.Attention	rs3184504	T	C	0.0779	0.0101	59.49	1.23e-14	2.65e-05	4.8e-05	0.580529
STROKE_AIS	FC_Dorsal.Attention	rs34212978	T	C	-0.078	0.0164	22.62	2.04e-06	9.02e-05	8.04e-05	0.262048
STROKE_AIS	FC_Dorsal.Attention	rs34416434	T	C	-0.1299	0.0263	24.4	7.61e-07	-6.91e-05	0.000115487	0.549659
STROKE_AIS	FC_Dorsal.Attention	rs35276016	T	C	0.1063	0.02	28.25	9.97e-08	1.57e-05	9.17e-05	0.864395
STROKE_AIS	FC_Dorsal.Attention	rs36053597	T	C	0.0609	0.0132	21.29	3.78e-06	2.91e-05	6.51e-05	0.655211
STROKE_AIS	FC_Dorsal.Attention	rs42039	T	C	-0.062	0.012	26.69	2.18e-07	2.07e-05	5.66e-05	0.71378
STROKE_AIS	FC_Dorsal.Attention	rs473238	T	C	0.0831	0.0147	31.96	1.65e-08	-4.62e-05	7.24e-05	0.523282
STROKE_AIS	FC_Dorsal.Attention	rs4932370	A	G	0.0526	0.0106	24.62	6.32e-07	5.41e-05	5.11e-05	0.289866
STROKE_AIS	FC_Dorsal.Attention	rs4942561	T	G	0.0655	0.0116	31.88	1.77e-08	1.92e-05	5.61e-05	0.731561
STROKE_AIS	FC_Dorsal.Attention	rs55704954	T	C	0.087	0.0178	23.89	9.48e-07	-4.26e-05	7.95e-05	0.591773
STROKE_AIS	FC_Dorsal.Attention	rs60102266	T	C	-0.1112	0.0219	25.78	3.98e-07	0.000183251	0.000104168	0.0785592
STROKE_AIS	FC_Dorsal.Attention	rs62182164	C	G	-0.0522	0.0105	24.72	7.32e-07	-6.86e-06	5.15e-05	0.893984
STROKE_AIS	FC_Dorsal.Attention	rs635634	T	C	0.0772	0.0134	33.19	9.18e-09	9.64e-06	6.2e-05	0.876425
STROKE_AIS	FC_Dorsal.Attention	rs6838973	T	C	-0.0499	0.0101	24.41	8.31e-07	4.98e-05	4.87e-05	0.306687
STROKE_AIS	FC_Dorsal.Attention	rs7099238	T	G	0.1335	0.0283	22.25	2.48e-06	-8.92e-05	0.0001334	0.503869
STROKE_AIS	FC_Dorsal.Attention	rs7124178	T	C	-0.055	0.0116	22.48	2.29e-06	-1.31e-05	5.63e-05	0.815997
STROKE_AIS	FC_Dorsal.Attention	rs79280766	A	G	0.1518	0.0327	21.55	3.52e-06	-2.14e-05	0.000133043	0.87219
STROKE_AIS	FC_Dorsal.Attention	rs79332111	T	C	-0.0743	0.0156	22.68	1.98e-06	-0.000154024	7.69e-05	0.0451655
STROKE_AIS	FC_Dorsal.Attention	rs9651613	A	G	0.0533	0.0115	21.48	3.32e-06	2.39e-05	5.23e-05	0.647159
STROKE_AIS	FC_Frontoparietal	rs10777206	T	C	0.0558	0.0115	23.54	1.23e-06	4.85e-05	4.27e-05	0.256379
STROKE_AIS	FC_Frontoparietal	rs10951550	T	C	-0.0472	0.01	22.28	2.47e-06	-0.000101909	3.76e-05	0.00678502
STROKE_AIS	FC_Frontoparietal	rs111254932	A	C	0.1351	0.0288	22.01	2.72e-06	9.95e-05	0.000133971	0.457704
STROKE_AIS	FC_Frontoparietal	rs11242678	T	C	0.0723	0.0114	40.22	2.7e-10	-0.000107277	4.31e-05	0.0128163
STROKE_AIS	FC_Frontoparietal	rs113314714	A	T	0.1442	0.0301	22.95	1.68e-06	-0.000113436	0.000111783	0.310217
STROKE_AIS	FC_Frontoparietal	rs11726275	A	G	-0.0495	0.0105	22.22	2.29e-06	3.9e-05	3.89e-05	0.316019
STROKE_AIS	FC_Frontoparietal	rs12445022	A	G	0.0555	0.0106	27.41	1.81e-07	9.69e-06	4.06e-05	0.811359
STROKE_AIS	FC_Frontoparietal	rs12562305	A	G	0.1015	0.0205	24.51	7.62e-07	-0.000140838	7.49e-05	0.0599646
STROKE_AIS	FC_Frontoparietal	rs147076266	A	G	-0.2231	0.048	21.6	3.4e-06	0.000205397	0.000158672	0.195514
STROKE_AIS	FC_Frontoparietal	rs1471859	A	C	-0.0471	0.0101	21.75	2.97e-06	1.41e-05	3.85e-05	0.714347
STROKE_AIS	FC_Frontoparietal	rs149070156	T	C	0.18	0.0359	25.14	5.18e-07	5.34e-05	0.000113232	0.637077
STROKE_AIS	FC_Frontoparietal	rs149520112	T	G	0.2084	0.0438	22.64	1.94e-06	0.000112646	0.000142742	0.430025
STROKE_AIS	FC_Frontoparietal	rs1495900	A	G	-0.0534	0.0115	21.56	3.43e-06	-1.11e-05	4.3e-05	0.796385
STROKE_AIS	FC_Frontoparietal	rs1537375	T	C	-0.0535	0.0099	29.2	6.3e-08	-6.8e-06	3.75e-05	0.855962
STROKE_AIS	FC_Frontoparietal	rs1549758	T	C	0.0556	0.0112	24.64	7.15e-07	4.86e-05	4.07e-05	0.233037
STROKE_AIS	FC_Frontoparietal	rs17035646	A	G	0.0542	0.0105	26.65	2.38e-07	7.02e-05	4.03e-05	0.0815305
STROKE_AIS	FC_Frontoparietal	rs17148926	A	C	0.0694	0.014	24.57	7.09e-07	2.51e-05	4.94e-05	0.610962
STROKE_AIS	FC_Frontoparietal	rs17228325	A	G	-0.106	0.0225	22.19	2.4e-06	6.41e-05	8.13e-05	0.430419
STROKE_AIS	FC_Frontoparietal	rs1861107	C	G	-0.1112	0.0244	20.77	4.99e-06	5.82e-05	9.64e-05	0.54569
STROKE_AIS	FC_Frontoparietal	rs1975161	T	C	-0.0547	0.0106	26.63	2.19e-07	-9.43e-05	3.9e-05	0.0156936
STROKE_AIS	FC_Frontoparietal	rs2066864	A	G	0.0634	0.0115	30.39	3.51e-08	4.21e-05	4.36e-05	0.334719
STROKE_AIS	FC_Frontoparietal	rs2107595	A	G	0.0882	0.0132	44.65	2.33e-11	-1.16e-05	5.26e-05	0.825943
STROKE_AIS	FC_Frontoparietal	rs2229717	T	G	0.1375	0.0277	24.64	7e-07	0.000193565	0.000106492	0.0691303
STROKE_AIS	FC_Frontoparietal	rs2634074	A	T	-0.0941	0.0121	60.48	5.91e-15	6.73e-05	4.78e-05	0.159199
STROKE_AIS	FC_Frontoparietal	rs2758612	T	C	0.0653	0.0111	34.61	3.68e-09	-1.61e-05	3.96e-05	0.683949
STROKE_AIS	FC_Frontoparietal	rs28469839	A	G	0.1055	0.0211	25	6.07e-07	-3.95e-05	8.14e-05	0.62727
STROKE_AIS	FC_Frontoparietal	rs3184504	T	C	0.0779	0.0101	59.49	1.23e-14	4.66e-05	3.73e-05	0.212277
STROKE_AIS	FC_Frontoparietal	rs34212978	T	C	-0.078	0.0164	22.62	2.04e-06	-1.17e-05	6.26e-05	0.852158
STROKE_AIS	FC_Frontoparietal	rs34416434	T	C	-0.1299	0.0263	24.4	7.61e-07	0.000164324	8.99e-05	0.0674682
STROKE_AIS	FC_Frontoparietal	rs35276016	T	C	0.1063	0.02	28.25	9.97e-08	9.86e-06	7.13e-05	0.890076
STROKE_AIS	FC_Frontoparietal	rs36053597	T	C	0.0609	0.0132	21.29	3.78e-06	-1.43e-05	5.06e-05	0.777834
STROKE_AIS	FC_Frontoparietal	rs42039	T	C	-0.062	0.012	26.69	2.18e-07	5.84e-05	4.4e-05	0.184629
STROKE_AIS	FC_Frontoparietal	rs473238	T	C	0.0831	0.0147	31.96	1.65e-08	-1.97e-05	5.64e-05	0.726607
STROKE_AIS	FC_Frontoparietal	rs4932370	A	G	0.0526	0.0106	24.62	6.32e-07	-8.61e-06	3.98e-05	0.828589
STROKE_AIS	FC_Frontoparietal	rs4942561	T	G	0.0655	0.0116	31.88	1.77e-08	5.42e-05	4.36e-05	0.213788
STROKE_AIS	FC_Frontoparietal	rs55704954	T	C	0.087	0.0178	23.89	9.48e-07	-2.36e-06	6.18e-05	0.969586
STROKE_AIS	FC_Frontoparietal	rs60102266	T	C	-0.1112	0.0219	25.78	3.98e-07	-6.35e-05	8.1e-05	0.433193
STROKE_AIS	FC_Frontoparietal	rs62182164	C	G	-0.0522	0.0105	24.72	7.32e-07	-4.5e-05	4e-05	0.261345
STROKE_AIS	FC_Frontoparietal	rs635634	T	C	0.0772	0.0134	33.19	9.18e-09	2.26e-05	4.82e-05	0.639757
STROKE_AIS	FC_Frontoparietal	rs6838973	T	C	-0.0499	0.0101	24.41	8.31e-07	-7.6e-06	3.79e-05	0.841022
STROKE_AIS	FC_Frontoparietal	rs7099238	T	G	0.1335	0.0283	22.25	2.48e-06	-6.18e-05	0.000103822	0.551719
STROKE_AIS	FC_Frontoparietal	rs7124178	T	C	-0.055	0.0116	22.48	2.29e-06	4.4e-05	4.38e-05	0.31548
STROKE_AIS	FC_Frontoparietal	rs79280766	A	G	0.1518	0.0327	21.55	3.52e-06	-9.78e-05	0.000103486	0.344631
STROKE_AIS	FC_Frontoparietal	rs79332111	T	C	-0.0743	0.0156	22.68	1.98e-06	-1.53e-06	5.99e-05	0.979546
STROKE_AIS	FC_Frontoparietal	rs9651613	A	G	0.0533	0.0115	21.48	3.32e-06	-3.44e-05	4.07e-05	0.397171
STROKE_AIS	FC_global.fc.gmean	rs10777206	T	C	0.0558	0.0115	23.54	1.23e-06	-1.55e-05	7.41e-05	0.834301
STROKE_AIS	FC_global.fc.gmean	rs10951550	T	C	-0.0472	0.01	22.28	2.47e-06	5.5e-05	6.52e-05	0.39843
STROKE_AIS	FC_global.fc.gmean	rs111254932	A	C	0.1351	0.0288	22.01	2.72e-06	0.000206429	0.000230887	0.371294
STROKE_AIS	FC_global.fc.gmean	rs11242678	T	C	0.0723	0.0114	40.22	2.7e-10	2.03e-05	7.43e-05	0.784889
STROKE_AIS	FC_global.fc.gmean	rs113314714	A	T	0.1442	0.0301	22.95	1.68e-06	-0.000392723	0.000192852	0.0417216
STROKE_AIS	FC_global.fc.gmean	rs11726275	A	G	-0.0495	0.0105	22.22	2.29e-06	-1.53e-05	6.67e-05	0.819133
STROKE_AIS	FC_global.fc.gmean	rs12445022	A	G	0.0555	0.0106	27.41	1.81e-07	2.92e-05	7.01e-05	0.67737
STROKE_AIS	FC_global.fc.gmean	rs12562305	A	G	0.1015	0.0205	24.51	7.62e-07	0.00012727	0.000128882	0.323412
STROKE_AIS	FC_global.fc.gmean	rs147076266	A	G	-0.2231	0.048	21.6	3.4e-06	-5.71e-05	0.000273655	0.834835
STROKE_AIS	FC_global.fc.gmean	rs1471859	A	C	-0.0471	0.0101	21.75	2.97e-06	-9.06e-05	6.65e-05	0.172991
STROKE_AIS	FC_global.fc.gmean	rs149070156	T	C	0.18	0.0359	25.14	5.18e-07	-0.000206349	0.000195554	0.291342
STROKE_AIS	FC_global.fc.gmean	rs149520112	T	G	0.2084	0.0438	22.64	1.94e-06	2.97e-05	0.000246362	0.903901
STROKE_AIS	FC_global.fc.gmean	rs1495900	A	G	-0.0534	0.0115	21.56	3.43e-06	3.39e-05	7.41e-05	0.647074
STROKE_AIS	FC_global.fc.gmean	rs1537375	T	C	-0.0535	0.0099	29.2	6.3e-08	7.78e-05	6.46e-05	0.228684
STROKE_AIS	FC_global.fc.gmean	rs1549758	T	C	0.0556	0.0112	24.64	7.15e-07	2.17e-05	6.99e-05	0.755907
STROKE_AIS	FC_global.fc.gmean	rs17035646	A	G	0.0542	0.0105	26.65	2.38e-07	0.000175345	6.96e-05	0.0117886
STROKE_AIS	FC_global.fc.gmean	rs17148926	A	C	0.0694	0.014	24.57	7.09e-07	-0.000196521	8.51e-05	0.0209456
STROKE_AIS	FC_global.fc.gmean	rs17228325	A	G	-0.106	0.0225	22.19	2.4e-06	-9.53e-05	0.000140149	0.496493
STROKE_AIS	FC_global.fc.gmean	rs1861107	C	G	-0.1112	0.0244	20.77	4.99e-06	1.82e-06	0.000166087	0.991281
STROKE_AIS	FC_global.fc.gmean	rs1975161	T	C	-0.0547	0.0106	26.63	2.19e-07	5.14e-06	6.74e-05	0.939173
STROKE_AIS	FC_global.fc.gmean	rs2066864	A	G	0.0634	0.0115	30.39	3.51e-08	5.68e-05	7.52e-05	0.450257
STROKE_AIS	FC_global.fc.gmean	rs2107595	A	G	0.0882	0.0132	44.65	2.33e-11	-0.000267321	9.08e-05	0.00324167
STROKE_AIS	FC_global.fc.gmean	rs2229717	T	G	0.1375	0.0277	24.64	7e-07	-0.000247961	0.000183676	0.177033
STROKE_AIS	FC_global.fc.gmean	rs2634074	A	T	-0.0941	0.0121	60.48	5.91e-15	2.42e-06	8.23e-05	0.976545
STROKE_AIS	FC_global.fc.gmean	rs2758612	T	C	0.0653	0.0111	34.61	3.68e-09	-8.04e-06	6.85e-05	0.906518
STROKE_AIS	FC_global.fc.gmean	rs28469839	A	G	0.1055	0.0211	25	6.07e-07	0.000185014	0.000140448	0.187746
STROKE_AIS	FC_global.fc.gmean	rs3184504	T	C	0.0779	0.0101	59.49	1.23e-14	9.17e-05	6.44e-05	0.154214
STROKE_AIS	FC_global.fc.gmean	rs34212978	T	C	-0.078	0.0164	22.62	2.04e-06	3.64e-05	0.000108187	0.736577
STROKE_AIS	FC_global.fc.gmean	rs34416434	T	C	-0.1299	0.0263	24.4	7.61e-07	-0.000219083	0.000154865	0.157178
STROKE_AIS	FC_global.fc.gmean	rs35276016	T	C	0.1063	0.02	28.25	9.97e-08	0.000113305	0.000123026	0.35707
STROKE_AIS	FC_global.fc.gmean	rs36053597	T	C	0.0609	0.0132	21.29	3.78e-06	-0.000124032	8.72e-05	0.154997
STROKE_AIS	FC_global.fc.gmean	rs42039	T	C	-0.062	0.012	26.69	2.18e-07	-7.56e-05	7.59e-05	0.319234
STROKE_AIS	FC_global.fc.gmean	rs473238	T	C	0.0831	0.0147	31.96	1.65e-08	-0.00012609	9.72e-05	0.194659
STROKE_AIS	FC_global.fc.gmean	rs4932370	A	G	0.0526	0.0106	24.62	6.32e-07	-6.79e-05	6.86e-05	0.322542
STROKE_AIS	FC_global.fc.gmean	rs4942561	T	G	0.0655	0.0116	31.88	1.77e-08	4.08e-06	7.5e-05	0.956603
STROKE_AIS	FC_global.fc.gmean	rs55704954	T	C	0.087	0.0178	23.89	9.48e-07	0.000151286	0.000106937	0.157162
STROKE_AIS	FC_global.fc.gmean	rs60102266	T	C	-0.1112	0.0219	25.78	3.98e-07	-0.000175857	0.000139753	0.20828
STROKE_AIS	FC_global.fc.gmean	rs62182164	C	G	-0.0522	0.0105	24.72	7.32e-07	8.13e-05	6.9e-05	0.238598
STROKE_AIS	FC_global.fc.gmean	rs635634	T	C	0.0772	0.0134	33.19	9.18e-09	6.63e-05	8.32e-05	0.425503
STROKE_AIS	FC_global.fc.gmean	rs6838973	T	C	-0.0499	0.0101	24.41	8.31e-07	-0.000120948	6.54e-05	0.06427
STROKE_AIS	FC_global.fc.gmean	rs7099238	T	G	0.1335	0.0283	22.25	2.48e-06	-3.94e-05	0.000179131	0.825716
STROKE_AIS	FC_global.fc.gmean	rs7124178	T	C	-0.055	0.0116	22.48	2.29e-06	0.000135496	7.55e-05	0.072646
STROKE_AIS	FC_global.fc.gmean	rs79280766	A	G	0.1518	0.0327	21.55	3.52e-06	8.57e-06	0.00017849	0.961725
STROKE_AIS	FC_global.fc.gmean	rs79332111	T	C	-0.0743	0.0156	22.68	1.98e-06	-4.02e-05	0.000103251	0.697093
STROKE_AIS	FC_global.fc.gmean	rs9651613	A	G	0.0533	0.0115	21.48	3.32e-06	-4.33e-05	7.01e-05	0.536878
STROKE_AIS	FC_Limbic	rs10777206	T	C	0.0558	0.0115	23.54	1.23e-06	-9.87e-05	9.96e-05	0.321586
STROKE_AIS	FC_Limbic	rs10951550	T	C	-0.0472	0.01	22.28	2.47e-06	5.31e-05	8.77e-05	0.545132
STROKE_AIS	FC_Limbic	rs111254932	A	C	0.1351	0.0288	22.01	2.72e-06	0.000211465	0.000311586	0.497351
STROKE_AIS	FC_Limbic	rs11242678	T	C	0.0723	0.0114	40.22	2.7e-10	4.27e-05	0.000100282	0.670183
STROKE_AIS	FC_Limbic	rs113314714	A	T	0.1442	0.0301	22.95	1.68e-06	-0.000631531	0.00026014	0.0152041
STROKE_AIS	FC_Limbic	rs11726275	A	G	-0.0495	0.0105	22.22	2.29e-06	-0.000172226	9.01e-05	0.0559988
STROKE_AIS	FC_Limbic	rs12445022	A	G	0.0555	0.0106	27.41	1.81e-07	-0.000140729	9.44e-05	0.136138
STROKE_AIS	FC_Limbic	rs12562305	A	G	0.1015	0.0205	24.51	7.62e-07	-0.000116052	0.000173898	0.50455
STROKE_AIS	FC_Limbic	rs147076266	A	G	-0.2231	0.048	21.6	3.4e-06	0.000211226	0.000369208	0.567255
STROKE_AIS	FC_Limbic	rs1471859	A	C	-0.0471	0.0101	21.75	2.97e-06	-8.56e-06	8.95e-05	0.923807
STROKE_AIS	FC_Limbic	rs149070156	T	C	0.18	0.0359	25.14	5.18e-07	-0.000208502	0.000263444	0.428691
STROKE_AIS	FC_Limbic	rs149520112	T	G	0.2084	0.0438	22.64	1.94e-06	-0.000117786	0.000332445	0.723116
STROKE_AIS	FC_Limbic	rs1495900	A	G	-0.0534	0.0115	21.56	3.43e-06	6.43e-05	0.000100034	0.520167
STROKE_AIS	FC_Limbic	rs1537375	T	C	-0.0535	0.0099	29.2	6.3e-08	5.98e-05	8.72e-05	0.492606
STROKE_AIS	FC_Limbic	rs1549758	T	C	0.0556	0.0112	24.64	7.15e-07	0.000118446	9.46e-05	0.210333
STROKE_AIS	FC_Limbic	rs17035646	A	G	0.0542	0.0105	26.65	2.38e-07	0.000219827	9.39e-05	0.0192368
STROKE_AIS	FC_Limbic	rs17148926	A	C	0.0694	0.014	24.57	7.09e-07	-4.97e-05	0.000114898	0.665529
STROKE_AIS	FC_Limbic	rs17228325	A	G	-0.106	0.0225	22.19	2.4e-06	0.000293541	0.000189018	0.120442
STROKE_AIS	FC_Limbic	rs1861107	C	G	-0.1112	0.0244	20.77	4.99e-06	2.94e-05	0.00022404	0.895686
STROKE_AIS	FC_Limbic	rs1975161	T	C	-0.0547	0.0106	26.63	2.19e-07	-0.000195482	9.08e-05	0.031303
STROKE_AIS	FC_Limbic	rs2066864	A	G	0.0634	0.0115	30.39	3.51e-08	0.000193881	0.000101431	0.0559588
STROKE_AIS	FC_Limbic	rs2107595	A	G	0.0882	0.0132	44.65	2.33e-11	1.62e-06	0.000122446	0.989458
STROKE_AIS	FC_Limbic	rs2229717	T	G	0.1375	0.0277	24.64	7e-07	9.3e-05	0.000247795	0.707505
STROKE_AIS	FC_Limbic	rs2634074	A	T	-0.0941	0.0121	60.48	5.91e-15	8.36e-05	0.000111197	0.452081
STROKE_AIS	FC_Limbic	rs2758612	T	C	0.0653	0.0111	34.61	3.68e-09	-0.000123492	9.22e-05	0.180502
STROKE_AIS	FC_Limbic	rs28469839	A	G	0.1055	0.0211	25	6.07e-07	-0.000137751	0.000189424	0.467105
STROKE_AIS	FC_Limbic	rs3184504	T	C	0.0779	0.0101	59.49	1.23e-14	-0.000144182	8.68e-05	0.0968364
STROKE_AIS	FC_Limbic	rs34212978	T	C	-0.078	0.0164	22.62	2.04e-06	5.44e-05	0.00014575	0.709119
STROKE_AIS	FC_Limbic	rs34416434	T	C	-0.1299	0.0263	24.4	7.61e-07	5.68e-05	0.000209032	0.785696
STROKE_AIS	FC_Limbic	rs35276016	T	C	0.1063	0.02	28.25	9.97e-08	-7.01e-05	0.000165969	0.672908
STROKE_AIS	FC_Limbic	rs36053597	T	C	0.0609	0.0132	21.29	3.78e-06	-0.00028865	0.000117751	0.0142391
STROKE_AIS	FC_Limbic	rs42039	T	C	-0.062	0.012	26.69	2.18e-07	0.000132643	0.00010242	0.195302
STROKE_AIS	FC_Limbic	rs473238	T	C	0.0831	0.0147	31.96	1.65e-08	-3.39e-06	0.00013108	0.979337
STROKE_AIS	FC_Limbic	rs4932370	A	G	0.0526	0.0106	24.62	6.32e-07	-4.82e-06	9.26e-05	0.958444
STROKE_AIS	FC_Limbic	rs4942561	T	G	0.0655	0.0116	31.88	1.77e-08	0.000178604	0.00010147	0.0783951
STROKE_AIS	FC_Limbic	rs55704954	T	C	0.087	0.0178	23.89	9.48e-07	0.000208355	0.000143912	0.147689
STROKE_AIS	FC_Limbic	rs60102266	T	C	-0.1112	0.0219	25.78	3.98e-07	0.000241376	0.000188479	0.20033
STROKE_AIS	FC_Limbic	rs62182164	C	G	-0.0522	0.0105	24.72	7.32e-07	-0.00014407	9.31e-05	0.12195
STROKE_AIS	FC_Limbic	rs635634	T	C	0.0772	0.0134	33.19	9.18e-09	9.36e-05	0.000112248	0.40413
STROKE_AIS	FC_Limbic	rs6838973	T	C	-0.0499	0.0101	24.41	8.31e-07	-9.46e-05	8.82e-05	0.283368
STROKE_AIS	FC_Limbic	rs7099238	T	G	0.1335	0.0283	22.25	2.48e-06	-0.000647465	0.000241518	0.0073494
STROKE_AIS	FC_Limbic	rs7124178	T	C	-0.055	0.0116	22.48	2.29e-06	1.89e-05	0.000101856	0.852532
STROKE_AIS	FC_Limbic	rs79280766	A	G	0.1518	0.0327	21.55	3.52e-06	-0.000209794	0.000240786	0.383604
STROKE_AIS	FC_Limbic	rs79332111	T	C	-0.0743	0.0156	22.68	1.98e-06	0.000175846	0.000139161	0.206381
STROKE_AIS	FC_Limbic	rs9651613	A	G	0.0533	0.0115	21.48	3.32e-06	0.00022803	9.46e-05	0.0159429
STROKE_AIS	FC_Somatomotor	rs10777206	T	C	0.0558	0.0115	23.54	1.23e-06	-0.000128405	0.000309658	0.678389
STROKE_AIS	FC_Somatomotor	rs10951550	T	C	-0.0472	0.01	22.28	2.47e-06	3.02e-05	0.000272519	0.911673
STROKE_AIS	FC_Somatomotor	rs111254932	A	C	0.1351	0.0288	22.01	2.72e-06	0.000840148	0.000968079	0.385485
STROKE_AIS	FC_Somatomotor	rs11242678	T	C	0.0723	0.0114	40.22	2.7e-10	-0.000190082	0.00031163	0.541894
STROKE_AIS	FC_Somatomotor	rs113314714	A	T	0.1442	0.0301	22.95	1.68e-06	-0.000166203	0.000808122	0.837053
STROKE_AIS	FC_Somatomotor	rs11726275	A	G	-0.0495	0.0105	22.22	2.29e-06	3.34e-05	0.00028073	0.905284
STROKE_AIS	FC_Somatomotor	rs12445022	A	G	0.0555	0.0106	27.41	1.81e-07	-7.2e-05	0.00029425	0.806583
STROKE_AIS	FC_Somatomotor	rs12562305	A	G	0.1015	0.0205	24.51	7.62e-07	0.000197007	0.000541039	0.715767
STROKE_AIS	FC_Somatomotor	rs147076266	A	G	-0.2231	0.048	21.6	3.4e-06	0.00127977	0.00114683	0.264468
STROKE_AIS	FC_Somatomotor	rs1471859	A	C	-0.0471	0.0101	21.75	2.97e-06	0.000295961	0.000278262	0.287518
STROKE_AIS	FC_Somatomotor	rs149070156	T	C	0.18	0.0359	25.14	5.18e-07	0.000575675	0.000818939	0.482093
STROKE_AIS	FC_Somatomotor	rs149520112	T	G	0.2084	0.0438	22.64	1.94e-06	0.000179562	0.00103288	0.861988
STROKE_AIS	FC_Somatomotor	rs1495900	A	G	-0.0534	0.0115	21.56	3.43e-06	0.000687518	0.000310783	0.0269616
STROKE_AIS	FC_Somatomotor	rs1537375	T	C	-0.0535	0.0099	29.2	6.3e-08	-0.000292939	0.000270773	0.279326
STROKE_AIS	FC_Somatomotor	rs1549758	T	C	0.0556	0.0112	24.64	7.15e-07	0.000684997	0.000295266	0.0203536
STROKE_AIS	FC_Somatomotor	rs17035646	A	G	0.0542	0.0105	26.65	2.38e-07	0.000706458	0.000290919	0.0151747
STROKE_AIS	FC_Somatomotor	rs17148926	A	C	0.0694	0.014	24.57	7.09e-07	0.000107556	0.000356883	0.763131
STROKE_AIS	FC_Somatomotor	rs17228325	A	G	-0.106	0.0225	22.19	2.4e-06	-4.59e-05	0.000587453	0.937788
STROKE_AIS	FC_Somatomotor	rs1861107	C	G	-0.1112	0.0244	20.77	4.99e-06	0.000341703	0.000696109	0.623519
STROKE_AIS	FC_Somatomotor	rs1975161	T	C	-0.0547	0.0106	26.63	2.19e-07	-0.000302192	0.000282248	0.284333
STROKE_AIS	FC_Somatomotor	rs2066864	A	G	0.0634	0.0115	30.39	3.51e-08	0.000106909	0.000315205	0.734482
STROKE_AIS	FC_Somatomotor	rs2107595	A	G	0.0882	0.0132	44.65	2.33e-11	-0.000275641	0.000380686	0.469034
STROKE_AIS	FC_Somatomotor	rs2229717	T	G	0.1375	0.0277	24.64	7e-07	0.000759585	0.00077001	0.323917
STROKE_AIS	FC_Somatomotor	rs2634074	A	T	-0.0941	0.0121	60.48	5.91e-15	0.000454573	0.000345672	0.188509
STROKE_AIS	FC_Somatomotor	rs2758612	T	C	0.0653	0.0111	34.61	3.68e-09	0.000108912	0.000286556	0.703897
STROKE_AIS	FC_Somatomotor	rs28469839	A	G	0.1055	0.0211	25	6.07e-07	0.000767342	0.000588756	0.192476
STROKE_AIS	FC_Somatomotor	rs3184504	T	C	0.0779	0.0101	59.49	1.23e-14	0.000359107	0.000269838	0.183261
STROKE_AIS	FC_Somatomotor	rs34212978	T	C	-0.078	0.0164	22.62	2.04e-06	-0.000280393	0.000452125	0.535155
STROKE_AIS	FC_Somatomotor	rs34416434	T	C	-0.1299	0.0263	24.4	7.61e-07	0.000631243	0.000649708	0.33127
STROKE_AIS	FC_Somatomotor	rs35276016	T	C	0.1063	0.02	28.25	9.97e-08	0.00026867	0.000515749	0.602419
STROKE_AIS	FC_Somatomotor	rs36053597	T	C	0.0609	0.0132	21.29	3.78e-06	-0.000295526	0.000365937	0.419337
STROKE_AIS	FC_Somatomotor	rs42039	T	C	-0.062	0.012	26.69	2.18e-07	0.000162402	0.000318098	0.609676
STROKE_AIS	FC_Somatomotor	rs473238	T	C	0.0831	0.0147	31.96	1.65e-08	-0.000119539	0.000407462	0.769238
STROKE_AIS	FC_Somatomotor	rs4932370	A	G	0.0526	0.0106	24.62	6.32e-07	-5.64e-05	0.00028768	0.844576
STROKE_AIS	FC_Somatomotor	rs4942561	T	G	0.0655	0.0116	31.88	1.77e-08	-0.000128121	0.000315335	0.684524
STROKE_AIS	FC_Somatomotor	rs55704954	T	C	0.087	0.0178	23.89	9.48e-07	-5.93e-05	0.000447443	0.8946
STROKE_AIS	FC_Somatomotor	rs60102266	T	C	-0.1112	0.0219	25.78	3.98e-07	-0.000433742	0.000585856	0.459092
STROKE_AIS	FC_Somatomotor	rs62182164	C	G	-0.0522	0.0105	24.72	7.32e-07	0.00049144	0.000289618	0.0897376
STROKE_AIS	FC_Somatomotor	rs635634	T	C	0.0772	0.0134	33.19	9.18e-09	-1.34e-06	0.000348816	0.99693
STROKE_AIS	FC_Somatomotor	rs6838973	T	C	-0.0499	0.0101	24.41	8.31e-07	-3.12e-05	0.000274128	0.909266
STROKE_AIS	FC_Somatomotor	rs7099238	T	G	0.1335	0.0283	22.25	2.48e-06	-0.000354831	0.000750751	0.636478
STROKE_AIS	FC_Somatomotor	rs7124178	T	C	-0.055	0.0116	22.48	2.29e-06	0.0002145	0.000316344	0.49774
STROKE_AIS	FC_Somatomotor	rs79280766	A	G	0.1518	0.0327	21.55	3.52e-06	0.00130212	0.000748204	0.0818145
STROKE_AIS	FC_Somatomotor	rs79332111	T	C	-0.0743	0.0156	22.68	1.98e-06	-0.000133037	0.000432552	0.758418
STROKE_AIS	FC_Somatomotor	rs9651613	A	G	0.0533	0.0115	21.48	3.32e-06	-0.000243704	0.000293872	0.406952
STROKE_AIS	FC_Ventral.Attention	rs10777206	T	C	0.0558	0.0115	23.54	1.23e-06	-7.49e-05	5.47e-05	0.170659
STROKE_AIS	FC_Ventral.Attention	rs10951550	T	C	-0.0472	0.01	22.28	2.47e-06	-4.13e-05	4.8e-05	0.389966
STROKE_AIS	FC_Ventral.Attention	rs111254932	A	C	0.1351	0.0288	22.01	2.72e-06	5.68e-05	0.000170825	0.739618
STROKE_AIS	FC_Ventral.Attention	rs11242678	T	C	0.0723	0.0114	40.22	2.7e-10	-9.5e-06	5.5e-05	0.86284
STROKE_AIS	FC_Ventral.Attention	rs113314714	A	T	0.1442	0.0301	22.95	1.68e-06	-7.4e-05	0.000142604	0.603695
STROKE_AIS	FC_Ventral.Attention	rs11726275	A	G	-0.0495	0.0105	22.22	2.29e-06	2.18e-05	4.95e-05	0.659429
STROKE_AIS	FC_Ventral.Attention	rs12445022	A	G	0.0555	0.0106	27.41	1.81e-07	8.67e-05	5.18e-05	0.0941501
STROKE_AIS	FC_Ventral.Attention	rs12562305	A	G	0.1015	0.0205	24.51	7.62e-07	2.9e-05	9.54e-05	0.761068
STROKE_AIS	FC_Ventral.Attention	rs147076266	A	G	-0.2231	0.048	21.6	3.4e-06	0.000372229	0.000202386	0.065898
STROKE_AIS	FC_Ventral.Attention	rs1471859	A	C	-0.0471	0.0101	21.75	2.97e-06	6.2e-05	4.91e-05	0.206513
STROKE_AIS	FC_Ventral.Attention	rs149070156	T	C	0.18	0.0359	25.14	5.18e-07	-0.000218504	0.000144532	0.130596
STROKE_AIS	FC_Ventral.Attention	rs149520112	T	G	0.2084	0.0438	22.64	1.94e-06	-0.000109542	0.000182141	0.54757
STROKE_AIS	FC_Ventral.Attention	rs1495900	A	G	-0.0534	0.0115	21.56	3.43e-06	2.8e-05	5.48e-05	0.609398
STROKE_AIS	FC_Ventral.Attention	rs1537375	T	C	-0.0535	0.0099	29.2	6.3e-08	-2e-05	4.78e-05	0.676326
STROKE_AIS	FC_Ventral.Attention	rs1549758	T	C	0.0556	0.0112	24.64	7.15e-07	5.59e-07	5.21e-05	0.991433
STROKE_AIS	FC_Ventral.Attention	rs17035646	A	G	0.0542	0.0105	26.65	2.38e-07	7.07e-05	5.14e-05	0.168611
STROKE_AIS	FC_Ventral.Attention	rs17148926	A	C	0.0694	0.014	24.57	7.09e-07	-5.54e-05	6.3e-05	0.379319
STROKE_AIS	FC_Ventral.Attention	rs17228325	A	G	-0.106	0.0225	22.19	2.4e-06	0.000162044	0.00010367	0.118049
STROKE_AIS	FC_Ventral.Attention	rs1861107	C	G	-0.1112	0.0244	20.77	4.99e-06	-9.19e-05	0.000122862	0.454509
STROKE_AIS	FC_Ventral.Attention	rs1975161	T	C	-0.0547	0.0106	26.63	2.19e-07	9.01e-05	4.98e-05	0.07045
STROKE_AIS	FC_Ventral.Attention	rs2066864	A	G	0.0634	0.0115	30.39	3.51e-08	-1.33e-05	5.56e-05	0.811452
STROKE_AIS	FC_Ventral.Attention	rs2107595	A	G	0.0882	0.0132	44.65	2.33e-11	1.84e-05	6.72e-05	0.784203
STROKE_AIS	FC_Ventral.Attention	rs2229717	T	G	0.1375	0.0277	24.64	7e-07	-0.000322362	0.000135858	0.0176626
STROKE_AIS	FC_Ventral.Attention	rs2634074	A	T	-0.0941	0.0121	60.48	5.91e-15	5.27e-05	6.1e-05	0.38771
STROKE_AIS	FC_Ventral.Attention	rs2758612	T	C	0.0653	0.0111	34.61	3.68e-09	-2.04e-05	5.06e-05	0.686655
STROKE_AIS	FC_Ventral.Attention	rs28469839	A	G	0.1055	0.0211	25	6.07e-07	0.00012831	0.000103909	0.216905
STROKE_AIS	FC_Ventral.Attention	rs3184504	T	C	0.0779	0.0101	59.49	1.23e-14	1.57e-05	4.76e-05	0.741172
STROKE_AIS	FC_Ventral.Attention	rs34212978	T	C	-0.078	0.0164	22.62	2.04e-06	-3.48e-05	8e-05	0.663574
STROKE_AIS	FC_Ventral.Attention	rs34416434	T	C	-0.1299	0.0263	24.4	7.61e-07	-7.29e-06	0.000114613	0.949315
STROKE_AIS	FC_Ventral.Attention	rs35276016	T	C	0.1063	0.02	28.25	9.97e-08	-9.47e-05	9.1e-05	0.298082
STROKE_AIS	FC_Ventral.Attention	rs36053597	T	C	0.0609	0.0132	21.29	3.78e-06	-6.21e-06	6.46e-05	0.923429
STROKE_AIS	FC_Ventral.Attention	rs42039	T	C	-0.062	0.012	26.69	2.18e-07	-4.26e-05	5.61e-05	0.448372
STROKE_AIS	FC_Ventral.Attention	rs473238	T	C	0.0831	0.0147	31.96	1.65e-08	-0.000151989	7.19e-05	0.0344884
STROKE_AIS	FC_Ventral.Attention	rs4932370	A	G	0.0526	0.0106	24.62	6.32e-07	6.81e-05	5.08e-05	0.179968
STROKE_AIS	FC_Ventral.Attention	rs4942561	T	G	0.0655	0.0116	31.88	1.77e-08	-1.77e-05	5.56e-05	0.749801
STROKE_AIS	FC_Ventral.Attention	rs55704954	T	C	0.087	0.0178	23.89	9.48e-07	-4.06e-05	7.9e-05	0.606894
STROKE_AIS	FC_Ventral.Attention	rs60102266	T	C	-0.1112	0.0219	25.78	3.98e-07	-8.37e-05	0.000103397	0.418218
STROKE_AIS	FC_Ventral.Attention	rs62182164	C	G	-0.0522	0.0105	24.72	7.32e-07	2.41e-05	5.11e-05	0.637404
STROKE_AIS	FC_Ventral.Attention	rs635634	T	C	0.0772	0.0134	33.19	9.18e-09	7.52e-05	6.15e-05	0.221662
STROKE_AIS	FC_Ventral.Attention	rs6838973	T	C	-0.0499	0.0101	24.41	8.31e-07	6.42e-05	4.84e-05	0.184564
STROKE_AIS	FC_Ventral.Attention	rs7099238	T	G	0.1335	0.0283	22.25	2.48e-06	6.13e-05	0.000132431	0.643552
STROKE_AIS	FC_Ventral.Attention	rs7124178	T	C	-0.055	0.0116	22.48	2.29e-06	-2.63e-05	5.58e-05	0.63709
STROKE_AIS	FC_Ventral.Attention	rs79280766	A	G	0.1518	0.0327	21.55	3.52e-06	2.95e-05	0.000132032	0.823493
STROKE_AIS	FC_Ventral.Attention	rs79332111	T	C	-0.0743	0.0156	22.68	1.98e-06	-4.7e-05	7.64e-05	0.538302
STROKE_AIS	FC_Ventral.Attention	rs9651613	A	G	0.0533	0.0115	21.48	3.32e-06	1.79e-05	5.19e-05	0.729902
STROKE_AIS	FC_Visual	rs10777206	T	C	0.0558	0.0115	23.54	1.23e-06	0.000381111	0.000515794	0.459986
STROKE_AIS	FC_Visual	rs10951550	T	C	-0.0472	0.01	22.28	2.47e-06	-0.000657326	0.000454361	0.147994
STROKE_AIS	FC_Visual	rs111254932	A	C	0.1351	0.0288	22.01	2.72e-06	-0.00308123	0.0016152	0.0564492
STROKE_AIS	FC_Visual	rs11242678	T	C	0.0723	0.0114	40.22	2.7e-10	-0.000385604	0.000519479	0.457919
STROKE_AIS	FC_Visual	rs113314714	A	T	0.1442	0.0301	22.95	1.68e-06	-0.000310995	0.0013473	0.81745
STROKE_AIS	FC_Visual	rs11726275	A	G	-0.0495	0.0105	22.22	2.29e-06	0.000169027	0.000468284	0.718141
STROKE_AIS	FC_Visual	rs12445022	A	G	0.0555	0.0106	27.41	1.81e-07	0.000556399	0.000489436	0.255627
STROKE_AIS	FC_Visual	rs12562305	A	G	0.1015	0.0205	24.51	7.62e-07	-0.000205816	0.000901712	0.819454
STROKE_AIS	FC_Visual	rs147076266	A	G	-0.2231	0.048	21.6	3.4e-06	0.00263738	0.00191205	0.167802
STROKE_AIS	FC_Visual	rs1471859	A	C	-0.0471	0.0101	21.75	2.97e-06	0.000374941	0.000463818	0.41888
STROKE_AIS	FC_Visual	rs149070156	T	C	0.18	0.0359	25.14	5.18e-07	0.000123573	0.00136491	0.927862
STROKE_AIS	FC_Visual	rs149520112	T	G	0.2084	0.0438	22.64	1.94e-06	-3.33e-05	0.00172084	0.984539
STROKE_AIS	FC_Visual	rs1495900	A	G	-0.0534	0.0115	21.56	3.43e-06	0.000194686	0.000517766	0.706912
STROKE_AIS	FC_Visual	rs1537375	T	C	-0.0535	0.0099	29.2	6.3e-08	-2.16e-05	0.000451636	0.961788
STROKE_AIS	FC_Visual	rs1549758	T	C	0.0556	0.0112	24.64	7.15e-07	0.000172996	0.000490845	0.724508
STROKE_AIS	FC_Visual	rs17035646	A	G	0.0542	0.0105	26.65	2.38e-07	0.000312097	0.000484805	0.519739
STROKE_AIS	FC_Visual	rs17148926	A	C	0.0694	0.014	24.57	7.09e-07	0.00149318	0.000594858	0.0120747
STROKE_AIS	FC_Visual	rs17228325	A	G	-0.106	0.0225	22.19	2.4e-06	0.0018026	0.000978516	0.0654615
STROKE_AIS	FC_Visual	rs1861107	C	G	-0.1112	0.0244	20.77	4.99e-06	0.000594722	0.00116107	0.608504
STROKE_AIS	FC_Visual	rs1975161	T	C	-0.0547	0.0106	26.63	2.19e-07	-0.000114713	0.000470845	0.807519
STROKE_AIS	FC_Visual	rs2066864	A	G	0.0634	0.0115	30.39	3.51e-08	0.000524658	0.000525518	0.318113
STROKE_AIS	FC_Visual	rs2107595	A	G	0.0882	0.0132	44.65	2.33e-11	-0.000495042	0.000633938	0.43487
STROKE_AIS	FC_Visual	rs2229717	T	G	0.1375	0.0277	24.64	7e-07	0.0011356	0.00128366	0.37635
STROKE_AIS	FC_Visual	rs2634074	A	T	-0.0941	0.0121	60.48	5.91e-15	6.96e-05	0.000575329	0.903756
STROKE_AIS	FC_Visual	rs2758612	T	C	0.0653	0.0111	34.61	3.68e-09	-0.00034641	0.000477473	0.468149
STROKE_AIS	FC_Visual	rs28469839	A	G	0.1055	0.0211	25	6.07e-07	-0.00056353	0.000981519	0.565878
STROKE_AIS	FC_Visual	rs3184504	T	C	0.0779	0.0101	59.49	1.23e-14	0.000205634	0.000449854	0.647593
STROKE_AIS	FC_Visual	rs34212978	T	C	-0.078	0.0164	22.62	2.04e-06	0.000349256	0.000755602	0.643926
STROKE_AIS	FC_Visual	rs34416434	T	C	-0.1299	0.0263	24.4	7.61e-07	0.000231999	0.0010826	0.830316
STROKE_AIS	FC_Visual	rs35276016	T	C	0.1063	0.02	28.25	9.97e-08	-0.000323545	0.00085979	0.706692
STROKE_AIS	FC_Visual	rs36053597	T	C	0.0609	0.0132	21.29	3.78e-06	-3.53e-05	0.000609931	0.953809
STROKE_AIS	FC_Visual	rs42039	T	C	-0.062	0.012	26.69	2.18e-07	-0.000301986	0.000530399	0.569121
STROKE_AIS	FC_Visual	rs473238	T	C	0.0831	0.0147	31.96	1.65e-08	0.000385797	0.000679583	0.570247
STROKE_AIS	FC_Visual	rs4932370	A	G	0.0526	0.0106	24.62	6.32e-07	-0.000652339	0.000479563	0.173755
STROKE_AIS	FC_Visual	rs4942561	T	G	0.0655	0.0116	31.88	1.77e-08	0.000462754	0.0005257	0.378726
STROKE_AIS	FC_Visual	rs55704954	T	C	0.087	0.0178	23.89	9.48e-07	-0.000671783	0.000745407	0.367475
STROKE_AIS	FC_Visual	rs60102266	T	C	-0.1112	0.0219	25.78	3.98e-07	0.000344841	0.000976722	0.724047
STROKE_AIS	FC_Visual	rs62182164	C	G	-0.0522	0.0105	24.72	7.32e-07	-0.000520567	0.000482764	0.280909
STROKE_AIS	FC_Visual	rs635634	T	C	0.0772	0.0134	33.19	9.18e-09	-1.19e-05	0.0005815	0.983638
STROKE_AIS	FC_Visual	rs6838973	T	C	-0.0499	0.0101	24.41	8.31e-07	-0.000170253	0.000456804	0.709372
STROKE_AIS	FC_Visual	rs7099238	T	G	0.1335	0.0283	22.25	2.48e-06	-0.00168653	0.00125097	0.177613
STROKE_AIS	FC_Visual	rs7124178	T	C	-0.055	0.0116	22.48	2.29e-06	-1.66e-05	0.000527907	0.974931
STROKE_AIS	FC_Visual	rs79280766	A	G	0.1518	0.0327	21.55	3.52e-06	0.00129127	0.00124736	0.300586
STROKE_AIS	FC_Visual	rs79332111	T	C	-0.0743	0.0156	22.68	1.98e-06	-0.000659987	0.00072111	0.360076
STROKE_AIS	FC_Visual	rs9651613	A	G	0.0533	0.0115	21.48	3.32e-06	0.000455538	0.000489929	0.352482
STROKE_AIS	SC_Default	rs10777206	T	C	0.0558	0.0115	23.54	1.23e-06	0.00013624	9.74e-05	0.162044
STROKE_AIS	SC_Default	rs10951550	T	C	-0.0472	0.01	22.28	2.47e-06	-6.81e-05	8.59e-05	0.427666
STROKE_AIS	SC_Default	rs111254932	A	C	0.1351	0.0288	22.01	2.72e-06	7.96e-05	0.000303747	0.793355
STROKE_AIS	SC_Default	rs11242678	T	C	0.0723	0.0114	40.22	2.7e-10	-2.89e-06	9.82e-05	0.976499
STROKE_AIS	SC_Default	rs113314714	A	T	0.1442	0.0301	22.95	1.68e-06	0.000143052	0.000254449	0.573983
STROKE_AIS	SC_Default	rs11726275	A	G	-0.0495	0.0105	22.22	2.29e-06	8.06e-05	8.85e-05	0.362053
STROKE_AIS	SC_Default	rs12445022	A	G	0.0555	0.0106	27.41	1.81e-07	9.77e-05	9.25e-05	0.290779
STROKE_AIS	SC_Default	rs12562305	A	G	0.1015	0.0205	24.51	7.62e-07	0.000223758	0.000170343	0.189003
STROKE_AIS	SC_Default	rs147076266	A	G	-0.2231	0.048	21.6	3.4e-06	0.000176891	0.000360231	0.623396
STROKE_AIS	SC_Default	rs1471859	A	C	-0.0471	0.0101	21.75	2.97e-06	-1.76e-05	8.77e-05	0.841424
STROKE_AIS	SC_Default	rs149070156	T	C	0.18	0.0359	25.14	5.18e-07	-0.000283345	0.000256696	0.269686
STROKE_AIS	SC_Default	rs149520112	T	G	0.2084	0.0438	22.64	1.94e-06	0.000205237	0.000325422	0.528256
STROKE_AIS	SC_Default	rs1495900	A	G	-0.0534	0.0115	21.56	3.43e-06	-0.000203362	9.79e-05	0.0378505
STROKE_AIS	SC_Default	rs1537375	T	C	-0.0535	0.0099	29.2	6.3e-08	-0.000144535	8.53e-05	0.0902155
STROKE_AIS	SC_Default	rs1549758	T	C	0.0556	0.0112	24.64	7.15e-07	0.000160798	9.28e-05	0.0830289
STROKE_AIS	SC_Default	rs17035646	A	G	0.0542	0.0105	26.65	2.38e-07	9.89e-05	9.17e-05	0.281049
STROKE_AIS	SC_Default	rs17148926	A	C	0.0694	0.014	24.57	7.09e-07	1.12e-05	0.000112315	0.920533
STROKE_AIS	SC_Default	rs17228325	A	G	-0.106	0.0225	22.19	2.4e-06	0.000175578	0.00018483	0.342151
STROKE_AIS	SC_Default	rs1861107	C	G	-0.1112	0.0244	20.77	4.99e-06	8.44e-05	0.000219655	0.70077
STROKE_AIS	SC_Default	rs1975161	T	C	-0.0547	0.0106	26.63	2.19e-07	-4.84e-05	8.89e-05	0.586639
STROKE_AIS	SC_Default	rs2066864	A	G	0.0634	0.0115	30.39	3.51e-08	-8.41e-06	9.93e-05	0.932482
STROKE_AIS	SC_Default	rs2107595	A	G	0.0882	0.0132	44.65	2.33e-11	0.000304929	0.000119679	0.0108443
STROKE_AIS	SC_Default	rs2229717	T	G	0.1375	0.0277	24.64	7e-07	4.42e-05	0.00024238	0.85544
STROKE_AIS	SC_Default	rs2634074	A	T	-0.0941	0.0121	60.48	5.91e-15	-0.000113139	0.000108755	0.298207
STROKE_AIS	SC_Default	rs2758612	T	C	0.0653	0.0111	34.61	3.68e-09	-2.21e-05	9.03e-05	0.806281
STROKE_AIS	SC_Default	rs28469839	A	G	0.1055	0.0211	25	6.07e-07	7e-05	0.000185233	0.705613
STROKE_AIS	SC_Default	rs3184504	T	C	0.0779	0.0101	59.49	1.23e-14	4.88e-05	8.49e-05	0.565449
STROKE_AIS	SC_Default	rs34212978	T	C	-0.078	0.0164	22.62	2.04e-06	0.000280197	0.000142815	0.0497795
STROKE_AIS	SC_Default	rs34416434	T	C	-0.1299	0.0263	24.4	7.61e-07	-6.75e-05	0.000204026	0.740924
STROKE_AIS	SC_Default	rs35276016	T	C	0.1063	0.02	28.25	9.97e-08	4.58e-05	0.000162392	0.777874
STROKE_AIS	SC_Default	rs36053597	T	C	0.0609	0.0132	21.29	3.78e-06	-0.000229194	0.00011521	0.0466723
STROKE_AIS	SC_Default	rs42039	T	C	-0.062	0.012	26.69	2.18e-07	0.000263572	0.000100214	0.00854208
STROKE_AIS	SC_Default	rs473238	T	C	0.0831	0.0147	31.96	1.65e-08	-6.28e-05	0.000128232	0.624569
STROKE_AIS	SC_Default	rs4932370	A	G	0.0526	0.0106	24.62	6.32e-07	-9.23e-05	9.07e-05	0.308763
STROKE_AIS	SC_Default	rs4942561	T	G	0.0655	0.0116	31.88	1.77e-08	8.39e-05	9.93e-05	0.398196
STROKE_AIS	SC_Default	rs55704954	T	C	0.087	0.0178	23.89	9.48e-07	-9.41e-05	0.000140556	0.503152
STROKE_AIS	SC_Default	rs60102266	T	C	-0.1112	0.0219	25.78	3.98e-07	0.000130083	0.000184379	0.480493
STROKE_AIS	SC_Default	rs62182164	C	G	-0.0522	0.0105	24.72	7.32e-07	7.09e-05	9.13e-05	0.437286
STROKE_AIS	SC_Default	rs635634	T	C	0.0772	0.0134	33.19	9.18e-09	8.7e-05	0.000109937	0.428559
STROKE_AIS	SC_Default	rs6838973	T	C	-0.0499	0.0101	24.41	8.31e-07	7.8e-05	8.63e-05	0.3662
STROKE_AIS	SC_Default	rs7099238	T	G	0.1335	0.0283	22.25	2.48e-06	0.000219678	0.000235904	0.351751
STROKE_AIS	SC_Default	rs7124178	T	C	-0.055	0.0116	22.48	2.29e-06	0.000193257	9.97e-05	0.0525577
STROKE_AIS	SC_Default	rs79280766	A	G	0.1518	0.0327	21.55	3.52e-06	0.000125403	0.000235029	0.59365
STROKE_AIS	SC_Default	rs79332111	T	C	-0.0743	0.0156	22.68	1.98e-06	9.78e-05	0.00013606	0.472475
STROKE_AIS	SC_Default	rs9651613	A	G	0.0533	0.0115	21.48	3.32e-06	0.000151936	9.26e-05	0.100915
STROKE_AIS	SC_Dorsal.Attention	rs10777206	T	C	0.0558	0.0115	23.54	1.23e-06	-6.26e-08	8.4e-05	0.999405
STROKE_AIS	SC_Dorsal.Attention	rs10951550	T	C	-0.0472	0.01	22.28	2.47e-06	-3.51e-05	7.4e-05	0.635717
STROKE_AIS	SC_Dorsal.Attention	rs111254932	A	C	0.1351	0.0288	22.01	2.72e-06	0.000190413	0.000262393	0.468044
STROKE_AIS	SC_Dorsal.Attention	rs11242678	T	C	0.0723	0.0114	40.22	2.7e-10	1.93e-05	8.47e-05	0.819672
STROKE_AIS	SC_Dorsal.Attention	rs113314714	A	T	0.1442	0.0301	22.95	1.68e-06	2.11e-05	0.00021956	0.923459
STROKE_AIS	SC_Dorsal.Attention	rs11726275	A	G	-0.0495	0.0105	22.22	2.29e-06	-1.89e-07	7.62e-05	0.99802
STROKE_AIS	SC_Dorsal.Attention	rs12445022	A	G	0.0555	0.0106	27.41	1.81e-07	-3.91e-05	7.99e-05	0.624188
STROKE_AIS	SC_Dorsal.Attention	rs12562305	A	G	0.1015	0.0205	24.51	7.62e-07	0.000257396	0.000146862	0.079678
STROKE_AIS	SC_Dorsal.Attention	rs147076266	A	G	-0.2231	0.048	21.6	3.4e-06	0.000149968	0.00031067	0.629296
STROKE_AIS	SC_Dorsal.Attention	rs1471859	A	C	-0.0471	0.0101	21.75	2.97e-06	-4e-05	7.56e-05	0.596333
STROKE_AIS	SC_Dorsal.Attention	rs149070156	T	C	0.18	0.0359	25.14	5.18e-07	0.000330993	0.000221295	0.134744
STROKE_AIS	SC_Dorsal.Attention	rs149520112	T	G	0.2084	0.0438	22.64	1.94e-06	-0.000178478	0.000280688	0.524875
STROKE_AIS	SC_Dorsal.Attention	rs1495900	A	G	-0.0534	0.0115	21.56	3.43e-06	0.000124692	8.44e-05	0.139664
STROKE_AIS	SC_Dorsal.Attention	rs1537375	T	C	-0.0535	0.0099	29.2	6.3e-08	-0.000101251	7.36e-05	0.168811
STROKE_AIS	SC_Dorsal.Attention	rs1549758	T	C	0.0556	0.0112	24.64	7.15e-07	4.32e-05	8e-05	0.58919
STROKE_AIS	SC_Dorsal.Attention	rs17035646	A	G	0.0542	0.0105	26.65	2.38e-07	9.76e-05	7.89e-05	0.216516
STROKE_AIS	SC_Dorsal.Attention	rs17148926	A	C	0.0694	0.014	24.57	7.09e-07	-0.000113292	9.69e-05	0.242262
STROKE_AIS	SC_Dorsal.Attention	rs17228325	A	G	-0.106	0.0225	22.19	2.4e-06	0.000149458	0.000159466	0.348643
STROKE_AIS	SC_Dorsal.Attention	rs1861107	C	G	-0.1112	0.0244	20.77	4.99e-06	7.05e-05	0.000189548	0.709943
STROKE_AIS	SC_Dorsal.Attention	rs1975161	T	C	-0.0547	0.0106	26.63	2.19e-07	-4.36e-05	7.67e-05	0.56966
STROKE_AIS	SC_Dorsal.Attention	rs2066864	A	G	0.0634	0.0115	30.39	3.51e-08	6.71e-05	8.56e-05	0.433078
STROKE_AIS	SC_Dorsal.Attention	rs2107595	A	G	0.0882	0.0132	44.65	2.33e-11	4.03e-05	0.000103219	0.696441
STROKE_AIS	SC_Dorsal.Attention	rs2229717	T	G	0.1375	0.0277	24.64	7e-07	0.000118542	0.000209048	0.570679
STROKE_AIS	SC_Dorsal.Attention	rs2634074	A	T	-0.0941	0.0121	60.48	5.91e-15	1.25e-05	9.39e-05	0.894441
STROKE_AIS	SC_Dorsal.Attention	rs2758612	T	C	0.0653	0.0111	34.61	3.68e-09	-0.000113513	7.8e-05	0.145513
STROKE_AIS	SC_Dorsal.Attention	rs28469839	A	G	0.1055	0.0211	25	6.07e-07	0.000262554	0.000159768	0.100326
STROKE_AIS	SC_Dorsal.Attention	rs3184504	T	C	0.0779	0.0101	59.49	1.23e-14	-0.000138436	7.32e-05	0.0586584
STROKE_AIS	SC_Dorsal.Attention	rs34212978	T	C	-0.078	0.0164	22.62	2.04e-06	0.000256813	0.000123276	0.0372413
STROKE_AIS	SC_Dorsal.Attention	rs34416434	T	C	-0.1299	0.0263	24.4	7.61e-07	0.000139628	0.000176003	0.427594
STROKE_AIS	SC_Dorsal.Attention	rs35276016	T	C	0.1063	0.02	28.25	9.97e-08	0.000104099	0.000140059	0.457339
STROKE_AIS	SC_Dorsal.Attention	rs36053597	T	C	0.0609	0.0132	21.29	3.78e-06	-9.78e-05	9.93e-05	0.32504
STROKE_AIS	SC_Dorsal.Attention	rs42039	T	C	-0.062	0.012	26.69	2.18e-07	-3.42e-05	8.65e-05	0.692515
STROKE_AIS	SC_Dorsal.Attention	rs473238	T	C	0.0831	0.0147	31.96	1.65e-08	-1.22e-05	0.000110634	0.911881
STROKE_AIS	SC_Dorsal.Attention	rs4932370	A	G	0.0526	0.0106	24.62	6.32e-07	-9.4e-05	7.82e-05	0.229664
STROKE_AIS	SC_Dorsal.Attention	rs4942561	T	G	0.0655	0.0116	31.88	1.77e-08	8.14e-05	8.56e-05	0.341568
STROKE_AIS	SC_Dorsal.Attention	rs55704954	T	C	0.087	0.0178	23.89	9.48e-07	-9.53e-05	0.000121248	0.431718
STROKE_AIS	SC_Dorsal.Attention	rs60102266	T	C	-0.1112	0.0219	25.78	3.98e-07	-0.000259389	0.000158998	0.102821
STROKE_AIS	SC_Dorsal.Attention	rs62182164	C	G	-0.0522	0.0105	24.72	7.32e-07	-2.46e-05	7.87e-05	0.754902
STROKE_AIS	SC_Dorsal.Attention	rs635634	T	C	0.0772	0.0134	33.19	9.18e-09	4.86e-05	9.48e-05	0.608596
STROKE_AIS	SC_Dorsal.Attention	rs6838973	T	C	-0.0499	0.0101	24.41	8.31e-07	2.47e-05	7.44e-05	0.74043
STROKE_AIS	SC_Dorsal.Attention	rs7099238	T	G	0.1335	0.0283	22.25	2.48e-06	-0.000412284	0.000203412	0.0426897
STROKE_AIS	SC_Dorsal.Attention	rs7124178	T	C	-0.055	0.0116	22.48	2.29e-06	1.43e-05	8.6e-05	0.867961
STROKE_AIS	SC_Dorsal.Attention	rs79280766	A	G	0.1518	0.0327	21.55	3.52e-06	-3.79e-05	0.00020271	0.85155
STROKE_AIS	SC_Dorsal.Attention	rs79332111	T	C	-0.0743	0.0156	22.68	1.98e-06	9.27e-05	0.000117318	0.429303
STROKE_AIS	SC_Dorsal.Attention	rs9651613	A	G	0.0533	0.0115	21.48	3.32e-06	2.14e-07	7.99e-05	0.997864
STROKE_AIS	SC_Frontoparietal	rs10777206	T	C	0.0558	0.0115	23.54	1.23e-06	-6.74e-05	5.27e-05	0.20101
STROKE_AIS	SC_Frontoparietal	rs10951550	T	C	-0.0472	0.01	22.28	2.47e-06	4.63e-05	4.65e-05	0.318664
STROKE_AIS	SC_Frontoparietal	rs111254932	A	C	0.1351	0.0288	22.01	2.72e-06	-4.21e-05	0.000164601	0.798045
STROKE_AIS	SC_Frontoparietal	rs11242678	T	C	0.0723	0.0114	40.22	2.7e-10	4.72e-06	5.32e-05	0.929236
STROKE_AIS	SC_Frontoparietal	rs113314714	A	T	0.1442	0.0301	22.95	1.68e-06	0.000239654	0.00013775	0.0819109
STROKE_AIS	SC_Frontoparietal	rs11726275	A	G	-0.0495	0.0105	22.22	2.29e-06	-1.37e-05	4.78e-05	0.774403
STROKE_AIS	SC_Frontoparietal	rs12445022	A	G	0.0555	0.0106	27.41	1.81e-07	4.32e-05	5.02e-05	0.389565
STROKE_AIS	SC_Frontoparietal	rs12562305	A	G	0.1015	0.0205	24.51	7.62e-07	-0.000106651	9.22e-05	0.247393
STROKE_AIS	SC_Frontoparietal	rs147076266	A	G	-0.2231	0.048	21.6	3.4e-06	-0.000104407	0.000194921	0.592213
STROKE_AIS	SC_Frontoparietal	rs1471859	A	C	-0.0471	0.0101	21.75	2.97e-06	1.27e-05	4.75e-05	0.788909
STROKE_AIS	SC_Frontoparietal	rs149070156	T	C	0.18	0.0359	25.14	5.18e-07	-4.92e-05	0.000138876	0.723214
STROKE_AIS	SC_Frontoparietal	rs149520112	T	G	0.2084	0.0438	22.64	1.94e-06	0.000149336	0.000176305	0.396988
STROKE_AIS	SC_Frontoparietal	rs1495900	A	G	-0.0534	0.0115	21.56	3.43e-06	3.44e-05	5.3e-05	0.516707
STROKE_AIS	SC_Frontoparietal	rs1537375	T	C	-0.0535	0.0099	29.2	6.3e-08	-8.24e-05	4.62e-05	0.0741349
STROKE_AIS	SC_Frontoparietal	rs1549758	T	C	0.0556	0.0112	24.64	7.15e-07	-9.84e-05	5.01e-05	0.0496466
STROKE_AIS	SC_Frontoparietal	rs17035646	A	G	0.0542	0.0105	26.65	2.38e-07	-6.82e-05	4.96e-05	0.169532
STROKE_AIS	SC_Frontoparietal	rs17148926	A	C	0.0694	0.014	24.57	7.09e-07	-4.57e-05	6.08e-05	0.452475
STROKE_AIS	SC_Frontoparietal	rs17228325	A	G	-0.106	0.0225	22.19	2.4e-06	0.000164764	0.000100024	0.0995197
STROKE_AIS	SC_Frontoparietal	rs1861107	C	G	-0.1112	0.0244	20.77	4.99e-06	-4.91e-05	0.000118956	0.679526
STROKE_AIS	SC_Frontoparietal	rs1975161	T	C	-0.0547	0.0106	26.63	2.19e-07	-5.68e-05	4.82e-05	0.238538
STROKE_AIS	SC_Frontoparietal	rs2066864	A	G	0.0634	0.0115	30.39	3.51e-08	2.13e-05	5.37e-05	0.692393
STROKE_AIS	SC_Frontoparietal	rs2107595	A	G	0.0882	0.0132	44.65	2.33e-11	-3.37e-06	6.48e-05	0.958551
STROKE_AIS	SC_Frontoparietal	rs2229717	T	G	0.1375	0.0277	24.64	7e-07	1.93e-06	0.000131214	0.988258
STROKE_AIS	SC_Frontoparietal	rs2634074	A	T	-0.0941	0.0121	60.48	5.91e-15	-7.01e-05	5.9e-05	0.234738
STROKE_AIS	SC_Frontoparietal	rs2758612	T	C	0.0653	0.0111	34.61	3.68e-09	-1.88e-05	4.89e-05	0.699865
STROKE_AIS	SC_Frontoparietal	rs28469839	A	G	0.1055	0.0211	25	6.07e-07	7.33e-05	0.000100274	0.464733
STROKE_AIS	SC_Frontoparietal	rs3184504	T	C	0.0779	0.0101	59.49	1.23e-14	4.29e-05	4.6e-05	0.350995
STROKE_AIS	SC_Frontoparietal	rs34212978	T	C	-0.078	0.0164	22.62	2.04e-06	-9.45e-05	7.73e-05	0.221641
STROKE_AIS	SC_Frontoparietal	rs34416434	T	C	-0.1299	0.0263	24.4	7.61e-07	0.000190446	0.000110462	0.0847078
STROKE_AIS	SC_Frontoparietal	rs35276016	T	C	0.1063	0.02	28.25	9.97e-08	-9.5e-05	8.79e-05	0.279861
STROKE_AIS	SC_Frontoparietal	rs36053597	T	C	0.0609	0.0132	21.29	3.78e-06	-4.07e-05	6.24e-05	0.513558
STROKE_AIS	SC_Frontoparietal	rs42039	T	C	-0.062	0.012	26.69	2.18e-07	-4.26e-05	5.43e-05	0.432776
STROKE_AIS	SC_Frontoparietal	rs473238	T	C	0.0831	0.0147	31.96	1.65e-08	-6.1e-05	6.94e-05	0.379997
STROKE_AIS	SC_Frontoparietal	rs4932370	A	G	0.0526	0.0106	24.62	6.32e-07	-1.33e-06	4.91e-05	0.978311
STROKE_AIS	SC_Frontoparietal	rs4942561	T	G	0.0655	0.0116	31.88	1.77e-08	9.49e-05	5.37e-05	0.0773275
STROKE_AIS	SC_Frontoparietal	rs55704954	T	C	0.087	0.0178	23.89	9.48e-07	2.04e-05	7.61e-05	0.788221
STROKE_AIS	SC_Frontoparietal	rs60102266	T	C	-0.1112	0.0219	25.78	3.98e-07	6.97e-05	9.98e-05	0.484986
STROKE_AIS	SC_Frontoparietal	rs62182164	C	G	-0.0522	0.0105	24.72	7.32e-07	9.68e-06	4.94e-05	0.844599
STROKE_AIS	SC_Frontoparietal	rs635634	T	C	0.0772	0.0134	33.19	9.18e-09	0.000100385	5.95e-05	0.0916569
STROKE_AIS	SC_Frontoparietal	rs6838973	T	C	-0.0499	0.0101	24.41	8.31e-07	8.55e-05	4.67e-05	0.0671622
STROKE_AIS	SC_Frontoparietal	rs7099238	T	G	0.1335	0.0283	22.25	2.48e-06	-9.7e-05	0.000127714	0.447683
STROKE_AIS	SC_Frontoparietal	rs7124178	T	C	-0.055	0.0116	22.48	2.29e-06	-4.65e-06	5.4e-05	0.931334
STROKE_AIS	SC_Frontoparietal	rs79280766	A	G	0.1518	0.0327	21.55	3.52e-06	0.000155628	0.000127232	0.221271
STROKE_AIS	SC_Frontoparietal	rs79332111	T	C	-0.0743	0.0156	22.68	1.98e-06	-9.45e-05	7.37e-05	0.199443
STROKE_AIS	SC_Frontoparietal	rs9651613	A	G	0.0533	0.0115	21.48	3.32e-06	0.000114382	5.02e-05	0.0225991
STROKE_AIS	SC_global.sc.fa	rs10777206	T	C	0.0558	0.0115	23.54	1.23e-06	-0.000262637	0.000184014	0.153518
STROKE_AIS	SC_global.sc.fa	rs10951550	T	C	-0.0472	0.01	22.28	2.47e-06	8.51e-05	0.000162107	0.599663
STROKE_AIS	SC_global.sc.fa	rs111254932	A	C	0.1351	0.0288	22.01	2.72e-06	0.000269426	0.000573961	0.638777
STROKE_AIS	SC_global.sc.fa	rs11242678	T	C	0.0723	0.0114	40.22	2.7e-10	-0.00016846	0.000185495	0.363799
STROKE_AIS	SC_global.sc.fa	rs113314714	A	T	0.1442	0.0301	22.95	1.68e-06	-0.000202159	0.000480682	0.674076
STROKE_AIS	SC_global.sc.fa	rs11726275	A	G	-0.0495	0.0105	22.22	2.29e-06	0.000226203	0.000167082	0.1758
STROKE_AIS	SC_global.sc.fa	rs12445022	A	G	0.0555	0.0106	27.41	1.81e-07	-8.77e-05	0.000174962	0.616106
STROKE_AIS	SC_global.sc.fa	rs12562305	A	G	0.1015	0.0205	24.51	7.62e-07	-4.62e-05	0.00032187	0.885786
STROKE_AIS	SC_global.sc.fa	rs147076266	A	G	-0.2231	0.048	21.6	3.4e-06	0.000188349	0.000680533	0.781962
STROKE_AIS	SC_global.sc.fa	rs1471859	A	C	-0.0471	0.0101	21.75	2.97e-06	9.88e-05	0.00016561	0.550885
STROKE_AIS	SC_global.sc.fa	rs149070156	T	C	0.18	0.0359	25.14	5.18e-07	-0.00100032	0.000485204	0.0392519
STROKE_AIS	SC_global.sc.fa	rs149520112	T	G	0.2084	0.0438	22.64	1.94e-06	-0.000512118	0.000614648	0.404747
STROKE_AIS	SC_global.sc.fa	rs1495900	A	G	-0.0534	0.0115	21.56	3.43e-06	8.82e-05	0.000184787	0.63331
STROKE_AIS	SC_global.sc.fa	rs1537375	T	C	-0.0535	0.0099	29.2	6.3e-08	-0.000427056	0.000161178	0.00806429
STROKE_AIS	SC_global.sc.fa	rs1549758	T	C	0.0556	0.0112	24.64	7.15e-07	-8.81e-05	0.000175136	0.614877
STROKE_AIS	SC_global.sc.fa	rs17035646	A	G	0.0542	0.0105	26.65	2.38e-07	0.000167826	0.000173195	0.332554
STROKE_AIS	SC_global.sc.fa	rs17148926	A	C	0.0694	0.014	24.57	7.09e-07	-0.000478674	0.000212312	0.0241694
STROKE_AIS	SC_global.sc.fa	rs17228325	A	G	-0.106	0.0225	22.19	2.4e-06	0.000466034	0.000349139	0.181952
STROKE_AIS	SC_global.sc.fa	rs1861107	C	G	-0.1112	0.0244	20.77	4.99e-06	0.000259759	0.000415165	0.531534
STROKE_AIS	SC_global.sc.fa	rs1975161	T	C	-0.0547	0.0106	26.63	2.19e-07	-0.000462062	0.000167986	0.00595331
STROKE_AIS	SC_global.sc.fa	rs2066864	A	G	0.0634	0.0115	30.39	3.51e-08	3.63e-05	0.000187561	0.8465
STROKE_AIS	SC_global.sc.fa	rs2107595	A	G	0.0882	0.0132	44.65	2.33e-11	0.00036099	0.000225914	0.110077
STROKE_AIS	SC_global.sc.fa	rs2229717	T	G	0.1375	0.0277	24.64	7e-07	-9.82e-05	0.000457872	0.830241
STROKE_AIS	SC_global.sc.fa	rs2634074	A	T	-0.0941	0.0121	60.48	5.91e-15	-0.000175863	0.000205599	0.392355
STROKE_AIS	SC_global.sc.fa	rs2758612	T	C	0.0653	0.0111	34.61	3.68e-09	-0.000327003	0.000170438	0.0550474
STROKE_AIS	SC_global.sc.fa	rs28469839	A	G	0.1055	0.0211	25	6.07e-07	0.000497497	0.000349855	0.155038
STROKE_AIS	SC_global.sc.fa	rs3184504	T	C	0.0779	0.0101	59.49	1.23e-14	4.06e-05	0.00016037	0.800324
STROKE_AIS	SC_global.sc.fa	rs34212978	T	C	-0.078	0.0164	22.62	2.04e-06	0.000518953	0.000270107	0.0547084
STROKE_AIS	SC_global.sc.fa	rs34416434	T	C	-0.1299	0.0263	24.4	7.61e-07	0.000492703	0.0003853	0.200998
STROKE_AIS	SC_global.sc.fa	rs35276016	T	C	0.1063	0.02	28.25	9.97e-08	-0.000216501	0.000306767	0.480351
STROKE_AIS	SC_global.sc.fa	rs36053597	T	C	0.0609	0.0132	21.29	3.78e-06	-0.000276387	0.000217633	0.20411
STROKE_AIS	SC_global.sc.fa	rs42039	T	C	-0.062	0.012	26.69	2.18e-07	2.19e-05	0.000189327	0.908051
STROKE_AIS	SC_global.sc.fa	rs473238	T	C	0.0831	0.0147	31.96	1.65e-08	2.1e-05	0.000242175	0.930775
STROKE_AIS	SC_global.sc.fa	rs4932370	A	G	0.0526	0.0106	24.62	6.32e-07	-0.00025871	0.000171326	0.131045
STROKE_AIS	SC_global.sc.fa	rs4942561	T	G	0.0655	0.0116	31.88	1.77e-08	0.000256847	0.000187441	0.170613
STROKE_AIS	SC_global.sc.fa	rs55704954	T	C	0.087	0.0178	23.89	9.48e-07	-0.000275749	0.000265642	0.299258
STROKE_AIS	SC_global.sc.fa	rs60102266	T	C	-0.1112	0.0219	25.78	3.98e-07	-7.71e-05	0.000348263	0.824897
STROKE_AIS	SC_global.sc.fa	rs62182164	C	G	-0.0522	0.0105	24.72	7.32e-07	0.000429469	0.000172335	0.0127076
STROKE_AIS	SC_global.sc.fa	rs635634	T	C	0.0772	0.0134	33.19	9.18e-09	-0.000192096	0.000207676	0.354988
STROKE_AIS	SC_global.sc.fa	rs6838973	T	C	-0.0499	0.0101	24.41	8.31e-07	6.43e-05	0.000162964	0.693257
STROKE_AIS	SC_global.sc.fa	rs7099238	T	G	0.1335	0.0283	22.25	2.48e-06	-0.000753097	0.00044571	0.0911073
STROKE_AIS	SC_global.sc.fa	rs7124178	T	C	-0.055	0.0116	22.48	2.29e-06	9.25e-05	0.000188344	0.623161
STROKE_AIS	SC_global.sc.fa	rs79280766	A	G	0.1518	0.0327	21.55	3.52e-06	0.000478296	0.000443978	0.281359
STROKE_AIS	SC_global.sc.fa	rs79332111	T	C	-0.0743	0.0156	22.68	1.98e-06	1.69e-05	0.00025696	0.947586
STROKE_AIS	SC_global.sc.fa	rs9651613	A	G	0.0533	0.0115	21.48	3.32e-06	8.62e-05	0.000175033	0.622346
STROKE_AIS	SC_Limbic	rs10777206	T	C	0.0558	0.0115	23.54	1.23e-06	-0.000113814	0.000206785	0.582054
STROKE_AIS	SC_Limbic	rs10951550	T	C	-0.0472	0.01	22.28	2.47e-06	0.000139045	0.000181893	0.444618
STROKE_AIS	SC_Limbic	rs111254932	A	C	0.1351	0.0288	22.01	2.72e-06	4.11e-05	0.000644669	0.949226
STROKE_AIS	SC_Limbic	rs11242678	T	C	0.0723	0.0114	40.22	2.7e-10	-0.000202561	0.000208056	0.330271
STROKE_AIS	SC_Limbic	rs113314714	A	T	0.1442	0.0301	22.95	1.68e-06	0.000281953	0.000539015	0.600917
STROKE_AIS	SC_Limbic	rs11726275	A	G	-0.0495	0.0105	22.22	2.29e-06	0.000115822	0.000186648	0.53491
STROKE_AIS	SC_Limbic	rs12445022	A	G	0.0555	0.0106	27.41	1.81e-07	0.000194257	0.00019619	0.322112
STROKE_AIS	SC_Limbic	rs12562305	A	G	0.1015	0.0205	24.51	7.62e-07	7.53e-05	0.000360922	0.834731
STROKE_AIS	SC_Limbic	rs147076266	A	G	-0.2231	0.048	21.6	3.4e-06	0.000302704	0.000763069	0.691598
STROKE_AIS	SC_Limbic	rs1471859	A	C	-0.0471	0.0101	21.75	2.97e-06	-0.000227265	0.000185628	0.220849
STROKE_AIS	SC_Limbic	rs149070156	T	C	0.18	0.0359	25.14	5.18e-07	-2.23e-05	0.000543735	0.967327
STROKE_AIS	SC_Limbic	rs149520112	T	G	0.2084	0.0438	22.64	1.94e-06	-0.000134088	0.000690066	0.845933
STROKE_AIS	SC_Limbic	rs1495900	A	G	-0.0534	0.0115	21.56	3.43e-06	0.000270227	0.000207327	0.192455
STROKE_AIS	SC_Limbic	rs1537375	T	C	-0.0535	0.0099	29.2	6.3e-08	0.000197474	0.000180694	0.274466
STROKE_AIS	SC_Limbic	rs1549758	T	C	0.0556	0.0112	24.64	7.15e-07	-0.000209796	0.000196363	0.285349
STROKE_AIS	SC_Limbic	rs17035646	A	G	0.0542	0.0105	26.65	2.38e-07	-7.02e-05	0.000194117	0.71772
STROKE_AIS	SC_Limbic	rs17148926	A	C	0.0694	0.014	24.57	7.09e-07	-0.00039475	0.000238129	0.0973891
STROKE_AIS	SC_Limbic	rs17228325	A	G	-0.106	0.0225	22.19	2.4e-06	0.000452299	0.000391511	0.247995
STROKE_AIS	SC_Limbic	rs1861107	C	G	-0.1112	0.0244	20.77	4.99e-06	9.29e-05	0.000465244	0.841699
STROKE_AIS	SC_Limbic	rs1975161	T	C	-0.0547	0.0106	26.63	2.19e-07	-0.0001514	0.000188291	0.421363
STROKE_AIS	SC_Limbic	rs2066864	A	G	0.0634	0.0115	30.39	3.51e-08	-0.000366905	0.000210314	0.0810756
STROKE_AIS	SC_Limbic	rs2107595	A	G	0.0882	0.0132	44.65	2.33e-11	0.000359958	0.00025364	0.155862
STROKE_AIS	SC_Limbic	rs2229717	T	G	0.1375	0.0277	24.64	7e-07	0.000510417	0.000513496	0.320232
STROKE_AIS	SC_Limbic	rs2634074	A	T	-0.0941	0.0121	60.48	5.91e-15	-0.000204846	0.000230599	0.374379
STROKE_AIS	SC_Limbic	rs2758612	T	C	0.0653	0.0111	34.61	3.68e-09	0.000176735	0.000191135	0.355153
STROKE_AIS	SC_Limbic	rs28469839	A	G	0.1055	0.0211	25	6.07e-07	0.000551445	0.000392385	0.159926
STROKE_AIS	SC_Limbic	rs3184504	T	C	0.0779	0.0101	59.49	1.23e-14	-0.000355542	0.000179841	0.0480566
STROKE_AIS	SC_Limbic	rs34212978	T	C	-0.078	0.0164	22.62	2.04e-06	0.000324339	0.000302522	0.283679
STROKE_AIS	SC_Limbic	rs34416434	T	C	-0.1299	0.0263	24.4	7.61e-07	5.38e-05	0.000432337	0.900937
STROKE_AIS	SC_Limbic	rs35276016	T	C	0.1063	0.02	28.25	9.97e-08	-0.000602932	0.000344023	0.0796849
STROKE_AIS	SC_Limbic	rs36053597	T	C	0.0609	0.0132	21.29	3.78e-06	-0.000407384	0.000244056	0.0950867
STROKE_AIS	SC_Limbic	rs42039	T	C	-0.062	0.012	26.69	2.18e-07	0.000446651	0.000212317	0.0354155
STROKE_AIS	SC_Limbic	rs473238	T	C	0.0831	0.0147	31.96	1.65e-08	-0.000318064	0.00027142	0.241269
STROKE_AIS	SC_Limbic	rs4932370	A	G	0.0526	0.0106	24.62	6.32e-07	0.000254937	0.000192146	0.184591
STROKE_AIS	SC_Limbic	rs4942561	T	G	0.0655	0.0116	31.88	1.77e-08	-0.000162072	0.000210238	0.440774
STROKE_AIS	SC_Limbic	rs55704954	T	C	0.087	0.0178	23.89	9.48e-07	0.000135363	0.000297843	0.649489
STROKE_AIS	SC_Limbic	rs60102266	T	C	-0.1112	0.0219	25.78	3.98e-07	-1.78e-05	0.000390571	0.963696
STROKE_AIS	SC_Limbic	rs62182164	C	G	-0.0522	0.0105	24.72	7.32e-07	0.000205502	0.000193288	0.287707
STROKE_AIS	SC_Limbic	rs635634	T	C	0.0772	0.0134	33.19	9.18e-09	0.000105877	0.000232914	0.649418
STROKE_AIS	SC_Limbic	rs6838973	T	C	-0.0499	0.0101	24.41	8.31e-07	-0.00015818	0.000182821	0.386927
STROKE_AIS	SC_Limbic	rs7099238	T	G	0.1335	0.0283	22.25	2.48e-06	-0.000592671	0.000499448	0.235377
STROKE_AIS	SC_Limbic	rs7124178	T	C	-0.055	0.0116	22.48	2.29e-06	3.6e-05	0.000211161	0.86462
STROKE_AIS	SC_Limbic	rs79280766	A	G	0.1518	0.0327	21.55	3.52e-06	-0.000553427	0.000497924	0.266378
STROKE_AIS	SC_Limbic	rs79332111	T	C	-0.0743	0.0156	22.68	1.98e-06	-1.6e-05	0.000288367	0.955756
STROKE_AIS	SC_Limbic	rs9651613	A	G	0.0533	0.0115	21.48	3.32e-06	0.000328348	0.00019626	0.0943358
STROKE_AIS	SC_Somatomotor	rs10777206	T	C	0.0558	0.0115	23.54	1.23e-06	-0.000197617	0.000202321	0.328704
STROKE_AIS	SC_Somatomotor	rs10951550	T	C	-0.0472	0.01	22.28	2.47e-06	0.000215803	0.0001785	0.226684
STROKE_AIS	SC_Somatomotor	rs111254932	A	C	0.1351	0.0288	22.01	2.72e-06	-0.00113818	0.000632638	0.0720169
STROKE_AIS	SC_Somatomotor	rs11242678	T	C	0.0723	0.0114	40.22	2.7e-10	5.03e-05	0.000204286	0.805591
STROKE_AIS	SC_Somatomotor	rs113314714	A	T	0.1442	0.0301	22.95	1.68e-06	0.000662186	0.000529615	0.211197
STROKE_AIS	SC_Somatomotor	rs11726275	A	G	-0.0495	0.0105	22.22	2.29e-06	0.000214433	0.000183898	0.243609
STROKE_AIS	SC_Somatomotor	rs12445022	A	G	0.0555	0.0106	27.41	1.81e-07	-0.000431947	0.00019239	0.0247678
STROKE_AIS	SC_Somatomotor	rs12562305	A	G	0.1015	0.0205	24.51	7.62e-07	0.000358418	0.000354425	0.3119
STROKE_AIS	SC_Somatomotor	rs147076266	A	G	-0.2231	0.048	21.6	3.4e-06	0.00206665	0.000749505	0.00583177
STROKE_AIS	SC_Somatomotor	rs1471859	A	C	-0.0471	0.0101	21.75	2.97e-06	-0.000277838	0.000182433	0.127784
STROKE_AIS	SC_Somatomotor	rs149070156	T	C	0.18	0.0359	25.14	5.18e-07	-0.000290823	0.000534307	0.58624
STROKE_AIS	SC_Somatomotor	rs149520112	T	G	0.2084	0.0438	22.64	1.94e-06	-0.000316989	0.000677245	0.639748
STROKE_AIS	SC_Somatomotor	rs1495900	A	G	-0.0534	0.0115	21.56	3.43e-06	1.32e-05	0.000203529	0.948461
STROKE_AIS	SC_Somatomotor	rs1537375	T	C	-0.0535	0.0099	29.2	6.3e-08	-1.95e-05	0.000177482	0.912356
STROKE_AIS	SC_Somatomotor	rs1549758	T	C	0.0556	0.0112	24.64	7.15e-07	3.11e-05	0.000192622	0.871901
STROKE_AIS	SC_Somatomotor	rs17035646	A	G	0.0542	0.0105	26.65	2.38e-07	4.39e-05	0.000190641	0.817861
STROKE_AIS	SC_Somatomotor	rs17148926	A	C	0.0694	0.014	24.57	7.09e-07	9.69e-05	0.000233688	0.678471
STROKE_AIS	SC_Somatomotor	rs17228325	A	G	-0.106	0.0225	22.19	2.4e-06	0.000789447	0.000384465	0.0400489
STROKE_AIS	SC_Somatomotor	rs1861107	C	G	-0.1112	0.0244	20.77	4.99e-06	6.79e-05	0.000457082	0.881856
STROKE_AIS	SC_Somatomotor	rs1975161	T	C	-0.0547	0.0106	26.63	2.19e-07	-0.000273752	0.000185058	0.139081
STROKE_AIS	SC_Somatomotor	rs2066864	A	G	0.0634	0.0115	30.39	3.51e-08	-0.000206678	0.000206537	0.31699
STROKE_AIS	SC_Somatomotor	rs2107595	A	G	0.0882	0.0132	44.65	2.33e-11	0.000699719	0.000248945	0.00494705
STROKE_AIS	SC_Somatomotor	rs2229717	T	G	0.1375	0.0277	24.64	7e-07	2.45e-05	0.000504245	0.96131
STROKE_AIS	SC_Somatomotor	rs2634074	A	T	-0.0941	0.0121	60.48	5.91e-15	-3.1e-05	0.000226652	0.89136
STROKE_AIS	SC_Somatomotor	rs2758612	T	C	0.0653	0.0111	34.61	3.68e-09	-0.000159103	0.000187604	0.396404
STROKE_AIS	SC_Somatomotor	rs28469839	A	G	0.1055	0.0211	25	6.07e-07	4.59e-06	0.000385398	0.990499
STROKE_AIS	SC_Somatomotor	rs3184504	T	C	0.0779	0.0101	59.49	1.23e-14	-0.000209213	0.000176607	0.236178
STROKE_AIS	SC_Somatomotor	rs34212978	T	C	-0.078	0.0164	22.62	2.04e-06	0.000391158	0.000297342	0.188349
STROKE_AIS	SC_Somatomotor	rs34416434	T	C	-0.1299	0.0263	24.4	7.61e-07	0.000315188	0.000424348	0.457636
STROKE_AIS	SC_Somatomotor	rs35276016	T	C	0.1063	0.02	28.25	9.97e-08	-0.000253526	0.000337836	0.452998
STROKE_AIS	SC_Somatomotor	rs36053597	T	C	0.0609	0.0132	21.29	3.78e-06	-0.00016482	0.000239633	0.491585
STROKE_AIS	SC_Somatomotor	rs42039	T	C	-0.062	0.012	26.69	2.18e-07	2.29e-05	0.000208493	0.912378
STROKE_AIS	SC_Somatomotor	rs473238	T	C	0.0831	0.0147	31.96	1.65e-08	-3.68e-05	0.000266819	0.89042
STROKE_AIS	SC_Somatomotor	rs4932370	A	G	0.0526	0.0106	24.62	6.32e-07	0.000215511	0.000188682	0.253385
STROKE_AIS	SC_Somatomotor	rs4942561	T	G	0.0655	0.0116	31.88	1.77e-08	6.4e-05	0.000206469	0.756498
STROKE_AIS	SC_Somatomotor	rs55704954	T	C	0.087	0.0178	23.89	9.48e-07	0.000363077	0.000292175	0.214003
STROKE_AIS	SC_Somatomotor	rs60102266	T	C	-0.1112	0.0219	25.78	3.98e-07	-0.000925282	0.000383559	0.0158575
STROKE_AIS	SC_Somatomotor	rs62182164	C	G	-0.0522	0.0105	24.72	7.32e-07	5.25e-05	0.000189732	0.781923
STROKE_AIS	SC_Somatomotor	rs635634	T	C	0.0772	0.0134	33.19	9.18e-09	-5.03e-05	0.000228714	0.825832
STROKE_AIS	SC_Somatomotor	rs6838973	T	C	-0.0499	0.0101	24.41	8.31e-07	2.89e-05	0.000179477	0.872137
STROKE_AIS	SC_Somatomotor	rs7099238	T	G	0.1335	0.0283	22.25	2.48e-06	6.43e-05	0.000490802	0.895772
STROKE_AIS	SC_Somatomotor	rs7124178	T	C	-0.055	0.0116	22.48	2.29e-06	1.46e-05	0.00020742	0.943975
STROKE_AIS	SC_Somatomotor	rs79280766	A	G	0.1518	0.0327	21.55	3.52e-06	-0.000875911	0.000488922	0.0732237
STROKE_AIS	SC_Somatomotor	rs79332111	T	C	-0.0743	0.0156	22.68	1.98e-06	0.000661524	0.000282918	0.0193845
STROKE_AIS	SC_Somatomotor	rs9651613	A	G	0.0533	0.0115	21.48	3.32e-06	0.000302524	0.000192785	0.116608
STROKE_AIS	SC_Ventral.Attention	rs10777206	T	C	0.0558	0.0115	23.54	1.23e-06	-0.000119838	5.45e-05	0.0279872
STROKE_AIS	SC_Ventral.Attention	rs10951550	T	C	-0.0472	0.01	22.28	2.47e-06	-3.63e-05	4.8e-05	0.449368
STROKE_AIS	SC_Ventral.Attention	rs111254932	A	C	0.1351	0.0288	22.01	2.72e-06	0.000115356	0.000170244	0.498038
STROKE_AIS	SC_Ventral.Attention	rs11242678	T	C	0.0723	0.0114	40.22	2.7e-10	-1.14e-05	5.5e-05	0.836162
STROKE_AIS	SC_Ventral.Attention	rs113314714	A	T	0.1442	0.0301	22.95	1.68e-06	1.92e-05	0.000142429	0.892541
STROKE_AIS	SC_Ventral.Attention	rs11726275	A	G	-0.0495	0.0105	22.22	2.29e-06	1.65e-05	4.95e-05	0.738998
STROKE_AIS	SC_Ventral.Attention	rs12445022	A	G	0.0555	0.0106	27.41	1.81e-07	1.24e-05	5.18e-05	0.81124
STROKE_AIS	SC_Ventral.Attention	rs12562305	A	G	0.1015	0.0205	24.51	7.62e-07	4.75e-05	9.54e-05	0.618286
STROKE_AIS	SC_Ventral.Attention	rs147076266	A	G	-0.2231	0.048	21.6	3.4e-06	-7.87e-05	0.000201703	0.696376
STROKE_AIS	SC_Ventral.Attention	rs1471859	A	C	-0.0471	0.0101	21.75	2.97e-06	0.000115399	4.91e-05	0.0186813
STROKE_AIS	SC_Ventral.Attention	rs149070156	T	C	0.18	0.0359	25.14	5.18e-07	0.000256414	0.000143679	0.0743347
STROKE_AIS	SC_Ventral.Attention	rs149520112	T	G	0.2084	0.0438	22.64	1.94e-06	6.04e-05	0.000182333	0.740285
STROKE_AIS	SC_Ventral.Attention	rs1495900	A	G	-0.0534	0.0115	21.56	3.43e-06	4.56e-06	5.49e-05	0.93376
STROKE_AIS	SC_Ventral.Attention	rs1537375	T	C	-0.0535	0.0099	29.2	6.3e-08	4.25e-05	4.78e-05	0.373265
STROKE_AIS	SC_Ventral.Attention	rs1549758	T	C	0.0556	0.0112	24.64	7.15e-07	-0.0001	5.19e-05	0.0543116
STROKE_AIS	SC_Ventral.Attention	rs17035646	A	G	0.0542	0.0105	26.65	2.38e-07	7.02e-05	5.13e-05	0.171221
STROKE_AIS	SC_Ventral.Attention	rs17148926	A	C	0.0694	0.014	24.57	7.09e-07	3.46e-05	6.29e-05	0.581896
STROKE_AIS	SC_Ventral.Attention	rs17228325	A	G	-0.106	0.0225	22.19	2.4e-06	0.000198824	0.000103446	0.0546164
STROKE_AIS	SC_Ventral.Attention	rs1861107	C	G	-0.1112	0.0244	20.77	4.99e-06	-1.48e-05	0.000123064	0.90409
STROKE_AIS	SC_Ventral.Attention	rs1975161	T	C	-0.0547	0.0106	26.63	2.19e-07	8.22e-06	4.98e-05	0.868879
STROKE_AIS	SC_Ventral.Attention	rs2066864	A	G	0.0634	0.0115	30.39	3.51e-08	-2.78e-05	5.56e-05	0.617634
STROKE_AIS	SC_Ventral.Attention	rs2107595	A	G	0.0882	0.0132	44.65	2.33e-11	-6.13e-05	6.7e-05	0.360731
STROKE_AIS	SC_Ventral.Attention	rs2229717	T	G	0.1375	0.0277	24.64	7e-07	-0.000236497	0.000135728	0.0814457
STROKE_AIS	SC_Ventral.Attention	rs2634074	A	T	-0.0941	0.0121	60.48	5.91e-15	-7.53e-05	6.1e-05	0.216597
STROKE_AIS	SC_Ventral.Attention	rs2758612	T	C	0.0653	0.0111	34.61	3.68e-09	7.04e-05	5.06e-05	0.164272
STROKE_AIS	SC_Ventral.Attention	rs28469839	A	G	0.1055	0.0211	25	6.07e-07	-5.53e-05	0.000103737	0.594318
STROKE_AIS	SC_Ventral.Attention	rs3184504	T	C	0.0779	0.0101	59.49	1.23e-14	6.33e-06	4.75e-05	0.894063
STROKE_AIS	SC_Ventral.Attention	rs34212978	T	C	-0.078	0.0164	22.62	2.04e-06	-6.35e-06	8e-05	0.936729
STROKE_AIS	SC_Ventral.Attention	rs34416434	T	C	-0.1299	0.0263	24.4	7.61e-07	2.14e-05	0.000114233	0.851309
STROKE_AIS	SC_Ventral.Attention	rs35276016	T	C	0.1063	0.02	28.25	9.97e-08	5.66e-05	9.09e-05	0.533978
STROKE_AIS	SC_Ventral.Attention	rs36053597	T	C	0.0609	0.0132	21.29	3.78e-06	-6.38e-05	6.45e-05	0.32267
STROKE_AIS	SC_Ventral.Attention	rs42039	T	C	-0.062	0.012	26.69	2.18e-07	4.46e-05	5.61e-05	0.426578
STROKE_AIS	SC_Ventral.Attention	rs473238	T	C	0.0831	0.0147	31.96	1.65e-08	5.9e-05	7.18e-05	0.41136
STROKE_AIS	SC_Ventral.Attention	rs4932370	A	G	0.0526	0.0106	24.62	6.32e-07	6.35e-06	5.08e-05	0.900482
STROKE_AIS	SC_Ventral.Attention	rs4942561	T	G	0.0655	0.0116	31.88	1.77e-08	-2.18e-05	5.56e-05	0.694706
STROKE_AIS	SC_Ventral.Attention	rs55704954	T	C	0.087	0.0178	23.89	9.48e-07	-4.7e-05	7.87e-05	0.550961
STROKE_AIS	SC_Ventral.Attention	rs60102266	T	C	-0.1112	0.0219	25.78	3.98e-07	3.12e-05	0.000103243	0.762521
STROKE_AIS	SC_Ventral.Attention	rs62182164	C	G	-0.0522	0.0105	24.72	7.32e-07	5.04e-05	5.11e-05	0.323988
STROKE_AIS	SC_Ventral.Attention	rs635634	T	C	0.0772	0.0134	33.19	9.18e-09	-1.9e-05	6.16e-05	0.757461
STROKE_AIS	SC_Ventral.Attention	rs6838973	T	C	-0.0499	0.0101	24.41	8.31e-07	-7.86e-06	4.83e-05	0.870886
STROKE_AIS	SC_Ventral.Attention	rs7099238	T	G	0.1335	0.0283	22.25	2.48e-06	-6.72e-05	0.000132091	0.610851
STROKE_AIS	SC_Ventral.Attention	rs7124178	T	C	-0.055	0.0116	22.48	2.29e-06	1.64e-05	5.58e-05	0.768903
STROKE_AIS	SC_Ventral.Attention	rs79280766	A	G	0.1518	0.0327	21.55	3.52e-06	1.4e-05	0.000131621	0.915273
STROKE_AIS	SC_Ventral.Attention	rs79332111	T	C	-0.0743	0.0156	22.68	1.98e-06	-2.18e-06	7.62e-05	0.97712
STROKE_AIS	SC_Ventral.Attention	rs9651613	A	G	0.0533	0.0115	21.48	3.32e-06	-4.15e-05	5.19e-05	0.423983
STROKE_AIS	SC_Visual	rs10777206	T	C	0.0558	0.0115	23.54	1.23e-06	-8.33e-05	0.000421627	0.843423
STROKE_AIS	SC_Visual	rs10951550	T	C	-0.0472	0.01	22.28	2.47e-06	-0.000454121	0.000372136	0.222361
STROKE_AIS	SC_Visual	rs111254932	A	C	0.1351	0.0288	22.01	2.72e-06	0.00305138	0.00131959	0.0207663
STROKE_AIS	SC_Visual	rs11242678	T	C	0.0723	0.0114	40.22	2.7e-10	0.000226297	0.000426115	0.595375
STROKE_AIS	SC_Visual	rs113314714	A	T	0.1442	0.0301	22.95	1.68e-06	-0.00297616	0.0011039	0.0070219
STROKE_AIS	SC_Visual	rs11726275	A	G	-0.0495	0.0105	22.22	2.29e-06	-0.000376687	0.000383765	0.326329
STROKE_AIS	SC_Visual	rs12445022	A	G	0.0555	0.0106	27.41	1.81e-07	-0.000414717	0.000401776	0.301986
STROKE_AIS	SC_Visual	rs12562305	A	G	0.1015	0.0205	24.51	7.62e-07	0.000107285	0.00073921	0.884606
STROKE_AIS	SC_Visual	rs147076266	A	G	-0.2231	0.048	21.6	3.4e-06	-0.000112713	0.00156343	0.942528
STROKE_AIS	SC_Visual	rs1471859	A	C	-0.0471	0.0101	21.75	2.97e-06	-2.21e-05	0.000380325	0.95361
STROKE_AIS	SC_Visual	rs149070156	T	C	0.18	0.0359	25.14	5.18e-07	0.00026558	0.00111361	0.811507
STROKE_AIS	SC_Visual	rs149520112	T	G	0.2084	0.0438	22.64	1.94e-06	0.000393791	0.00141143	0.780246
STROKE_AIS	SC_Visual	rs1495900	A	G	-0.0534	0.0115	21.56	3.43e-06	0.000431529	0.000424808	0.309725
STROKE_AIS	SC_Visual	rs1537375	T	C	-0.0535	0.0099	29.2	6.3e-08	0.000300846	0.000370186	0.416405
STROKE_AIS	SC_Visual	rs1549758	T	C	0.0556	0.0112	24.64	7.15e-07	-0.00054398	0.000402123	0.176143
STROKE_AIS	SC_Visual	rs17035646	A	G	0.0542	0.0105	26.65	2.38e-07	0.000206047	0.00039726	0.603995
STROKE_AIS	SC_Visual	rs17148926	A	C	0.0694	0.014	24.57	7.09e-07	-0.000654524	0.000487494	0.179405
STROKE_AIS	SC_Visual	rs17228325	A	G	-0.106	0.0225	22.19	2.4e-06	-0.000169533	0.000801937	0.832574
STROKE_AIS	SC_Visual	rs1861107	C	G	-0.1112	0.0244	20.77	4.99e-06	-0.000878618	0.000953154	0.356642
STROKE_AIS	SC_Visual	rs1975161	T	C	-0.0547	0.0106	26.63	2.19e-07	-0.000484157	0.00038584	0.209559
STROKE_AIS	SC_Visual	rs2066864	A	G	0.0634	0.0115	30.39	3.51e-08	0.000848468	0.000430739	0.0488736
STROKE_AIS	SC_Visual	rs2107595	A	G	0.0882	0.0132	44.65	2.33e-11	-0.000523952	0.000519444	0.31314
STROKE_AIS	SC_Visual	rs2229717	T	G	0.1375	0.0277	24.64	7e-07	-0.00037093	0.00105172	0.724326
STROKE_AIS	SC_Visual	rs2634074	A	T	-0.0941	0.0121	60.48	5.91e-15	-0.000673663	0.000472197	0.153693
STROKE_AIS	SC_Visual	rs2758612	T	C	0.0653	0.0111	34.61	3.68e-09	-0.000410583	0.000391973	0.294891
STROKE_AIS	SC_Visual	rs28469839	A	G	0.1055	0.0211	25	6.07e-07	0.000137574	0.000803818	0.864107
STROKE_AIS	SC_Visual	rs3184504	T	C	0.0779	0.0101	59.49	1.23e-14	-0.000235831	0.000368365	0.522042
STROKE_AIS	SC_Visual	rs34212978	T	C	-0.078	0.0164	22.62	2.04e-06	0.000755846	0.000619656	0.22256
STROKE_AIS	SC_Visual	rs34416434	T	C	-0.1299	0.0263	24.4	7.61e-07	0.000576153	0.000885819	0.515428
STROKE_AIS	SC_Visual	rs35276016	T	C	0.1063	0.02	28.25	9.97e-08	-0.00044996	0.000704641	0.523111
STROKE_AIS	SC_Visual	rs36053597	T	C	0.0609	0.0132	21.29	3.78e-06	-0.00039567	0.000499905	0.428666
STROKE_AIS	SC_Visual	rs42039	T	C	-0.062	0.012	26.69	2.18e-07	0.0008433	0.000434858	0.0524827
STROKE_AIS	SC_Visual	rs473238	T	C	0.0831	0.0147	31.96	1.65e-08	0.000140507	0.000556374	0.800625
STROKE_AIS	SC_Visual	rs4932370	A	G	0.0526	0.0106	24.62	6.32e-07	0.000810432	0.000393516	0.0394611
STROKE_AIS	SC_Visual	rs4942561	T	G	0.0655	0.0116	31.88	1.77e-08	0.00077877	0.000430615	0.0705407
STROKE_AIS	SC_Visual	rs55704954	T	C	0.087	0.0178	23.89	9.48e-07	0.000130471	0.000609621	0.830534
STROKE_AIS	SC_Visual	rs60102266	T	C	-0.1112	0.0219	25.78	3.98e-07	-0.0001012	0.000800118	0.899352
STROKE_AIS	SC_Visual	rs62182164	C	G	-0.0522	0.0105	24.72	7.32e-07	0.000605782	0.000395493	0.125607
STROKE_AIS	SC_Visual	rs635634	T	C	0.0772	0.0134	33.19	9.18e-09	0.000550119	0.000477024	0.248828
STROKE_AIS	SC_Visual	rs6838973	T	C	-0.0499	0.0101	24.41	8.31e-07	0.000243408	0.000374168	0.515355
STROKE_AIS	SC_Visual	rs7099238	T	G	0.1335	0.0283	22.25	2.48e-06	-0.0011743	0.00102298	0.251012
STROKE_AIS	SC_Visual	rs7124178	T	C	-0.055	0.0116	22.48	2.29e-06	-0.000164861	0.000432663	0.703179
STROKE_AIS	SC_Visual	rs79280766	A	G	0.1518	0.0327	21.55	3.52e-06	0.000204526	0.00101983	0.841054
STROKE_AIS	SC_Visual	rs79332111	T	C	-0.0743	0.0156	22.68	1.98e-06	-0.000806823	0.000590556	0.171887
STROKE_AIS	SC_Visual	rs9651613	A	G	0.0533	0.0115	21.48	3.32e-06	-0.000424017	0.000401932	0.291461
STROKE_LAS	FC_Default	rs10820405	A	G	-0.1812	0.0331	29.97	4.508e-08	7.64981e-05	9.11983e-05	0.401585
STROKE_LAS	FC_Default	rs114667237	A	G	0.4516	0.0925	23.84	1.046e-06	-0.000791626	0.000296118	0.00751517
STROKE_LAS	FC_Default	rs117270164	A	G	-0.5915	0.1234	22.98	1.654e-06	0.000334902	0.000301213	0.266216
STROKE_LAS	FC_Default	rs12124533	T	C	0.1499	0.0278	29.07	6.732e-08	-6.83396e-05	8.28549e-05	0.409488
STROKE_LAS	FC_Default	rs12130936	T	C	-0.4477	0.0882	25.77	3.823e-07	0.000274193	0.000244621	0.262347
STROKE_LAS	FC_Default	rs137865305	A	G	0.5381	0.1056	25.97	3.466e-07	3.42165e-06	0.000198729	0.986263
STROKE_LAS	FC_Default	rs142395500	A	G	0.4295	0.0869	24.43	7.609e-07	-3.13905e-05	0.000217779	0.885392
STROKE_LAS	FC_Default	rs142532801	T	C	0.3658	0.0798	21.01	4.546e-06	-0.00019798	0.000229371	0.388067
STROKE_LAS	FC_Default	rs150188940	A	G	-0.4659	0.0994	21.97	2.733e-06	-4.9761e-06	0.000248357	0.984015
STROKE_LAS	FC_Default	rs150849782	C	G	0.6812	0.1436	22.5	2.112e-06	-8.83871e-05	0.00035176	0.801607
STROKE_LAS	FC_Default	rs150994262	A	G	0.766	0.1609	22.66	1.936e-06	0.000193708	0.000415256	0.640877
STROKE_LAS	FC_Default	rs151166754	T	C	0.4759	0.0985	23.34	1.35e-06	-0.000357271	0.000261522	0.171913
STROKE_LAS	FC_Default	rs17612742	T	C	-0.1764	0.0361	23.88	1.052e-06	-9.01712e-05	0.000103262	0.382549
STROKE_LAS	FC_Default	rs198759	A	G	-0.451	0.0918	24.14	8.966e-07	0.00034419	0.000251103	0.170479
STROKE_LAS	FC_Default	rs2107595	A	G	0.2358	0.0319	54.64	1.442e-13	-9.54831e-05	9.96887e-05	0.338167
STROKE_LAS	FC_Default	rs2117291	T	C	0.1895	0.0415	20.85	4.955e-06	0.000226139	0.000123732	0.0676158
STROKE_LAS	FC_Default	rs2487486	T	G	-0.6198	0.133	21.72	3.162e-06	-3.19889e-05	0.000331282	0.923076
STROKE_LAS	FC_Default	rs2602482	A	G	0.6177	0.1301	22.54	2.042e-06	-0.000583179	0.000355972	0.101379
STROKE_LAS	FC_Default	rs4304924	A	G	0.1158	0.0251	21.28	3.947e-06	-2.36944e-05	7.17547e-05	0.741242
STROKE_LAS	FC_Default	rs476762	A	T	0.201	0.0353	32.42	1.222e-08	9.95068e-05	0.000106642	0.350783
STROKE_LAS	FC_Default	rs505922	T	C	-0.1371	0.0281	23.8	1.105e-06	1.56585e-05	7.64633e-05	0.837742
STROKE_LAS	FC_Default	rs56393506	T	C	0.1878	0.0355	27.99	1.256e-07	-3.89368e-05	9.8568e-05	0.692828
STROKE_LAS	FC_Default	rs57848797	T	C	-0.5861	0.1227	22.82	1.793e-06	-0.000763483	0.000374123	0.0412893
STROKE_LAS	FC_Default	rs60928814	A	G	0.1601	0.0345	21.53	3.443e-06	0.0001245	8.57055e-05	0.146334
STROKE_LAS	FC_Default	rs66824660	A	C	0.3734	0.0814	21.04	4.493e-06	8.98701e-05	0.000214295	0.674946
STROKE_LAS	FC_Default	rs71486349	T	G	0.4222	0.0905	21.76	3.073e-06	-4.40231e-05	0.000263435	0.867284
STROKE_LAS	FC_Default	rs72845421	T	C	0.4032	0.0873	21.33	3.826e-06	-6.49938e-05	0.000207786	0.754441
STROKE_LAS	FC_Default	rs73175633	C	G	0.4777	0.1034	21.34	3.821e-06	-7.83713e-05	0.000282452	0.781424
STROKE_LAS	FC_Default	rs76263261	T	C	-0.4149	0.0894	21.54	3.43e-06	9.91749e-05	0.00023157	0.668457
STROKE_LAS	FC_Default	rs7647426	C	G	-0.3401	0.0657	26.8	2.292e-07	2.51569e-06	0.00021507	0.990667
STROKE_LAS	FC_Default	rs78030362	A	G	-0.2512	0.0479	27.5	1.534e-07	0.00024665	0.000134456	0.0666034
STROKE_LAS	FC_Default	rs78223716	A	G	-0.4367	0.0937	21.72	3.169e-06	8.26691e-05	0.000230292	0.719617
STROKE_LAS	FC_Default	rs79651785	A	G	0.6238	0.1336	21.8	3e-06	8.17354e-05	0.000326142	0.802116
STROKE_LAS	FC_Default	rs79680958	A	G	0.2475	0.0503	24.21	8.602e-07	-2.81453e-05	0.000145743	0.84687
STROKE_LAS	FC_Dorsal.Attention	rs10820405	A	G	-0.1812	0.0331	29.97	4.508e-08	-0.00010917	6.18968e-05	0.0777886
STROKE_LAS	FC_Dorsal.Attention	rs114667237	A	G	0.4516	0.0925	23.84	1.046e-06	0.000166425	0.000201026	0.407747
STROKE_LAS	FC_Dorsal.Attention	rs117270164	A	G	-0.5915	0.1234	22.98	1.654e-06	0.000101293	0.000204477	0.620338
STROKE_LAS	FC_Dorsal.Attention	rs12124533	T	C	0.1499	0.0278	29.07	6.732e-08	-1.63213e-05	5.63685e-05	0.772166
STROKE_LAS	FC_Dorsal.Attention	rs12130936	T	C	-0.4477	0.0882	25.77	3.823e-07	8.66311e-05	0.000166034	0.601837
STROKE_LAS	FC_Dorsal.Attention	rs137865305	A	G	0.5381	0.1056	25.97	3.466e-07	0.000256268	0.000134846	0.0573861
STROKE_LAS	FC_Dorsal.Attention	rs142395500	A	G	0.4295	0.0869	24.43	7.609e-07	1.95125e-05	0.000147873	0.895022
STROKE_LAS	FC_Dorsal.Attention	rs142532801	T	C	0.3658	0.0798	21.01	4.546e-06	-9.60945e-05	0.000155716	0.537167
STROKE_LAS	FC_Dorsal.Attention	rs150188940	A	G	-0.4659	0.0994	21.97	2.733e-06	-0.000193301	0.000168545	0.251441
STROKE_LAS	FC_Dorsal.Attention	rs150849782	C	G	0.6812	0.1436	22.5	2.112e-06	-2.40236e-05	0.000238768	0.919857
STROKE_LAS	FC_Dorsal.Attention	rs150994262	A	G	0.766	0.1609	22.66	1.936e-06	-0.000128369	0.000282018	0.648983
STROKE_LAS	FC_Dorsal.Attention	rs151166754	T	C	0.4759	0.0985	23.34	1.35e-06	-7.19327e-05	0.000177342	0.685028
STROKE_LAS	FC_Dorsal.Attention	rs17612742	T	C	-0.1764	0.0361	23.88	1.052e-06	2.77189e-06	7.01271e-05	0.968471
STROKE_LAS	FC_Dorsal.Attention	rs198759	A	G	-0.451	0.0918	24.14	8.966e-07	6.8658e-05	0.000170506	0.687193
STROKE_LAS	FC_Dorsal.Attention	rs2107595	A	G	0.2358	0.0319	54.64	1.442e-13	4.13962e-05	6.76597e-05	0.540657
STROKE_LAS	FC_Dorsal.Attention	rs2117291	T	C	0.1895	0.0415	20.85	4.955e-06	-7.05131e-06	8.40243e-05	0.933121
STROKE_LAS	FC_Dorsal.Attention	rs2487486	T	G	-0.6198	0.133	21.72	3.162e-06	-7.57708e-05	0.000224912	0.736202
STROKE_LAS	FC_Dorsal.Attention	rs2602482	A	G	0.6177	0.1301	22.54	2.042e-06	-7.829e-05	0.000241633	0.745939
STROKE_LAS	FC_Dorsal.Attention	rs4304924	A	G	0.1158	0.0251	21.28	3.947e-06	7.17362e-05	4.87124e-05	0.140859
STROKE_LAS	FC_Dorsal.Attention	rs476762	A	T	0.201	0.0353	32.42	1.222e-08	-4.50746e-05	7.23661e-05	0.533376
STROKE_LAS	FC_Dorsal.Attention	rs505922	T	C	-0.1371	0.0281	23.8	1.105e-06	7.30867e-05	5.1909e-05	0.159151
STROKE_LAS	FC_Dorsal.Attention	rs56393506	T	C	0.1878	0.0355	27.99	1.256e-07	1.782e-05	6.68662e-05	0.789854
STROKE_LAS	FC_Dorsal.Attention	rs57848797	T	C	-0.5861	0.1227	22.82	1.793e-06	-3.11602e-05	0.000253994	0.902361
STROKE_LAS	FC_Dorsal.Attention	rs60928814	A	G	0.1601	0.0345	21.53	3.443e-06	-0.000109923	5.82075e-05	0.0589766
STROKE_LAS	FC_Dorsal.Attention	rs66824660	A	C	0.3734	0.0814	21.04	4.493e-06	-0.000246772	0.000145455	0.0897952
STROKE_LAS	FC_Dorsal.Attention	rs71486349	T	G	0.4222	0.0905	21.76	3.073e-06	5.03616e-07	0.000178817	0.997753
STROKE_LAS	FC_Dorsal.Attention	rs72845421	T	C	0.4032	0.0873	21.33	3.826e-06	0.000249616	0.000141057	0.0768051
STROKE_LAS	FC_Dorsal.Attention	rs73175633	C	G	0.4777	0.1034	21.34	3.821e-06	0.000154396	0.000191828	0.420906
STROKE_LAS	FC_Dorsal.Attention	rs76263261	T	C	-0.4149	0.0894	21.54	3.43e-06	0.000211895	0.000157208	0.177714
STROKE_LAS	FC_Dorsal.Attention	rs7647426	C	G	-0.3401	0.0657	26.8	2.292e-07	-5.15338e-05	0.000146106	0.724306
STROKE_LAS	FC_Dorsal.Attention	rs78030362	A	G	-0.2512	0.0479	27.5	1.534e-07	0.00010019	9.12619e-05	0.272288
STROKE_LAS	FC_Dorsal.Attention	rs78223716	A	G	-0.4367	0.0937	21.72	3.169e-06	-5.70849e-05	0.000156346	0.715025
STROKE_LAS	FC_Dorsal.Attention	rs79651785	A	G	0.6238	0.1336	21.8	3e-06	-0.000173259	0.000221349	0.433789
STROKE_LAS	FC_Dorsal.Attention	rs79680958	A	G	0.2475	0.0503	24.21	8.602e-07	-0.000168568	9.88147e-05	0.0880409
STROKE_LAS	FC_Frontoparietal	rs10820405	A	G	-0.1812	0.0331	29.97	4.508e-08	4.37514e-05	4.81628e-05	0.363673
STROKE_LAS	FC_Frontoparietal	rs114667237	A	G	0.4516	0.0925	23.84	1.046e-06	-0.000122879	0.000156299	0.431771
STROKE_LAS	FC_Frontoparietal	rs117270164	A	G	-0.5915	0.1234	22.98	1.654e-06	0.000118841	0.000159	0.454813
STROKE_LAS	FC_Frontoparietal	rs12124533	T	C	0.1499	0.0278	29.07	6.732e-08	-1.96155e-05	4.3903e-05	0.65503
STROKE_LAS	FC_Frontoparietal	rs12130936	T	C	-0.4477	0.0882	25.77	3.823e-07	-7.7012e-05	0.000129151	0.550985
STROKE_LAS	FC_Frontoparietal	rs137865305	A	G	0.5381	0.1056	25.97	3.466e-07	-0.000146403	0.00010497	0.163118
STROKE_LAS	FC_Frontoparietal	rs142395500	A	G	0.4295	0.0869	24.43	7.609e-07	0.000113538	0.000114982	0.323436
STROKE_LAS	FC_Frontoparietal	rs142532801	T	C	0.3658	0.0798	21.01	4.546e-06	-2.9238e-05	0.000121049	0.809139
STROKE_LAS	FC_Frontoparietal	rs150188940	A	G	-0.4659	0.0994	21.97	2.733e-06	-0.000139082	0.000131187	0.289075
STROKE_LAS	FC_Frontoparietal	rs150849782	C	G	0.6812	0.1436	22.5	2.112e-06	6.69621e-05	0.000185742	0.718468
STROKE_LAS	FC_Frontoparietal	rs150994262	A	G	0.766	0.1609	22.66	1.936e-06	-2.60959e-05	0.000219334	0.905294
STROKE_LAS	FC_Frontoparietal	rs151166754	T	C	0.4759	0.0985	23.34	1.35e-06	-0.000185333	0.000138058	0.17947
STROKE_LAS	FC_Frontoparietal	rs17612742	T	C	-0.1764	0.0361	23.88	1.052e-06	-3.02669e-05	5.4515e-05	0.578762
STROKE_LAS	FC_Frontoparietal	rs198759	A	G	-0.451	0.0918	24.14	8.966e-07	-5.79896e-05	0.000132652	0.662002
STROKE_LAS	FC_Frontoparietal	rs2107595	A	G	0.2358	0.0319	54.64	1.442e-13	-1.15766e-05	5.26424e-05	0.825943
STROKE_LAS	FC_Frontoparietal	rs2117291	T	C	0.1895	0.0415	20.85	4.955e-06	-1.44324e-06	6.5336e-05	0.982377
STROKE_LAS	FC_Frontoparietal	rs2487486	T	G	-0.6198	0.133	21.72	3.162e-06	-0.000168177	0.000174925	0.336349
STROKE_LAS	FC_Frontoparietal	rs2602482	A	G	0.6177	0.1301	22.54	2.042e-06	0.000126996	0.000187954	0.499252
STROKE_LAS	FC_Frontoparietal	rs4304924	A	G	0.1158	0.0251	21.28	3.947e-06	-4.02598e-05	3.78919e-05	0.288023
STROKE_LAS	FC_Frontoparietal	rs476762	A	T	0.201	0.0353	32.42	1.222e-08	-1.20734e-05	5.63036e-05	0.830211
STROKE_LAS	FC_Frontoparietal	rs505922	T	C	-0.1371	0.0281	23.8	1.105e-06	-1.07191e-05	4.03792e-05	0.790656
STROKE_LAS	FC_Frontoparietal	rs56393506	T	C	0.1878	0.0355	27.99	1.256e-07	-9.55569e-05	5.19632e-05	0.065938
STROKE_LAS	FC_Frontoparietal	rs57848797	T	C	-0.5861	0.1227	22.82	1.793e-06	-4.42111e-05	0.000197586	0.822948
STROKE_LAS	FC_Frontoparietal	rs60928814	A	G	0.1601	0.0345	21.53	3.443e-06	-1.98942e-05	4.52421e-05	0.660138
STROKE_LAS	FC_Frontoparietal	rs66824660	A	C	0.3734	0.0814	21.04	4.493e-06	-7.6571e-05	0.000113167	0.498653
STROKE_LAS	FC_Frontoparietal	rs71486349	T	G	0.4222	0.0905	21.76	3.073e-06	-6.66699e-05	0.000139132	0.631811
STROKE_LAS	FC_Frontoparietal	rs72845421	T	C	0.4032	0.0873	21.33	3.826e-06	-2.84655e-05	0.000109729	0.795316
STROKE_LAS	FC_Frontoparietal	rs73175633	C	G	0.4777	0.1034	21.34	3.821e-06	5.94336e-05	0.000149224	0.690424
STROKE_LAS	FC_Frontoparietal	rs76263261	T	C	-0.4149	0.0894	21.54	3.43e-06	-0.000225385	0.00012228	0.0653153
STROKE_LAS	FC_Frontoparietal	rs7647426	C	G	-0.3401	0.0657	26.8	2.292e-07	2.54316e-05	0.000113671	0.82297
STROKE_LAS	FC_Frontoparietal	rs78030362	A	G	-0.2512	0.0479	27.5	1.534e-07	-6.94003e-06	7.1011e-05	0.922146
STROKE_LAS	FC_Frontoparietal	rs78223716	A	G	-0.4367	0.0937	21.72	3.169e-06	2.61065e-05	0.000121614	0.830029
STROKE_LAS	FC_Frontoparietal	rs79651785	A	G	0.6238	0.1336	21.8	3e-06	-9.18692e-05	0.000172182	0.593652
STROKE_LAS	FC_Frontoparietal	rs79680958	A	G	0.2475	0.0503	24.21	8.602e-07	2.86169e-05	7.68733e-05	0.709702
STROKE_LAS	FC_global.fc.gmean	rs10820405	A	G	-0.1812	0.0331	29.97	4.508e-08	2.41187e-05	8.30494e-05	0.771503
STROKE_LAS	FC_global.fc.gmean	rs114667237	A	G	0.4516	0.0925	23.84	1.046e-06	-0.000154093	0.00026984	0.567969
STROKE_LAS	FC_global.fc.gmean	rs117270164	A	G	-0.5915	0.1234	22.98	1.654e-06	-7.36992e-05	0.000274432	0.788277
STROKE_LAS	FC_global.fc.gmean	rs12124533	T	C	0.1499	0.0278	29.07	6.732e-08	-2.20212e-05	7.5742e-05	0.771253
STROKE_LAS	FC_global.fc.gmean	rs12130936	T	C	-0.4477	0.0882	25.77	3.823e-07	6.67282e-05	0.00022293	0.764695
STROKE_LAS	FC_global.fc.gmean	rs137865305	A	G	0.5381	0.1056	25.97	3.466e-07	-0.000141478	0.000181213	0.43497
STROKE_LAS	FC_global.fc.gmean	rs142395500	A	G	0.4295	0.0869	24.43	7.609e-07	-3.65025e-06	0.000198508	0.985329
STROKE_LAS	FC_global.fc.gmean	rs142532801	T	C	0.3658	0.0798	21.01	4.546e-06	-0.000175133	0.000209041	0.402154
STROKE_LAS	FC_global.fc.gmean	rs150188940	A	G	-0.4659	0.0994	21.97	2.733e-06	-0.000129272	0.000226414	0.568035
STROKE_LAS	FC_global.fc.gmean	rs150849782	C	G	0.6812	0.1436	22.5	2.112e-06	-0.000460428	0.000320781	0.151205
STROKE_LAS	FC_global.fc.gmean	rs150994262	A	G	0.766	0.1609	22.66	1.936e-06	6.92372e-05	0.000378046	0.854686
STROKE_LAS	FC_global.fc.gmean	rs151166754	T	C	0.4759	0.0985	23.34	1.35e-06	-8.41408e-05	0.00023806	0.723759
STROKE_LAS	FC_global.fc.gmean	rs17612742	T	C	-0.1764	0.0361	23.88	1.052e-06	-6.10785e-05	9.40777e-05	0.516193
STROKE_LAS	FC_global.fc.gmean	rs198759	A	G	-0.451	0.0918	24.14	8.966e-07	0.000219361	0.000228796	0.337689
STROKE_LAS	FC_global.fc.gmean	rs2107595	A	G	0.2358	0.0319	54.64	1.442e-13	-0.000267321	9.07973e-05	0.00324167
STROKE_LAS	FC_global.fc.gmean	rs2117291	T	C	0.1895	0.0415	20.85	4.955e-06	-0.000111925	0.000112718	0.320738
STROKE_LAS	FC_global.fc.gmean	rs2487486	T	G	-0.6198	0.133	21.72	3.162e-06	-7.05685e-05	0.0003017	0.815062
STROKE_LAS	FC_global.fc.gmean	rs2602482	A	G	0.6177	0.1301	22.54	2.042e-06	0.000350109	0.000324262	0.280282
STROKE_LAS	FC_global.fc.gmean	rs4304924	A	G	0.1158	0.0251	21.28	3.947e-06	-0.000140264	6.53487e-05	0.0318515
STROKE_LAS	FC_global.fc.gmean	rs476762	A	T	0.201	0.0353	32.42	1.222e-08	-0.000138298	9.71306e-05	0.154507
STROKE_LAS	FC_global.fc.gmean	rs505922	T	C	-0.1371	0.0281	23.8	1.105e-06	-0.000114999	6.96396e-05	0.0986804
STROKE_LAS	FC_global.fc.gmean	rs56393506	T	C	0.1878	0.0355	27.99	1.256e-07	6.47863e-05	8.91795e-05	0.467558
STROKE_LAS	FC_global.fc.gmean	rs57848797	T	C	-0.5861	0.1227	22.82	1.793e-06	0.00010582	0.000340774	0.756163
STROKE_LAS	FC_global.fc.gmean	rs60928814	A	G	0.1601	0.0345	21.53	3.443e-06	-6.4189e-05	7.8031e-05	0.410739
STROKE_LAS	FC_global.fc.gmean	rs66824660	A	C	0.3734	0.0814	21.04	4.493e-06	2.21337e-05	0.000195183	0.909715
STROKE_LAS	FC_global.fc.gmean	rs71486349	T	G	0.4222	0.0905	21.76	3.073e-06	-0.000283063	0.00023996	0.238162
STROKE_LAS	FC_global.fc.gmean	rs72845421	T	C	0.4032	0.0873	21.33	3.826e-06	-9.85051e-05	0.000189253	0.602724
STROKE_LAS	FC_global.fc.gmean	rs73175633	C	G	0.4777	0.1034	21.34	3.821e-06	0.000450507	0.000257409	0.0801043
STROKE_LAS	FC_global.fc.gmean	rs76263261	T	C	-0.4149	0.0894	21.54	3.43e-06	-0.000122695	0.000210916	0.560756
STROKE_LAS	FC_global.fc.gmean	rs7647426	C	G	-0.3401	0.0657	26.8	2.292e-07	-4.99309e-05	0.000196013	0.798932
STROKE_LAS	FC_global.fc.gmean	rs78030362	A	G	-0.2512	0.0479	27.5	1.534e-07	-5.28017e-05	0.00012246	0.666345
STROKE_LAS	FC_global.fc.gmean	rs78223716	A	G	-0.4367	0.0937	21.72	3.169e-06	0.000330809	0.000209742	0.114758
STROKE_LAS	FC_global.fc.gmean	rs79651785	A	G	0.6238	0.1336	21.8	3e-06	3.93031e-05	0.000297311	0.894831
STROKE_LAS	FC_global.fc.gmean	rs79680958	A	G	0.2475	0.0503	24.21	8.602e-07	2.34744e-05	0.000132867	0.859765
STROKE_LAS	FC_Limbic	rs10820405	A	G	-0.1812	0.0331	29.97	4.508e-08	-0.000176623	0.000112062	0.115013
STROKE_LAS	FC_Limbic	rs114667237	A	G	0.4516	0.0925	23.84	1.046e-06	-0.000101052	0.000364032	0.781329
STROKE_LAS	FC_Limbic	rs117270164	A	G	-0.5915	0.1234	22.98	1.654e-06	-0.000319955	0.000369943	0.387115
STROKE_LAS	FC_Limbic	rs12124533	T	C	0.1499	0.0278	29.07	6.732e-08	2.29142e-05	0.000102023	0.822294
STROKE_LAS	FC_Limbic	rs12130936	T	C	-0.4477	0.0882	25.77	3.823e-07	0.000399719	0.000300577	0.183585
STROKE_LAS	FC_Limbic	rs137865305	A	G	0.5381	0.1056	25.97	3.466e-07	-0.000263428	0.000244285	0.280883
STROKE_LAS	FC_Limbic	rs142395500	A	G	0.4295	0.0869	24.43	7.609e-07	3.15751e-05	0.000267779	0.906136
STROKE_LAS	FC_Limbic	rs142532801	T	C	0.3658	0.0798	21.01	4.546e-06	0.000150563	0.000281901	0.593277
STROKE_LAS	FC_Limbic	rs150188940	A	G	-0.4659	0.0994	21.97	2.733e-06	9.689e-05	0.000305148	0.750853
STROKE_LAS	FC_Limbic	rs150849782	C	G	0.6812	0.1436	22.5	2.112e-06	2.36201e-05	0.000432581	0.956455
STROKE_LAS	FC_Limbic	rs150994262	A	G	0.766	0.1609	22.66	1.936e-06	0.00107438	0.000510189	0.0352275
STROKE_LAS	FC_Limbic	rs151166754	T	C	0.4759	0.0985	23.34	1.35e-06	-0.000342203	0.000321148	0.286634
STROKE_LAS	FC_Limbic	rs17612742	T	C	-0.1764	0.0361	23.88	1.052e-06	-8.13083e-05	0.000126853	0.521552
STROKE_LAS	FC_Limbic	rs198759	A	G	-0.451	0.0918	24.14	8.966e-07	0.00041041	0.000308465	0.18337
STROKE_LAS	FC_Limbic	rs2107595	A	G	0.2358	0.0319	54.64	1.442e-13	1.6179e-06	0.000122446	0.989458
STROKE_LAS	FC_Limbic	rs2117291	T	C	0.1895	0.0415	20.85	4.955e-06	0.000133265	0.000152152	0.381109
STROKE_LAS	FC_Limbic	rs2487486	T	G	-0.6198	0.133	21.72	3.162e-06	-0.000610366	0.000406974	0.133689
STROKE_LAS	FC_Limbic	rs2602482	A	G	0.6177	0.1301	22.54	2.042e-06	-0.000939851	0.000437372	0.0316559
STROKE_LAS	FC_Limbic	rs4304924	A	G	0.1158	0.0251	21.28	3.947e-06	-9.77596e-05	8.81642e-05	0.267512
STROKE_LAS	FC_Limbic	rs476762	A	T	0.201	0.0353	32.42	1.222e-08	-1.20636e-05	0.000130987	0.926621
STROKE_LAS	FC_Limbic	rs505922	T	C	-0.1371	0.0281	23.8	1.105e-06	-2.03148e-05	9.39518e-05	0.828814
STROKE_LAS	FC_Limbic	rs56393506	T	C	0.1878	0.0355	27.99	1.256e-07	0.000150927	0.000121017	0.212352
STROKE_LAS	FC_Limbic	rs57848797	T	C	-0.5861	0.1227	22.82	1.793e-06	-0.000127775	0.000459713	0.781057
STROKE_LAS	FC_Limbic	rs60928814	A	G	0.1601	0.0345	21.53	3.443e-06	0.000155704	0.000105372	0.139511
STROKE_LAS	FC_Limbic	rs66824660	A	C	0.3734	0.0814	21.04	4.493e-06	0.000187283	0.000263296	0.476903
STROKE_LAS	FC_Limbic	rs71486349	T	G	0.4222	0.0905	21.76	3.073e-06	7.57152e-06	0.000323712	0.98134
STROKE_LAS	FC_Limbic	rs72845421	T	C	0.4032	0.0873	21.33	3.826e-06	-0.000167406	0.000255308	0.512022
STROKE_LAS	FC_Limbic	rs73175633	C	G	0.4777	0.1034	21.34	3.821e-06	-0.000393349	0.000347065	0.257075
STROKE_LAS	FC_Limbic	rs76263261	T	C	-0.4149	0.0894	21.54	3.43e-06	-2.16962e-05	0.000284535	0.93922
STROKE_LAS	FC_Limbic	rs7647426	C	G	-0.3401	0.0657	26.8	2.292e-07	-4.20617e-05	0.000264424	0.873616
STROKE_LAS	FC_Limbic	rs78030362	A	G	-0.2512	0.0479	27.5	1.534e-07	8.94369e-05	0.000165211	0.588272
STROKE_LAS	FC_Limbic	rs78223716	A	G	-0.4367	0.0937	21.72	3.169e-06	-0.000342294	0.000282955	0.226402
STROKE_LAS	FC_Limbic	rs79651785	A	G	0.6238	0.1336	21.8	3e-06	0.000292923	0.000400881	0.464971
STROKE_LAS	FC_Limbic	rs79680958	A	G	0.2475	0.0503	24.21	8.602e-07	0.000382952	0.000178813	0.0322335
STROKE_LAS	FC_Somatomotor	rs10820405	A	G	-0.1812	0.0331	29.97	4.508e-08	2.20402e-05	0.000348201	0.94953
STROKE_LAS	FC_Somatomotor	rs114667237	A	G	0.4516	0.0925	23.84	1.046e-06	-0.00116146	0.00113068	0.304325
STROKE_LAS	FC_Somatomotor	rs117270164	A	G	-0.5915	0.1234	22.98	1.654e-06	0.000183999	0.00114932	0.872809
STROKE_LAS	FC_Somatomotor	rs12124533	T	C	0.1499	0.0278	29.07	6.732e-08	-0.000312468	0.000317564	0.325149
STROKE_LAS	FC_Somatomotor	rs12130936	T	C	-0.4477	0.0882	25.77	3.823e-07	0.00118778	0.000934694	0.203824
STROKE_LAS	FC_Somatomotor	rs137865305	A	G	0.5381	0.1056	25.97	3.466e-07	-0.000187096	0.000758358	0.805133
STROKE_LAS	FC_Somatomotor	rs142395500	A	G	0.4295	0.0869	24.43	7.609e-07	-0.000512979	0.00083154	0.537305
STROKE_LAS	FC_Somatomotor	rs142532801	T	C	0.3658	0.0798	21.01	4.546e-06	0.000646246	0.000875426	0.460396
STROKE_LAS	FC_Somatomotor	rs150188940	A	G	-0.4659	0.0994	21.97	2.733e-06	0.000500503	0.000948513	0.597733
STROKE_LAS	FC_Somatomotor	rs150849782	C	G	0.6812	0.1436	22.5	2.112e-06	-0.000912601	0.00134332	0.496916
STROKE_LAS	FC_Somatomotor	rs150994262	A	G	0.766	0.1609	22.66	1.936e-06	0.000396538	0.00158573	0.802539
STROKE_LAS	FC_Somatomotor	rs151166754	T	C	0.4759	0.0985	23.34	1.35e-06	0.00114641	0.000997711	0.250553
STROKE_LAS	FC_Somatomotor	rs17612742	T	C	-0.1764	0.0361	23.88	1.052e-06	-0.000126548	0.000394265	0.748236
STROKE_LAS	FC_Somatomotor	rs198759	A	G	-0.451	0.0918	24.14	8.966e-07	-0.000140268	0.000958839	0.883694
STROKE_LAS	FC_Somatomotor	rs2107595	A	G	0.2358	0.0319	54.64	1.442e-13	-0.000275641	0.000380686	0.469034
STROKE_LAS	FC_Somatomotor	rs2117291	T	C	0.1895	0.0415	20.85	4.955e-06	-0.00016076	0.000471958	0.733391
STROKE_LAS	FC_Somatomotor	rs2487486	T	G	-0.6198	0.133	21.72	3.162e-06	-0.000687932	0.00126475	0.586497
STROKE_LAS	FC_Somatomotor	rs2602482	A	G	0.6177	0.1301	22.54	2.042e-06	-0.000176669	0.00135884	0.896556
STROKE_LAS	FC_Somatomotor	rs4304924	A	G	0.1158	0.0251	21.28	3.947e-06	-0.000100097	0.000273977	0.714853
STROKE_LAS	FC_Somatomotor	rs476762	A	T	0.201	0.0353	32.42	1.222e-08	-0.000132097	0.000407209	0.745642
STROKE_LAS	FC_Somatomotor	rs505922	T	C	-0.1371	0.0281	23.8	1.105e-06	-3.84625e-05	0.000291955	0.89519
STROKE_LAS	FC_Somatomotor	rs56393506	T	C	0.1878	0.0355	27.99	1.256e-07	-0.000522155	0.000375611	0.164498
STROKE_LAS	FC_Somatomotor	rs57848797	T	C	-0.5861	0.1227	22.82	1.793e-06	-0.000207537	0.00142855	0.884493
STROKE_LAS	FC_Somatomotor	rs60928814	A	G	0.1601	0.0345	21.53	3.443e-06	-0.000191045	0.000327298	0.559427
STROKE_LAS	FC_Somatomotor	rs66824660	A	C	0.3734	0.0814	21.04	4.493e-06	0.000152275	0.000818177	0.852356
STROKE_LAS	FC_Somatomotor	rs71486349	T	G	0.4222	0.0905	21.76	3.073e-06	-0.00144422	0.00100589	0.151085
STROKE_LAS	FC_Somatomotor	rs72845421	T	C	0.4032	0.0873	21.33	3.826e-06	-0.00023956	0.000793376	0.762693
STROKE_LAS	FC_Somatomotor	rs73175633	C	G	0.4777	0.1034	21.34	3.821e-06	0.00140521	0.00107856	0.192634
STROKE_LAS	FC_Somatomotor	rs76263261	T	C	-0.4149	0.0894	21.54	3.43e-06	-0.000572839	0.000884184	0.517074
STROKE_LAS	FC_Somatomotor	rs7647426	C	G	-0.3401	0.0657	26.8	2.292e-07	0.000879466	0.000821666	0.284475
STROKE_LAS	FC_Somatomotor	rs78030362	A	G	-0.2512	0.0479	27.5	1.534e-07	0.000192136	0.000513068	0.708047
STROKE_LAS	FC_Somatomotor	rs78223716	A	G	-0.4367	0.0937	21.72	3.169e-06	0.00142477	0.000879262	0.105156
STROKE_LAS	FC_Somatomotor	rs79651785	A	G	0.6238	0.1336	21.8	3e-06	0.000916229	0.00124547	0.461953
STROKE_LAS	FC_Somatomotor	rs79680958	A	G	0.2475	0.0503	24.21	8.602e-07	-0.000146445	0.000556123	0.792297
STROKE_LAS	FC_Ventral.Attention	rs10820405	A	G	-0.1812	0.0331	29.97	4.508e-08	2.55378e-05	6.14429e-05	0.677681
STROKE_LAS	FC_Ventral.Attention	rs114667237	A	G	0.4516	0.0925	23.84	1.046e-06	0.00021817	0.000199515	0.274184
STROKE_LAS	FC_Ventral.Attention	rs117270164	A	G	-0.5915	0.1234	22.98	1.654e-06	0.000161266	0.000202874	0.426676
STROKE_LAS	FC_Ventral.Attention	rs12124533	T	C	0.1499	0.0278	29.07	6.732e-08	-2.21921e-05	5.59988e-05	0.691891
STROKE_LAS	FC_Ventral.Attention	rs12130936	T	C	-0.4477	0.0882	25.77	3.823e-07	1.73302e-05	0.000164848	0.916275
STROKE_LAS	FC_Ventral.Attention	rs137865305	A	G	0.5381	0.1056	25.97	3.466e-07	-0.000239384	0.00013384	0.0736943
STROKE_LAS	FC_Ventral.Attention	rs142395500	A	G	0.4295	0.0869	24.43	7.609e-07	0.000302518	0.000146767	0.0392945
STROKE_LAS	FC_Ventral.Attention	rs142532801	T	C	0.3658	0.0798	21.01	4.546e-06	1.10117e-05	0.000154578	0.94321
STROKE_LAS	FC_Ventral.Attention	rs150188940	A	G	-0.4659	0.0994	21.97	2.733e-06	1.37367e-05	0.000167235	0.934536
STROKE_LAS	FC_Ventral.Attention	rs150849782	C	G	0.6812	0.1436	22.5	2.112e-06	-0.000107291	0.00023716	0.650986
STROKE_LAS	FC_Ventral.Attention	rs150994262	A	G	0.766	0.1609	22.66	1.936e-06	0.000123179	0.000279709	0.659664
STROKE_LAS	FC_Ventral.Attention	rs151166754	T	C	0.4759	0.0985	23.34	1.35e-06	1.54691e-05	0.000176069	0.92999
STROKE_LAS	FC_Ventral.Attention	rs17612742	T	C	-0.1764	0.0361	23.88	1.052e-06	4.47738e-06	6.96123e-05	0.948717
STROKE_LAS	FC_Ventral.Attention	rs198759	A	G	-0.451	0.0918	24.14	8.966e-07	0.000370607	0.000169205	0.0285131
STROKE_LAS	FC_Ventral.Attention	rs2107595	A	G	0.2358	0.0319	54.64	1.442e-13	1.84099e-05	6.72267e-05	0.784203
STROKE_LAS	FC_Ventral.Attention	rs2117291	T	C	0.1895	0.0415	20.85	4.955e-06	-5.02965e-05	8.33692e-05	0.546316
STROKE_LAS	FC_Ventral.Attention	rs2487486	T	G	-0.6198	0.133	21.72	3.162e-06	-0.000135129	0.000223176	0.544866
STROKE_LAS	FC_Ventral.Attention	rs2602482	A	G	0.6177	0.1301	22.54	2.042e-06	-0.000276387	0.000239794	0.249087
STROKE_LAS	FC_Ventral.Attention	rs4304924	A	G	0.1158	0.0251	21.28	3.947e-06	-6.1325e-05	4.83428e-05	0.204616
STROKE_LAS	FC_Ventral.Attention	rs476762	A	T	0.201	0.0353	32.42	1.222e-08	-0.00015486	7.18298e-05	0.0310993
STROKE_LAS	FC_Ventral.Attention	rs505922	T	C	-0.1371	0.0281	23.8	1.105e-06	3.89933e-06	5.15168e-05	0.939666
STROKE_LAS	FC_Ventral.Attention	rs56393506	T	C	0.1878	0.0355	27.99	1.256e-07	2.63166e-05	6.61917e-05	0.690943
STROKE_LAS	FC_Ventral.Attention	rs57848797	T	C	-0.5861	0.1227	22.82	1.793e-06	0.000340241	0.000252034	0.177036
STROKE_LAS	FC_Ventral.Attention	rs60928814	A	G	0.1601	0.0345	21.53	3.443e-06	-1.94936e-05	5.77643e-05	0.735767
STROKE_LAS	FC_Ventral.Attention	rs66824660	A	C	0.3734	0.0814	21.04	4.493e-06	0.000171295	0.000144372	0.235445
STROKE_LAS	FC_Ventral.Attention	rs71486349	T	G	0.4222	0.0905	21.76	3.073e-06	-0.000372329	0.000177503	0.0359524
STROKE_LAS	FC_Ventral.Attention	rs72845421	T	C	0.4032	0.0873	21.33	3.826e-06	-9.36511e-05	0.000139994	0.503523
STROKE_LAS	FC_Ventral.Attention	rs73175633	C	G	0.4777	0.1034	21.34	3.821e-06	6.60904e-05	0.000190355	0.728448
STROKE_LAS	FC_Ventral.Attention	rs76263261	T	C	-0.4149	0.0894	21.54	3.43e-06	-0.000185496	0.000156015	0.234465
STROKE_LAS	FC_Ventral.Attention	rs7647426	C	G	-0.3401	0.0657	26.8	2.292e-07	1.36074e-05	0.000145012	0.92524
STROKE_LAS	FC_Ventral.Attention	rs78030362	A	G	-0.2512	0.0479	27.5	1.534e-07	5.23742e-05	9.05927e-05	0.563183
STROKE_LAS	FC_Ventral.Attention	rs78223716	A	G	-0.4367	0.0937	21.72	3.169e-06	8.70738e-05	0.000155157	0.574669
STROKE_LAS	FC_Ventral.Attention	rs79651785	A	G	0.6238	0.1336	21.8	3e-06	0.000248252	0.000219762	0.258639
STROKE_LAS	FC_Ventral.Attention	rs79680958	A	G	0.2475	0.0503	24.21	8.602e-07	0.000196078	9.81963e-05	0.0458591
STROKE_LAS	FC_Visual	rs10820405	A	G	-0.1812	0.0331	29.97	4.508e-08	-0.000195625	0.00058017	0.73598
STROKE_LAS	FC_Visual	rs114667237	A	G	0.4516	0.0925	23.84	1.046e-06	0.00126554	0.00188523	0.502039
STROKE_LAS	FC_Visual	rs117270164	A	G	-0.5915	0.1234	22.98	1.654e-06	0.00140704	0.00191692	0.46295
STROKE_LAS	FC_Visual	rs12124533	T	C	0.1499	0.0278	29.07	6.732e-08	-0.000143251	0.000528987	0.786545
STROKE_LAS	FC_Visual	rs12130936	T	C	-0.4477	0.0882	25.77	3.823e-07	0.000201487	0.00155698	0.897035
STROKE_LAS	FC_Visual	rs137865305	A	G	0.5381	0.1056	25.97	3.466e-07	0.000424221	0.00126526	0.737414
STROKE_LAS	FC_Visual	rs142395500	A	G	0.4295	0.0869	24.43	7.609e-07	0.00235758	0.00138636	0.089041
STROKE_LAS	FC_Visual	rs142532801	T	C	0.3658	0.0798	21.01	4.546e-06	0.00346662	0.00146006	0.0175901
STROKE_LAS	FC_Visual	rs150188940	A	G	-0.4659	0.0994	21.97	2.733e-06	-0.00115843	0.00158104	0.463746
STROKE_LAS	FC_Visual	rs150849782	C	G	0.6812	0.1436	22.5	2.112e-06	0.000241595	0.002241	0.91415
STROKE_LAS	FC_Visual	rs150994262	A	G	0.766	0.1609	22.66	1.936e-06	-0.00202161	0.0026433	0.444397
STROKE_LAS	FC_Visual	rs151166754	T	C	0.4759	0.0985	23.34	1.35e-06	-0.0030134	0.00166302	0.0699983
STROKE_LAS	FC_Visual	rs17612742	T	C	-0.1764	0.0361	23.88	1.052e-06	-0.000616638	0.000657313	0.348193
STROKE_LAS	FC_Visual	rs198759	A	G	-0.451	0.0918	24.14	8.966e-07	-0.00168189	0.00159838	0.292699
STROKE_LAS	FC_Visual	rs2107595	A	G	0.2358	0.0319	54.64	1.442e-13	-0.000495042	0.000633938	0.43487
STROKE_LAS	FC_Visual	rs2117291	T	C	0.1895	0.0415	20.85	4.955e-06	-0.00131396	0.000787164	0.0950852
STROKE_LAS	FC_Visual	rs2487486	T	G	-0.6198	0.133	21.72	3.162e-06	-0.00672206	0.00210828	0.00143244
STROKE_LAS	FC_Visual	rs2602482	A	G	0.6177	0.1301	22.54	2.042e-06	-0.00309998	0.00226578	0.171271
STROKE_LAS	FC_Visual	rs4304924	A	G	0.1158	0.0251	21.28	3.947e-06	0.000499313	0.000456727	0.274299
STROKE_LAS	FC_Visual	rs476762	A	T	0.201	0.0353	32.42	1.222e-08	0.00049118	0.00067892	0.469397
STROKE_LAS	FC_Visual	rs505922	T	C	-0.1371	0.0281	23.8	1.105e-06	-0.000195265	0.000486707	0.68828
STROKE_LAS	FC_Visual	rs56393506	T	C	0.1878	0.0355	27.99	1.256e-07	-0.0013538	0.000625486	0.0304441
STROKE_LAS	FC_Visual	rs57848797	T	C	-0.5861	0.1227	22.82	1.793e-06	0.00010711	0.00238135	0.964125
STROKE_LAS	FC_Visual	rs60928814	A	G	0.1601	0.0345	21.53	3.443e-06	0.000728739	0.000545727	0.181773
STROKE_LAS	FC_Visual	rs66824660	A	C	0.3734	0.0814	21.04	4.493e-06	-0.000447453	0.0013641	0.742899
STROKE_LAS	FC_Visual	rs71486349	T	G	0.4222	0.0905	21.76	3.073e-06	-0.000845499	0.00167753	0.614256
STROKE_LAS	FC_Visual	rs72845421	T	C	0.4032	0.0873	21.33	3.826e-06	-0.00206714	0.00132254	0.118065
STROKE_LAS	FC_Visual	rs73175633	C	G	0.4777	0.1034	21.34	3.821e-06	0.00200552	0.00179795	0.264668
STROKE_LAS	FC_Visual	rs76263261	T	C	-0.4149	0.0894	21.54	3.43e-06	0.00186292	0.00147396	0.206282
STROKE_LAS	FC_Visual	rs7647426	C	G	-0.3401	0.0657	26.8	2.292e-07	0.00130465	0.00137001	0.340961
STROKE_LAS	FC_Visual	rs78030362	A	G	-0.2512	0.0479	27.5	1.534e-07	0.000601035	0.000856007	0.4826
STROKE_LAS	FC_Visual	rs78223716	A	G	-0.4367	0.0937	21.72	3.169e-06	0.00113826	0.00146585	0.437451
STROKE_LAS	FC_Visual	rs79651785	A	G	0.6238	0.1336	21.8	3e-06	-0.000533106	0.00207645	0.797382
STROKE_LAS	FC_Visual	rs79680958	A	G	0.2475	0.0503	24.21	8.602e-07	0.000758201	0.000927583	0.413712
STROKE_LAS	SC_Default	rs10820405	A	G	-0.1812	0.0331	29.97	4.51e-08	4.94e-05	0.000109654	0.652335
STROKE_LAS	SC_Default	rs114667237	A	G	0.4516	0.0925	23.84	1.05e-06	0.000157828	0.000357508	0.658878
STROKE_LAS	SC_Default	rs117270164	A	G	-0.5915	0.1234	22.98	1.65e-06	4.15e-06	0.000360785	0.990816
STROKE_LAS	SC_Default	rs12124533	T	C	0.1499	0.0278	29.07	6.73e-08	-7.69e-05	9.98e-05	0.440968
STROKE_LAS	SC_Default	rs12130936	T	C	-0.4477	0.0882	25.77	3.82e-07	0.000454888	0.000294452	0.122393
STROKE_LAS	SC_Default	rs137865305	A	G	0.5381	0.1056	25.97	3.47e-07	-0.000271542	0.000238605	0.255116
STROKE_LAS	SC_Default	rs142395500	A	G	0.4295	0.0869	24.43	7.61e-07	0.000338263	0.000263215	0.198763
STROKE_LAS	SC_Default	rs142532801	T	C	0.3658	0.0798	21.01	4.55e-06	0.000195748	0.000276333	0.478718
STROKE_LAS	SC_Default	rs150188940	A	G	-0.4659	0.0994	21.97	2.73e-06	7.34e-05	0.000298219	0.805577
STROKE_LAS	SC_Default	rs150849782	C	G	0.6812	0.1436	22.5	2.11e-06	-0.000454357	0.000423931	0.283834
STROKE_LAS	SC_Default	rs150994262	A	G	0.766	0.1609	22.66	1.94e-06	-0.000416594	0.000498511	0.403345
STROKE_LAS	SC_Default	rs151166754	T	C	0.4759	0.0985	23.34	1.35e-06	0.000504283	0.000315212	0.109653
STROKE_LAS	SC_Default	rs17612742	T	C	-0.1764	0.0361	23.88	1.05e-06	-6.04e-05	0.000124111	0.626329
STROKE_LAS	SC_Default	rs198759	A	G	-0.451	0.0918	24.14	8.97e-07	0.000550432	0.00030187	0.0682547
STROKE_LAS	SC_Default	rs2107595	A	G	0.2358	0.0319	54.64	1.44e-13	0.000304929	0.000119679	0.0108443
STROKE_LAS	SC_Default	rs2117291	T	C	0.1895	0.0415	20.85	4.96e-06	-2.36e-05	0.000148821	0.874185
STROKE_LAS	SC_Default	rs2487486	T	G	-0.6198	0.133	21.72	3.16e-06	-0.000129145	0.000398644	0.74597
STROKE_LAS	SC_Default	rs2602482	A	G	0.6177	0.1301	22.54	2.04e-06	-0.000150853	0.000427602	0.72425
STROKE_LAS	SC_Default	rs4304924	A	G	0.1158	0.0251	21.28	3.95e-06	1.13e-05	8.62e-05	0.895901
STROKE_LAS	SC_Default	rs476762	A	T	0.201	0.0353	32.42	1.22e-08	-7.55e-05	0.000128164	0.555957
STROKE_LAS	SC_Default	rs505922	T	C	-0.1371	0.0281	23.8	1.11e-06	-0.000102907	9.2e-05	0.263127
STROKE_LAS	SC_Default	rs56393506	T	C	0.1878	0.0355	27.99	1.26e-07	2.07e-05	0.000118202	0.861135
STROKE_LAS	SC_Default	rs57848797	T	C	-0.5861	0.1227	22.82	1.79e-06	-3.94e-05	0.000451309	0.930461
STROKE_LAS	SC_Default	rs60928814	A	G	0.1601	0.0345	21.53	3.44e-06	-3.49e-05	0.000103023	0.734809
STROKE_LAS	SC_Default	rs66824660	A	C	0.3734	0.0814	21.04	4.49e-06	-0.000196946	0.000257741	0.444801
STROKE_LAS	SC_Default	rs71486349	T	G	0.4222	0.0905	21.76	3.07e-06	-9.31e-05	0.000316074	0.768377
STROKE_LAS	SC_Default	rs72845421	T	C	0.4032	0.0873	21.33	3.83e-06	0.000326461	0.000249663	0.19102
STROKE_LAS	SC_Default	rs73175633	C	G	0.4777	0.1034	21.34	3.82e-06	-0.000208162	0.000342892	0.543806
STROKE_LAS	SC_Default	rs76263261	T	C	-0.4149	0.0894	21.54	3.43e-06	-0.000410246	0.000278628	0.140933
STROKE_LAS	SC_Default	rs7647426	C	G	-0.3401	0.0657	26.8	2.29e-07	0.000404525	0.000258716	0.117928
STROKE_LAS	SC_Default	rs78030362	A	G	-0.2512	0.0479	27.5	1.53e-07	-0.000297128	0.00016128	0.0654432
STROKE_LAS	SC_Default	rs78223716	A	G	-0.4367	0.0937	21.72	3.17e-06	0.000168752	0.000277007	0.5424
STROKE_LAS	SC_Default	rs79651785	A	G	0.6238	0.1336	21.8	3e-06	0.000206105	0.000392274	0.599303
STROKE_LAS	SC_Default	rs79680958	A	G	0.2475	0.0503	24.21	8.6e-07	0.000299428	0.000174768	0.0866735
STROKE_LAS	SC_Dorsal.Attention	rs10820405	A	G	-0.1812	0.0331	29.97	4.51e-08	-1.64e-06	9.46e-05	0.986126
STROKE_LAS	SC_Dorsal.Attention	rs114667237	A	G	0.4516	0.0925	23.84	1.05e-06	-0.000209552	0.000308408	0.49685
STROKE_LAS	SC_Dorsal.Attention	rs117270164	A	G	-0.5915	0.1234	22.98	1.65e-06	-0.000188458	0.000311181	0.544772
STROKE_LAS	SC_Dorsal.Attention	rs12124533	T	C	0.1499	0.0278	29.07	6.73e-08	-6.19e-06	8.62e-05	0.942737
STROKE_LAS	SC_Dorsal.Attention	rs12130936	T	C	-0.4477	0.0882	25.77	3.82e-07	0.000185937	0.000254022	0.464192
STROKE_LAS	SC_Dorsal.Attention	rs137865305	A	G	0.5381	0.1056	25.97	3.47e-07	0.000306717	0.000205777	0.136099
STROKE_LAS	SC_Dorsal.Attention	rs142395500	A	G	0.4295	0.0869	24.43	7.61e-07	-1.9e-05	0.000226982	0.933275
STROKE_LAS	SC_Dorsal.Attention	rs142532801	T	C	0.3658	0.0798	21.01	4.55e-06	-5.86e-05	0.000238264	0.805833
STROKE_LAS	SC_Dorsal.Attention	rs150188940	A	G	-0.4659	0.0994	21.97	2.73e-06	0.000106335	0.00025729	0.679399
STROKE_LAS	SC_Dorsal.Attention	rs150849782	C	G	0.6812	0.1436	22.5	2.11e-06	0.000396865	0.000365549	0.277637
STROKE_LAS	SC_Dorsal.Attention	rs150994262	A	G	0.766	0.1609	22.66	1.94e-06	-0.000635128	0.000429953	0.139634
STROKE_LAS	SC_Dorsal.Attention	rs151166754	T	C	0.4759	0.0985	23.34	1.35e-06	3.49e-05	0.00027166	0.897685
STROKE_LAS	SC_Dorsal.Attention	rs17612742	T	C	-0.1764	0.0361	23.88	1.05e-06	-9.78e-05	0.000106973	0.360389
STROKE_LAS	SC_Dorsal.Attention	rs198759	A	G	-0.451	0.0918	24.14	8.97e-07	0.000147055	0.000260339	0.572175
STROKE_LAS	SC_Dorsal.Attention	rs2107595	A	G	0.2358	0.0319	54.64	1.44e-13	4.03e-05	0.000103219	0.696441
STROKE_LAS	SC_Dorsal.Attention	rs2117291	T	C	0.1895	0.0415	20.85	4.96e-06	3.69e-05	0.00012845	0.773991
STROKE_LAS	SC_Dorsal.Attention	rs2487486	T	G	-0.6198	0.133	21.72	3.16e-06	0.000703829	0.000343803	0.0406515
STROKE_LAS	SC_Dorsal.Attention	rs2602482	A	G	0.6177	0.1301	22.54	2.04e-06	1.91e-05	0.000368828	0.958691
STROKE_LAS	SC_Dorsal.Attention	rs4304924	A	G	0.1158	0.0251	21.28	3.95e-06	5.09e-05	7.44e-05	0.494078
STROKE_LAS	SC_Dorsal.Attention	rs476762	A	T	0.201	0.0353	32.42	1.22e-08	-7.18e-07	0.000110577	0.994823
STROKE_LAS	SC_Dorsal.Attention	rs505922	T	C	-0.1371	0.0281	23.8	1.11e-06	2.15e-05	7.93e-05	0.786411
STROKE_LAS	SC_Dorsal.Attention	rs56393506	T	C	0.1878	0.0355	27.99	1.26e-07	-0.000177355	0.000102268	0.0828936
STROKE_LAS	SC_Dorsal.Attention	rs57848797	T	C	-0.5861	0.1227	22.82	1.79e-06	-6.88e-05	0.000389231	0.859706
STROKE_LAS	SC_Dorsal.Attention	rs60928814	A	G	0.1601	0.0345	21.53	3.44e-06	7.88e-05	8.89e-05	0.375359
STROKE_LAS	SC_Dorsal.Attention	rs66824660	A	C	0.3734	0.0814	21.04	4.49e-06	9.42e-05	0.000222316	0.67164
STROKE_LAS	SC_Dorsal.Attention	rs71486349	T	G	0.4222	0.0905	21.76	3.07e-06	-0.000195082	0.000272694	0.474377
STROKE_LAS	SC_Dorsal.Attention	rs72845421	T	C	0.4032	0.0873	21.33	3.83e-06	0.000140356	0.000215337	0.514537
STROKE_LAS	SC_Dorsal.Attention	rs73175633	C	G	0.4777	0.1034	21.34	3.82e-06	-6.37e-05	0.000295786	0.829425
STROKE_LAS	SC_Dorsal.Attention	rs76263261	T	C	-0.4149	0.0894	21.54	3.43e-06	-0.000337325	0.000240313	0.160426
STROKE_LAS	SC_Dorsal.Attention	rs7647426	C	G	-0.3401	0.0657	26.8	2.29e-07	-3.43e-05	0.000222983	0.87779
STROKE_LAS	SC_Dorsal.Attention	rs78030362	A	G	-0.2512	0.0479	27.5	1.53e-07	0.000160451	0.000139194	0.249037
STROKE_LAS	SC_Dorsal.Attention	rs78223716	A	G	-0.4367	0.0937	21.72	3.17e-06	0.000299224	0.000238908	0.210413
STROKE_LAS	SC_Dorsal.Attention	rs79651785	A	G	0.6238	0.1336	21.8	3e-06	0.000130273	0.000338323	0.700201
STROKE_LAS	SC_Dorsal.Attention	rs79680958	A	G	0.2475	0.0503	24.21	8.6e-07	0.000205883	0.000150704	0.171907
STROKE_LAS	SC_Frontoparietal	rs10820405	A	G	-0.1812	0.0331	29.97	4.51e-08	-9.33e-05	5.93e-05	0.11575
STROKE_LAS	SC_Frontoparietal	rs114667237	A	G	0.4516	0.0925	23.84	1.05e-06	4.58e-05	0.000193584	0.813081
STROKE_LAS	SC_Frontoparietal	rs117270164	A	G	-0.5915	0.1234	22.98	1.65e-06	-0.000149694	0.000195336	0.443481
STROKE_LAS	SC_Frontoparietal	rs12124533	T	C	0.1499	0.0278	29.07	6.73e-08	1.82e-05	5.4e-05	0.736235
STROKE_LAS	SC_Frontoparietal	rs12130936	T	C	-0.4477	0.0882	25.77	3.82e-07	6.35e-07	0.000159269	0.996819
STROKE_LAS	SC_Frontoparietal	rs137865305	A	G	0.5381	0.1056	25.97	3.47e-07	6.84e-05	0.000129235	0.596424
STROKE_LAS	SC_Frontoparietal	rs142395500	A	G	0.4295	0.0869	24.43	7.61e-07	0.000145277	0.000142432	0.307751
STROKE_LAS	SC_Frontoparietal	rs142532801	T	C	0.3658	0.0798	21.01	4.55e-06	0.000179231	0.000149544	0.230727
STROKE_LAS	SC_Frontoparietal	rs150188940	A	G	-0.4659	0.0994	21.97	2.73e-06	0.000230334	0.00016149	0.153793
STROKE_LAS	SC_Frontoparietal	rs150849782	C	G	0.6812	0.1436	22.5	2.11e-06	-4.38e-07	0.000229389	0.998475
STROKE_LAS	SC_Frontoparietal	rs150994262	A	G	0.766	0.1609	22.66	1.94e-06	0.000116499	0.000269863	0.665966
STROKE_LAS	SC_Frontoparietal	rs151166754	T	C	0.4759	0.0985	23.34	1.35e-06	0.000154003	0.000170611	0.366719
STROKE_LAS	SC_Frontoparietal	rs17612742	T	C	-0.1764	0.0361	23.88	1.05e-06	-2.24e-05	6.72e-05	0.738482
STROKE_LAS	SC_Frontoparietal	rs198759	A	G	-0.451	0.0918	24.14	8.97e-07	0.000333825	0.000163418	0.0410862
STROKE_LAS	SC_Frontoparietal	rs2107595	A	G	0.2358	0.0319	54.64	1.44e-13	-3.37e-06	6.48e-05	0.958551
STROKE_LAS	SC_Frontoparietal	rs2117291	T	C	0.1895	0.0415	20.85	4.96e-06	2.63e-05	8.06e-05	0.743943
STROKE_LAS	SC_Frontoparietal	rs2487486	T	G	-0.6198	0.133	21.72	3.16e-06	7.56e-05	0.000215818	0.726025
STROKE_LAS	SC_Frontoparietal	rs2602482	A	G	0.6177	0.1301	22.54	2.04e-06	7.32e-05	0.000231442	0.75165
STROKE_LAS	SC_Frontoparietal	rs4304924	A	G	0.1158	0.0251	21.28	3.95e-06	7.51e-06	4.67e-05	0.872259
STROKE_LAS	SC_Frontoparietal	rs476762	A	T	0.201	0.0353	32.42	1.22e-08	-5.07e-05	6.94e-05	0.464982
STROKE_LAS	SC_Frontoparietal	rs505922	T	C	-0.1371	0.0281	23.8	1.11e-06	-6.13e-05	4.98e-05	0.218118
STROKE_LAS	SC_Frontoparietal	rs56393506	T	C	0.1878	0.0355	27.99	1.26e-07	-5.45e-05	6.41e-05	0.395334
STROKE_LAS	SC_Frontoparietal	rs57848797	T	C	-0.5861	0.1227	22.82	1.79e-06	-0.000202049	0.000244287	0.408191
STROKE_LAS	SC_Frontoparietal	rs60928814	A	G	0.1601	0.0345	21.53	3.44e-06	-0.000121213	5.58e-05	0.0298476
STROKE_LAS	SC_Frontoparietal	rs66824660	A	C	0.3734	0.0814	21.04	4.49e-06	1.73e-05	0.000139508	0.90144
STROKE_LAS	SC_Frontoparietal	rs71486349	T	G	0.4222	0.0905	21.76	3.07e-06	0.000171424	0.000171103	0.316412
STROKE_LAS	SC_Frontoparietal	rs72845421	T	C	0.4032	0.0873	21.33	3.83e-06	-5.47e-05	0.000135162	0.685798
STROKE_LAS	SC_Frontoparietal	rs73175633	C	G	0.4777	0.1034	21.34	3.82e-06	-0.000222279	0.000185705	0.23134
STROKE_LAS	SC_Frontoparietal	rs76263261	T	C	-0.4149	0.0894	21.54	3.43e-06	9.72e-05	0.000150843	0.519253
STROKE_LAS	SC_Frontoparietal	rs7647426	C	G	-0.3401	0.0657	26.8	2.29e-07	7.85e-05	0.000139996	0.575228
STROKE_LAS	SC_Frontoparietal	rs78030362	A	G	-0.2512	0.0479	27.5	1.53e-07	0.000126963	8.74e-05	0.146122
STROKE_LAS	SC_Frontoparietal	rs78223716	A	G	-0.4367	0.0937	21.72	3.17e-06	7.88e-05	0.00014996	0.599266
STROKE_LAS	SC_Frontoparietal	rs79651785	A	G	0.6238	0.1336	21.8	3e-06	-0.000349488	0.00021218	0.099544
STROKE_LAS	SC_Frontoparietal	rs79680958	A	G	0.2475	0.0503	24.21	8.6e-07	7.85e-05	9.46e-05	0.406706
STROKE_LAS	SC_global.sc.fa	rs10820405	A	G	-0.1812	0.0331	29.97	4.51e-08	-0.000183738	0.000207186	0.375183
STROKE_LAS	SC_global.sc.fa	rs114667237	A	G	0.4516	0.0925	23.84	1.05e-06	-0.000562789	0.000675435	0.404727
STROKE_LAS	SC_global.sc.fa	rs117270164	A	G	-0.5915	0.1234	22.98	1.65e-06	0.000312181	0.000681494	0.646897
STROKE_LAS	SC_global.sc.fa	rs12124533	T	C	0.1499	0.0278	29.07	6.73e-08	-0.00018809	0.00018859	0.318607
STROKE_LAS	SC_global.sc.fa	rs12130936	T	C	-0.4477	0.0882	25.77	3.82e-07	0.00114206	0.00055585	0.0399271
STROKE_LAS	SC_global.sc.fa	rs137865305	A	G	0.5381	0.1056	25.97	3.47e-07	0.000165936	0.000450727	0.712763
STROKE_LAS	SC_global.sc.fa	rs142395500	A	G	0.4295	0.0869	24.43	7.61e-07	-0.000287155	0.000497229	0.5636
STROKE_LAS	SC_global.sc.fa	rs142532801	T	C	0.3658	0.0798	21.01	4.55e-06	-0.000218531	0.000522085	0.675531
STROKE_LAS	SC_global.sc.fa	rs150188940	A	G	-0.4659	0.0994	21.97	2.73e-06	-0.00035952	0.000563558	0.523515
STROKE_LAS	SC_global.sc.fa	rs150849782	C	G	0.6812	0.1436	22.5	2.11e-06	-0.000735853	0.000801081	0.358328
STROKE_LAS	SC_global.sc.fa	rs150994262	A	G	0.766	0.1609	22.66	1.94e-06	-0.000185359	0.000941465	0.843921
STROKE_LAS	SC_global.sc.fa	rs151166754	T	C	0.4759	0.0985	23.34	1.35e-06	0.000868081	0.000595343	0.144821
STROKE_LAS	SC_global.sc.fa	rs17612742	T	C	-0.1764	0.0361	23.88	1.05e-06	-0.000129742	0.000234583	0.580218
STROKE_LAS	SC_global.sc.fa	rs198759	A	G	-0.451	0.0918	24.14	8.97e-07	0.00074686	0.000570342	0.19038
STROKE_LAS	SC_global.sc.fa	rs2107595	A	G	0.2358	0.0319	54.64	1.44e-13	0.00036099	0.000225914	0.110077
STROKE_LAS	SC_global.sc.fa	rs2117291	T	C	0.1895	0.0415	20.85	4.96e-06	-0.000182483	0.000280988	0.516066
STROKE_LAS	SC_global.sc.fa	rs2487486	T	G	-0.6198	0.133	21.72	3.16e-06	-0.00106027	0.000753012	0.159132
STROKE_LAS	SC_global.sc.fa	rs2602482	A	G	0.6177	0.1301	22.54	2.04e-06	-0.000399579	0.000807733	0.620822
STROKE_LAS	SC_global.sc.fa	rs4304924	A	G	0.1158	0.0251	21.28	3.95e-06	-5.07e-05	0.000162917	0.755869
STROKE_LAS	SC_global.sc.fa	rs476762	A	T	0.201	0.0353	32.42	1.22e-08	1.09e-05	0.000242078	0.963951
STROKE_LAS	SC_global.sc.fa	rs505922	T	C	-0.1371	0.0281	23.8	1.11e-06	0.000183498	0.000173716	0.290836
STROKE_LAS	SC_global.sc.fa	rs56393506	T	C	0.1878	0.0355	27.99	1.26e-07	-0.000173311	0.000223652	0.438398
STROKE_LAS	SC_global.sc.fa	rs57848797	T	C	-0.5861	0.1227	22.82	1.79e-06	-0.00176888	0.000852429	0.0379883
STROKE_LAS	SC_global.sc.fa	rs60928814	A	G	0.1601	0.0345	21.53	3.44e-06	0.000108033	0.000194668	0.578927
STROKE_LAS	SC_global.sc.fa	rs66824660	A	C	0.3734	0.0814	21.04	4.49e-06	0.000756389	0.000486815	0.120258
STROKE_LAS	SC_global.sc.fa	rs71486349	T	G	0.4222	0.0905	21.76	3.07e-06	0.000572967	0.000596988	0.337184
STROKE_LAS	SC_global.sc.fa	rs72845421	T	C	0.4032	0.0873	21.33	3.83e-06	-0.000283319	0.000471645	0.548043
STROKE_LAS	SC_global.sc.fa	rs73175633	C	G	0.4777	0.1034	21.34	3.82e-06	-0.000612964	0.00064763	0.343917
STROKE_LAS	SC_global.sc.fa	rs76263261	T	C	-0.4149	0.0894	21.54	3.43e-06	-0.000769275	0.000526347	0.143883
STROKE_LAS	SC_global.sc.fa	rs7647426	C	G	-0.3401	0.0657	26.8	2.29e-07	0.000189488	0.000488721	0.698225
STROKE_LAS	SC_global.sc.fa	rs78030362	A	G	-0.2512	0.0479	27.5	1.53e-07	-0.000123364	0.000304829	0.685702
STROKE_LAS	SC_global.sc.fa	rs78223716	A	G	-0.4367	0.0937	21.72	3.17e-06	9.58e-05	0.000523289	0.854694
STROKE_LAS	SC_global.sc.fa	rs79651785	A	G	0.6238	0.1336	21.8	3e-06	-9.92e-05	0.000740722	0.893448
STROKE_LAS	SC_global.sc.fa	rs79680958	A	G	0.2475	0.0503	24.21	8.6e-07	0.000733301	0.000330261	0.0264038
STROKE_LAS	SC_Limbic	rs10820405	A	G	-0.1812	0.0331	29.97	4.51e-08	-0.000454545	0.000232234	0.0503271
STROKE_LAS	SC_Limbic	rs114667237	A	G	0.4516	0.0925	23.84	1.05e-06	-0.00142452	0.000757558	0.0600644
STROKE_LAS	SC_Limbic	rs117270164	A	G	-0.5915	0.1234	22.98	1.65e-06	0.000902915	0.000763881	0.237214
STROKE_LAS	SC_Limbic	rs12124533	T	C	0.1499	0.0278	29.07	6.73e-08	7.48e-05	0.000211508	0.723473
STROKE_LAS	SC_Limbic	rs12130936	T	C	-0.4477	0.0882	25.77	3.82e-07	0.000322367	0.000624107	0.605493
STROKE_LAS	SC_Limbic	rs137865305	A	G	0.5381	0.1056	25.97	3.47e-07	0.000488301	0.000505085	0.333669
STROKE_LAS	SC_Limbic	rs142395500	A	G	0.4295	0.0869	24.43	7.61e-07	-0.000150611	0.000557484	0.787037
STROKE_LAS	SC_Limbic	rs142532801	T	C	0.3658	0.0798	21.01	4.55e-06	-0.000845946	0.000585558	0.14856
STROKE_LAS	SC_Limbic	rs150188940	A	G	-0.4659	0.0994	21.97	2.73e-06	-0.000855404	0.000631599	0.175639
STROKE_LAS	SC_Limbic	rs150849782	C	G	0.6812	0.1436	22.5	2.11e-06	-6.71e-05	0.000898347	0.940459
STROKE_LAS	SC_Limbic	rs150994262	A	G	0.766	0.1609	22.66	1.94e-06	0.000641054	0.00105573	0.543713
STROKE_LAS	SC_Limbic	rs151166754	T	C	0.4759	0.0985	23.34	1.35e-06	0.000577139	0.000667498	0.387251
STROKE_LAS	SC_Limbic	rs17612742	T	C	-0.1764	0.0361	23.88	1.05e-06	-0.000342513	0.000263041	0.192885
STROKE_LAS	SC_Limbic	rs198759	A	G	-0.451	0.0918	24.14	8.97e-07	0.00069428	0.000639622	0.277732
STROKE_LAS	SC_Limbic	rs2107595	A	G	0.2358	0.0319	54.64	1.44e-13	0.000359958	0.00025364	0.155862
STROKE_LAS	SC_Limbic	rs2117291	T	C	0.1895	0.0415	20.85	4.96e-06	9.03e-05	0.000315244	0.774477
STROKE_LAS	SC_Limbic	rs2487486	T	G	-0.6198	0.133	21.72	3.16e-06	-0.00049533	0.000844619	0.557576
STROKE_LAS	SC_Limbic	rs2602482	A	G	0.6177	0.1301	22.54	2.04e-06	0.00103444	0.000905862	0.25349
STROKE_LAS	SC_Limbic	rs4304924	A	G	0.1158	0.0251	21.28	3.95e-06	-0.000202981	0.000182709	0.266599
STROKE_LAS	SC_Limbic	rs476762	A	T	0.201	0.0353	32.42	1.22e-08	-0.000356475	0.000271275	0.188834
STROKE_LAS	SC_Limbic	rs505922	T	C	-0.1371	0.0281	23.8	1.11e-06	9.34e-05	0.000194827	0.631783
STROKE_LAS	SC_Limbic	rs56393506	T	C	0.1878	0.0355	27.99	1.26e-07	-8.2e-05	0.000251163	0.744171
STROKE_LAS	SC_Limbic	rs57848797	T	C	-0.5861	0.1227	22.82	1.79e-06	-0.00174515	0.000956079	0.0679663
STROKE_LAS	SC_Limbic	rs60928814	A	G	0.1601	0.0345	21.53	3.44e-06	-3.73e-07	0.000218336	0.998637
STROKE_LAS	SC_Limbic	rs66824660	A	C	0.3734	0.0814	21.04	4.49e-06	0.000520742	0.000546035	0.340256
STROKE_LAS	SC_Limbic	rs71486349	T	G	0.4222	0.0905	21.76	3.07e-06	0.000705708	0.000669516	0.291868
STROKE_LAS	SC_Limbic	rs72845421	T	C	0.4032	0.0873	21.33	3.83e-06	-0.000809481	0.000528931	0.125929
STROKE_LAS	SC_Limbic	rs73175633	C	G	0.4777	0.1034	21.34	3.82e-06	-0.000462114	0.000726381	0.524661
STROKE_LAS	SC_Limbic	rs76263261	T	C	-0.4149	0.0894	21.54	3.43e-06	-0.000424769	0.000590323	0.471808
STROKE_LAS	SC_Limbic	rs7647426	C	G	-0.3401	0.0657	26.8	2.29e-07	6.15e-05	0.000548142	0.910601
STROKE_LAS	SC_Limbic	rs78030362	A	G	-0.2512	0.0479	27.5	1.53e-07	-0.00067815	0.000342055	0.0474272
STROKE_LAS	SC_Limbic	rs78223716	A	G	-0.4367	0.0937	21.72	3.17e-06	0.000123067	0.000586873	0.833904
STROKE_LAS	SC_Limbic	rs79651785	A	G	0.6238	0.1336	21.8	3e-06	0.000302448	0.000830746	0.71581
STROKE_LAS	SC_Limbic	rs79680958	A	G	0.2475	0.0503	24.21	8.6e-07	0.000220166	0.000370136	0.551966
STROKE_LAS	SC_Somatomotor	rs10820405	A	G	-0.1812	0.0331	29.97	4.51e-08	-0.000250638	0.000228023	0.271702
STROKE_LAS	SC_Somatomotor	rs114667237	A	G	0.4516	0.0925	23.84	1.05e-06	-0.000240978	0.000743903	0.745988
STROKE_LAS	SC_Somatomotor	rs117270164	A	G	-0.5915	0.1234	22.98	1.65e-06	0.000752008	0.000750503	0.316352
STROKE_LAS	SC_Somatomotor	rs12124533	T	C	0.1499	0.0278	29.07	6.73e-08	-0.000248744	0.000207861	0.231442
STROKE_LAS	SC_Somatomotor	rs12130936	T	C	-0.4477	0.0882	25.77	3.82e-07	0.00110691	0.000612781	0.0708727
STROKE_LAS	SC_Somatomotor	rs137865305	A	G	0.5381	0.1056	25.97	3.47e-07	-0.000175865	0.000496015	0.722926
STROKE_LAS	SC_Somatomotor	rs142395500	A	G	0.4295	0.0869	24.43	7.61e-07	0.000473963	0.000547211	0.386421
STROKE_LAS	SC_Somatomotor	rs142532801	T	C	0.3658	0.0798	21.01	4.55e-06	-0.000558851	0.00057491	0.331028
STROKE_LAS	SC_Somatomotor	rs150188940	A	G	-0.4659	0.0994	21.97	2.73e-06	0.000311519	0.000620666	0.615735
STROKE_LAS	SC_Somatomotor	rs150849782	C	G	0.6812	0.1436	22.5	2.11e-06	0.000721374	0.000882173	0.413524
STROKE_LAS	SC_Somatomotor	rs150994262	A	G	0.766	0.1609	22.66	1.94e-06	0.000830696	0.00103693	0.423075
STROKE_LAS	SC_Somatomotor	rs151166754	T	C	0.4759	0.0985	23.34	1.35e-06	0.000849739	0.00065472	0.194346
STROKE_LAS	SC_Somatomotor	rs17612742	T	C	-0.1764	0.0361	23.88	1.05e-06	0.00033243	0.000258277	0.198071
STROKE_LAS	SC_Somatomotor	rs198759	A	G	-0.451	0.0918	24.14	8.97e-07	3.74e-05	0.000628014	0.952504
STROKE_LAS	SC_Somatomotor	rs2107595	A	G	0.2358	0.0319	54.64	1.44e-13	0.000699719	0.000248945	0.00494705
STROKE_LAS	SC_Somatomotor	rs2117291	T	C	0.1895	0.0415	20.85	4.96e-06	-0.000435458	0.000309206	0.159054
STROKE_LAS	SC_Somatomotor	rs2487486	T	G	-0.6198	0.133	21.72	3.16e-06	-0.00065286	0.000829292	0.431144
STROKE_LAS	SC_Somatomotor	rs2602482	A	G	0.6177	0.1301	22.54	2.04e-06	0.00144254	0.000889505	0.104874
STROKE_LAS	SC_Somatomotor	rs4304924	A	G	0.1158	0.0251	21.28	3.95e-06	-2.55e-05	0.000179418	0.886938
STROKE_LAS	SC_Somatomotor	rs476762	A	T	0.201	0.0353	32.42	1.22e-08	-2.2e-05	0.000266726	0.934407
STROKE_LAS	SC_Somatomotor	rs505922	T	C	-0.1371	0.0281	23.8	1.11e-06	0.000110252	0.000191313	0.564425
STROKE_LAS	SC_Somatomotor	rs56393506	T	C	0.1878	0.0355	27.99	1.26e-07	4.06e-06	0.000246153	0.986851
STROKE_LAS	SC_Somatomotor	rs57848797	T	C	-0.5861	0.1227	22.82	1.79e-06	-0.00131739	0.00093882	0.16056
STROKE_LAS	SC_Somatomotor	rs60928814	A	G	0.1601	0.0345	21.53	3.44e-06	-0.000426108	0.000214306	0.0467885
STROKE_LAS	SC_Somatomotor	rs66824660	A	C	0.3734	0.0814	21.04	4.49e-06	-0.000759925	0.000536208	0.156432
STROKE_LAS	SC_Somatomotor	rs71486349	T	G	0.4222	0.0905	21.76	3.07e-06	-0.000487001	0.000657624	0.458976
STROKE_LAS	SC_Somatomotor	rs72845421	T	C	0.4032	0.0873	21.33	3.83e-06	1.61e-05	0.000519417	0.97529
STROKE_LAS	SC_Somatomotor	rs73175633	C	G	0.4777	0.1034	21.34	3.82e-06	4.42e-05	0.000713658	0.950606
STROKE_LAS	SC_Somatomotor	rs76263261	T	C	-0.4149	0.0894	21.54	3.43e-06	-0.000551326	0.000579671	0.341563
STROKE_LAS	SC_Somatomotor	rs7647426	C	G	-0.3401	0.0657	26.8	2.29e-07	0.000625125	0.000538247	0.245488
STROKE_LAS	SC_Somatomotor	rs78030362	A	G	-0.2512	0.0479	27.5	1.53e-07	-0.00021235	0.000335607	0.526914
STROKE_LAS	SC_Somatomotor	rs78223716	A	G	-0.4367	0.0937	21.72	3.17e-06	-0.000759647	0.000576266	0.187442
STROKE_LAS	SC_Somatomotor	rs79651785	A	G	0.6238	0.1336	21.8	3e-06	-0.000653587	0.000815939	0.423126
STROKE_LAS	SC_Somatomotor	rs79680958	A	G	0.2475	0.0503	24.21	8.6e-07	0.000384092	0.000363346	0.290479
STROKE_LAS	SC_Ventral.Attention	rs10820405	A	G	-0.1812	0.0331	29.97	4.51e-08	2.34e-05	6.14e-05	0.703265
STROKE_LAS	SC_Ventral.Attention	rs114667237	A	G	0.4516	0.0925	23.84	1.05e-06	-0.000105864	0.000200283	0.597109
STROKE_LAS	SC_Ventral.Attention	rs117270164	A	G	-0.5915	0.1234	22.98	1.65e-06	-0.000177092	0.000202033	0.380742
STROKE_LAS	SC_Ventral.Attention	rs12124533	T	C	0.1499	0.0278	29.07	6.73e-08	-2.2e-06	5.58e-05	0.968527
STROKE_LAS	SC_Ventral.Attention	rs12130936	T	C	-0.4477	0.0882	25.77	3.82e-07	7.81e-05	0.000164878	0.635639
STROKE_LAS	SC_Ventral.Attention	rs137865305	A	G	0.5381	0.1056	25.97	3.47e-07	-6.22e-05	0.000133687	0.641639
STROKE_LAS	SC_Ventral.Attention	rs142395500	A	G	0.4295	0.0869	24.43	7.61e-07	-0.000141463	0.000147426	0.337292
STROKE_LAS	SC_Ventral.Attention	rs142532801	T	C	0.3658	0.0798	21.01	4.55e-06	-3.1e-05	0.000154724	0.840964
STROKE_LAS	SC_Ventral.Attention	rs150188940	A	G	-0.4659	0.0994	21.97	2.73e-06	-3.31e-05	0.000167027	0.842812
STROKE_LAS	SC_Ventral.Attention	rs150849782	C	G	0.6812	0.1436	22.5	2.11e-06	-0.000309649	0.000237373	0.192081
STROKE_LAS	SC_Ventral.Attention	rs150994262	A	G	0.766	0.1609	22.66	1.94e-06	0.000150811	0.000279191	0.589084
STROKE_LAS	SC_Ventral.Attention	rs151166754	T	C	0.4759	0.0985	23.34	1.35e-06	-0.000240652	0.00017643	0.17258
STROKE_LAS	SC_Ventral.Attention	rs17612742	T	C	-0.1764	0.0361	23.88	1.05e-06	0.000140948	6.96e-05	0.0427236
STROKE_LAS	SC_Ventral.Attention	rs198759	A	G	-0.451	0.0918	24.14	8.97e-07	0.000131882	0.000169068	0.435368
STROKE_LAS	SC_Ventral.Attention	rs2107595	A	G	0.2358	0.0319	54.64	1.44e-13	-6.13e-05	6.7e-05	0.360731
STROKE_LAS	SC_Ventral.Attention	rs2117291	T	C	0.1895	0.0415	20.85	4.96e-06	-0.000116865	8.33e-05	0.160785
STROKE_LAS	SC_Ventral.Attention	rs2487486	T	G	-0.6198	0.133	21.72	3.16e-06	-0.000168474	0.000223224	0.45042
STROKE_LAS	SC_Ventral.Attention	rs2602482	A	G	0.6177	0.1301	22.54	2.04e-06	-0.000366724	0.000239428	0.125618
STROKE_LAS	SC_Ventral.Attention	rs4304924	A	G	0.1158	0.0251	21.28	3.95e-06	1.04e-05	4.83e-05	0.82965
STROKE_LAS	SC_Ventral.Attention	rs476762	A	T	0.201	0.0353	32.42	1.22e-08	5.2e-05	7.18e-05	0.468669
STROKE_LAS	SC_Ventral.Attention	rs505922	T	C	-0.1371	0.0281	23.8	1.11e-06	4.21e-05	5.15e-05	0.413268
STROKE_LAS	SC_Ventral.Attention	rs56393506	T	C	0.1878	0.0355	27.99	1.26e-07	4.02e-05	6.64e-05	0.544671
STROKE_LAS	SC_Ventral.Attention	rs57848797	T	C	-0.5861	0.1227	22.82	1.79e-06	0.000130113	0.000252731	0.606679
STROKE_LAS	SC_Ventral.Attention	rs60928814	A	G	0.1601	0.0345	21.53	3.44e-06	-7.06e-05	5.77e-05	0.221138
STROKE_LAS	SC_Ventral.Attention	rs66824660	A	C	0.3734	0.0814	21.04	4.49e-06	0.000349426	0.000144303	0.0154653
STROKE_LAS	SC_Ventral.Attention	rs71486349	T	G	0.4222	0.0905	21.76	3.07e-06	0.000144948	0.00017707	0.413029
STROKE_LAS	SC_Ventral.Attention	rs72845421	T	C	0.4032	0.0873	21.33	3.83e-06	-9.42e-05	0.000139819	0.500268
STROKE_LAS	SC_Ventral.Attention	rs73175633	C	G	0.4777	0.1034	21.34	3.82e-06	-4.74e-05	0.000192066	0.804955
STROKE_LAS	SC_Ventral.Attention	rs76263261	T	C	-0.4149	0.0894	21.54	3.43e-06	-1.65e-05	0.000156043	0.915964
STROKE_LAS	SC_Ventral.Attention	rs7647426	C	G	-0.3401	0.0657	26.8	2.29e-07	3.26e-05	0.000144885	0.822063
STROKE_LAS	SC_Ventral.Attention	rs78030362	A	G	-0.2512	0.0479	27.5	1.53e-07	-1.9e-05	9.04e-05	0.833392
STROKE_LAS	SC_Ventral.Attention	rs78223716	A	G	-0.4367	0.0937	21.72	3.17e-06	-5.7e-05	0.000155129	0.713127
STROKE_LAS	SC_Ventral.Attention	rs79651785	A	G	0.6238	0.1336	21.8	3e-06	0.000202142	0.000219568	0.357251
STROKE_LAS	SC_Ventral.Attention	rs79680958	A	G	0.2475	0.0503	24.21	8.6e-07	-5.43e-05	9.78e-05	0.578853
STROKE_LAS	SC_Visual	rs10820405	A	G	-0.1812	0.0331	29.97	4.51e-08	0.000591506	0.000475723	0.21374
STROKE_LAS	SC_Visual	rs114667237	A	G	0.4516	0.0925	23.84	1.05e-06	0.00175437	0.00155133	0.258118
STROKE_LAS	SC_Visual	rs117270164	A	G	-0.5915	0.1234	22.98	1.65e-06	0.00191	0.00156504	0.22232
STROKE_LAS	SC_Visual	rs12124533	T	C	0.1499	0.0278	29.07	6.73e-08	-0.00016954	0.000433138	0.695488
STROKE_LAS	SC_Visual	rs12130936	T	C	-0.4477	0.0882	25.77	3.82e-07	0.00176762	0.00127782	0.166584
STROKE_LAS	SC_Visual	rs137865305	A	G	0.5381	0.1056	25.97	3.47e-07	-0.00190855	0.00103585	0.0654164
STROKE_LAS	SC_Visual	rs142395500	A	G	0.4295	0.0869	24.43	7.61e-07	-0.000678239	0.00114176	0.552499
STROKE_LAS	SC_Visual	rs142532801	T	C	0.3658	0.0798	21.01	4.55e-06	-0.00235894	0.00119876	0.0491006
STROKE_LAS	SC_Visual	rs150188940	A	G	-0.4659	0.0994	21.97	2.73e-06	-0.00110051	0.00129451	0.395259
STROKE_LAS	SC_Visual	rs150849782	C	G	0.6812	0.1436	22.5	2.11e-06	-0.00022225	0.00184042	0.903882
STROKE_LAS	SC_Visual	rs150994262	A	G	0.766	0.1609	22.66	1.94e-06	-0.000427276	0.00216248	0.843371
STROKE_LAS	SC_Visual	rs151166754	T	C	0.4759	0.0985	23.34	1.35e-06	0.00254101	0.0013652	0.0627188
STROKE_LAS	SC_Visual	rs17612742	T	C	-0.1764	0.0361	23.88	1.05e-06	1.09e-05	0.000538696	0.983907
STROKE_LAS	SC_Visual	rs198759	A	G	-0.451	0.0918	24.14	8.97e-07	0.00214183	0.00130979	0.102012
STROKE_LAS	SC_Visual	rs2107595	A	G	0.2358	0.0319	54.64	1.44e-13	-0.000523952	0.000519444	0.31314
[truncated: 1,075 more rows]
