# Supplementary material for: Causal Associations between Functional/Structural Connectivity and Stroke: A Bidirectional Mendelian Randomization Study
Source: Biomedicines. 2023 May 29;11(6):1575. doi: 10.3390/biomedicines11061575 (PMC10295514; doi:10.3390/biomedicines11061575)
Supplement: Supplementary file 1 [file biomedicines-11-01575-s001.zip › S-Table 7.xlsx]

## Sheet: Functional connectivity
Supplementary Table 7.1. Full result of inverse MR estimates for the association between functional connectivity and stroke type.
exposure	outcome	method	nSNP	beta	se	OR(95%CI)	pvalue
Stroke_AS	FC_Default	IVW(MRE)	47	0.000234671	0.000233101	1.00 (1.00-1.00)	0.314062
Stroke_AS	FC_Default	MR Egger	47	-0.000429545	0.000748107	1.00 (1.00-1.00)	0.568708
Stroke_AS	FC_Default	Weighted median	47	5.89891e-06	0.000289502	1.00 (1.00-1.00)	0.983743
Stroke_AS	FC_Default	Simple mode	47	3.12575e-05	0.000673201	1.00 (1.00-1.00)	0.963168
Stroke_AS	FC_Default	Weighted mode	47	-6.10386e-05	0.000621882	1.00 (1.00-1.00)	0.922239
Stroke_AS	FC_Dorsal.Attention	IVW(MRE)	47	0.000293763	0.000142651	1.00029380625752 (1.00001416742871-1.00057352328309)	0.0394641
Stroke_AS	FC_Dorsal.Attention	MR Egger	47	0.000656273	0.000458701	1.00 (1.00-1.00)	0.159418
Stroke_AS	FC_Dorsal.Attention	Weighted median	47	0.000288775	0.000202756	1.00 (1.00-1.00)	0.154375
Stroke_AS	FC_Dorsal.Attention	Simple mode	47	0.000366902	0.000470197	1.00 (1.00-1.00)	0.439203
Stroke_AS	FC_Dorsal.Attention	Weighted mode	47	0.000366902	0.000455924	1.00 (1.00-1.00)	0.425107
Stroke_AS	FC_Frontoparietal	IVW(MRE)	47	-3.13877e-05	0.000110371	1.00 (1.00-1.00)	0.776117
Stroke_AS	FC_Frontoparietal	MR Egger	47	-0.000582587	0.000353372	1.00 (1.00-1.00)	0.106185
Stroke_AS	FC_Frontoparietal	Weighted median	47	5.3442e-05	0.000159326	1.00 (1.00-1.00)	0.737304
Stroke_AS	FC_Frontoparietal	Simple mode	47	0.000103043	0.000383377	1.00 (1.00-1.00)	0.789303
Stroke_AS	FC_Frontoparietal	Weighted mode	47	9.34105e-05	0.000346454	1.00 (1.00-1.00)	0.78866
Stroke_AS	FC_global.fc.gmean	IVW(MRE)	47	8.2396e-05	0.000236985	1.00 (1.00-1.00)	0.728077
Stroke_AS	FC_global.fc.gmean	MR Egger	47	-0.000827731	0.000754371	1.00 (1.00-1.00)	0.278371
Stroke_AS	FC_global.fc.gmean	Weighted median	47	0.000179975	0.000293354	1.00 (1.00-1.00)	0.539542
Stroke_AS	FC_global.fc.gmean	Simple mode	47	0.00100514	0.000694155	1.00 (1.00-1.00)	0.154396
Stroke_AS	FC_global.fc.gmean	Weighted mode	47	0.00040895	0.000623618	1.00 (1.00-1.00)	0.515239
Stroke_AS	FC_Limbic	IVW(MRE)	47	-0.000193465	0.000288927	1.00 (1.00-1.00)	0.503114
Stroke_AS	FC_Limbic	MR Egger	47	-0.000778695	0.000931316	1.00 (1.00-1.00)	0.407503
Stroke_AS	FC_Limbic	Weighted median	47	-0.000439488	0.000382238	1.00 (1.00-1.00)	0.250236
Stroke_AS	FC_Limbic	Simple mode	47	-0.000712092	0.000864663	1.00 (1.00-1.00)	0.414446
Stroke_AS	FC_Limbic	Weighted mode	47	-0.000684555	0.000701257	1.00 (1.00-1.00)	0.33408
Stroke_AS	FC_Somatomotor	IVW(MRE)	47	0.00112507	0.000865436	1.00 (1.00-1.00)	0.193598
Stroke_AS	FC_Somatomotor	MR Egger	47	-0.00415362	0.00267874	1.00 (0.99-1.00)	0.128006
Stroke_AS	FC_Somatomotor	Weighted median	47	-0.00013179	0.00121302	1.00 (1.00-1.00)	0.913483
Stroke_AS	FC_Somatomotor	Simple mode	47	-0.00271417	0.00307417	1.00 (0.99-1.00)	0.381884
Stroke_AS	FC_Somatomotor	Weighted mode	47	-0.00278893	0.00325732	1.00 (0.99-1.00)	0.396323
Stroke_AS	FC_Ventral.Attention	IVW(MRE)	47	-5.21808e-05	0.000146111	1.00 (1.00-1.00)	0.720994
Stroke_AS	FC_Ventral.Attention	MR Egger	47	-0.000597541	0.000465591	1.00 (1.00-1.00)	0.205921
Stroke_AS	FC_Ventral.Attention	Weighted median	47	-4.76386e-05	0.000195201	1.00 (1.00-1.00)	0.807193
Stroke_AS	FC_Ventral.Attention	Simple mode	47	0.000121659	0.000422944	1.00 (1.00-1.00)	0.774909
Stroke_AS	FC_Ventral.Attention	Weighted mode	47	5.40722e-05	0.000380219	1.00 (1.00-1.00)	0.887533
Stroke_AS	FC_Visual	IVW(MRE)	47	0.00153239	0.0012787	1.00 (1.00-1.00)	0.230761
Stroke_AS	FC_Visual	MR Egger	47	0.00504156	0.00425964	1.01 (1.00-1.01)	0.2428
Stroke_AS	FC_Visual	Weighted median	47	0.000333892	0.001853	1.00 (1.00-1.00)	0.857003
Stroke_AS	FC_Visual	Simple mode	47	-0.000631318	0.00371008	1.00 (0.99-1.01)	0.865628
Stroke_AS	FC_Visual	Weighted mode	47	-0.000233038	0.00370996	1.00 (0.99-1.01)	0.950187
Stroke_AIS	FC_Default	IVW(MRE)	45	0.000100233	0.000227928	1.00 (1.00-1.00)	0.660113
Stroke_AIS	FC_Default	MR Egger	45	-0.000255697	0.000683394	1.00 (1.00-1.00)	0.710126
Stroke_AIS	FC_Default	Weighted median	45	6.41103e-06	0.000295442	1.00 (1.00-1.00)	0.982687
Stroke_AIS	FC_Default	Simple mode	45	0.000743338	0.000674283	1.00 (1.00-1.00)	0.276275
Stroke_AIS	FC_Default	Weighted mode	45	-2.4999e-05	0.000595135	1.00 (1.00-1.00)	0.966684
Stroke_AIS	FC_Dorsal.Attention	IVW(MRE)	45	3.38196e-05	0.000126321	1.00 (1.00-1.00)	0.788909
Stroke_AIS	FC_Dorsal.Attention	MR Egger	45	0.00075487	0.000403903	1.00 (1.00-1.00)	0.0684524
Stroke_AIS	FC_Dorsal.Attention	Weighted median	45	0.000140497	0.00019366	1.00 (1.00-1.00)	0.468158
Stroke_AIS	FC_Dorsal.Attention	Simple mode	45	0.000348244	0.000431538	1.00 (1.00-1.00)	0.424018
Stroke_AIS	FC_Dorsal.Attention	Weighted mode	45	0.00037238	0.000390979	1.00 (1.00-1.00)	0.346082
Stroke_AIS	FC_Frontoparietal	IVW(MRE)	45	8.65824e-06	0.000118687	1.00 (1.00-1.00)	0.941846
Stroke_AIS	FC_Frontoparietal	MR Egger	45	-0.00062695	0.000341987	1.00 (1.00-1.00)	0.0736931
Stroke_AIS	FC_Frontoparietal	Weighted median	45	1.92109e-05	0.000162309	1.00 (1.00-1.00)	0.905782
Stroke_AIS	FC_Frontoparietal	Simple mode	45	-2.33341e-05	0.000369862	1.00 (1.00-1.00)	0.949982
Stroke_AIS	FC_Frontoparietal	Weighted mode	45	6.55252e-05	0.000358553	1.00 (1.00-1.00)	0.855834
Stroke_AIS	FC_global.fc.gmean	IVW(MRE)	45	1.16681e-05	0.000213114	1.00 (1.00-1.00)	0.956337
Stroke_AIS	FC_global.fc.gmean	MR Egger	45	4.0137e-05	0.000641306	1.00 (1.00-1.00)	0.950386
Stroke_AIS	FC_global.fc.gmean	Weighted median	45	9.06053e-05	0.000268163	1.00 (1.00-1.00)	0.735458
Stroke_AIS	FC_global.fc.gmean	Simple mode	45	0.00024807	0.000610784	1.00 (1.00-1.00)	0.686601
Stroke_AIS	FC_global.fc.gmean	Weighted mode	45	0.000286982	0.000538805	1.00 (1.00-1.00)	0.596972
Stroke_AIS	FC_Limbic	IVW(MRE)	45	-0.00026706	0.000317094	1.00 (1.00-1.00)	0.399671
Stroke_AIS	FC_Limbic	MR Egger	45	-0.00252772	0.000881188	1.00 (1.00-1.00)	0.00636714
Stroke_AIS	FC_Limbic	Weighted median	45	-0.000687661	0.000383272	1.00 (1.00-1.00)	0.0727833
Stroke_AIS	FC_Limbic	Simple mode	45	-0.000890608	0.000710126	1.00 (1.00-1.00)	0.216408
Stroke_AIS	FC_Limbic	Weighted mode	45	-0.000944364	0.00067464	1.00 (1.00-1.00)	0.168583
Stroke_AIS	FC_Somatomotor	IVW(MRE)	45	0.000279233	0.000735972	1.00 (1.00-1.00)	0.704385
Stroke_AIS	FC_Somatomotor	MR Egger	45	0.00170956	0.00227166	1.00 (1.00-1.01)	0.455815
Stroke_AIS	FC_Somatomotor	Weighted median	45	-0.000409433	0.00111881	1.00 (1.00-1.00)	0.714399
Stroke_AIS	FC_Somatomotor	Simple mode	45	-0.00120775	0.00248965	1.00 (0.99-1.00)	0.630006
Stroke_AIS	FC_Somatomotor	Weighted mode	45	-0.00127734	0.00230148	1.00 (0.99-1.00)	0.5817
Stroke_AIS	FC_Ventral.Attention	IVW(MRE)	45	-0.00016834	0.000133952	1.00 (1.00-1.00)	0.208854
Stroke_AIS	FC_Ventral.Attention	MR Egger	45	-0.000657187	0.000400804	1.00 (1.00-1.00)	0.10837
Stroke_AIS	FC_Ventral.Attention	Weighted median	45	-0.00011371	0.000192944	1.00 (1.00-1.00)	0.555633
Stroke_AIS	FC_Ventral.Attention	Simple mode	45	0.000214134	0.000436912	1.00 (1.00-1.00)	0.626492
Stroke_AIS	FC_Ventral.Attention	Weighted mode	45	2.61318e-05	0.00041242	1.00 (1.00-1.00)	0.949765
Stroke_AIS	FC_Visual	IVW(MRE)	45	0.000148007	0.00114466	1.00 (1.00-1.00)	0.897118
Stroke_AIS	FC_Visual	MR Egger	45	-0.00682329	0.00378629	0.99 (0.99-1.00)	0.0785416
Stroke_AIS	FC_Visual	Weighted median	45	-0.00015762	0.00177797	1.00 (1.00-1.00)	0.929358
Stroke_AIS	FC_Visual	Simple mode	45	-0.00182936	0.00369196	1.00 (0.99-1.01)	0.622714
Stroke_AIS	FC_Visual	Weighted mode	45	-0.0012064	0.00347052	1.00 (0.99-1.01)	0.729787
Stroke_LAS	FC_Default	IVW(MRE)	34	-0.00015221	9.22384e-05	1.00 (1.00-1.00)	0.0989065
Stroke_LAS	FC_Default	MR Egger	34	-0.000294783	0.000189277	1.00 (1.00-1.00)	0.129207
Stroke_LAS	FC_Default	Weighted median	34	-0.000138535	0.00012973	1.00 (1.00-1.00)	0.285579
Stroke_LAS	FC_Default	Simple mode	34	-0.000123639	0.00023937	1.00 (1.00-1.00)	0.608936
Stroke_LAS	FC_Default	Weighted mode	34	-0.000115519	0.000243715	1.00 (1.00-1.00)	0.638627
Stroke_LAS	FC_Dorsal.Attention	IVW(MRE)	34	-1.2938e-05	6.26326e-05	1.00 (1.00-1.00)	0.836346
Stroke_LAS	FC_Dorsal.Attention	MR Egger	34	3.9089e-05	0.000129021	1.00 (1.00-1.00)	0.763876
Stroke_LAS	FC_Dorsal.Attention	Weighted median	34	-2.97059e-05	9.2522e-05	1.00 (1.00-1.00)	0.748158
Stroke_LAS	FC_Dorsal.Attention	Simple mode	34	-8.36785e-05	0.000208115	1.00 (1.00-1.00)	0.690218
Stroke_LAS	FC_Dorsal.Attention	Weighted mode	34	-8.76886e-05	0.000220076	1.00 (1.00-1.00)	0.692867
Stroke_LAS	FC_Frontoparietal	IVW(MRE)	34	-3.3295e-05	3.80285e-05	1.00 (1.00-1.00)	0.381287
Stroke_LAS	FC_Frontoparietal	MR Egger	34	6.2389e-05	9.99608e-05	1.00 (1.00-1.00)	0.536963
Stroke_LAS	FC_Frontoparietal	Weighted median	34	-5.76498e-05	6.66102e-05	1.00 (1.00-1.00)	0.386775
Stroke_LAS	FC_Frontoparietal	Simple mode	34	-6.78358e-05	0.000136736	1.00 (1.00-1.00)	0.623107
Stroke_LAS	FC_Frontoparietal	Weighted mode	34	-7.42538e-05	0.000140573	1.00 (1.00-1.00)	0.600881
Stroke_LAS	FC_global.fc.gmean	IVW(MRE)	34	-0.00014203	8.40049e-05	1.00 (1.00-1.00)	0.0908873
Stroke_LAS	FC_global.fc.gmean	MR Egger	34	-3.2159e-05	0.000172458	1.00 (1.00-1.00)	0.85325
Stroke_LAS	FC_global.fc.gmean	Weighted median	34	-0.000141878	0.000117288	1.00 (1.00-1.00)	0.22641
Stroke_LAS	FC_global.fc.gmean	Simple mode	34	2.18694e-05	0.000248739	1.00 (1.00-1.00)	0.930471
Stroke_LAS	FC_global.fc.gmean	Weighted mode	34	-1.1314e-05	0.000236723	1.00 (1.00-1.00)	0.962168
Stroke_LAS	FC_Limbic	IVW(MRE)	34	0.000105739	0.000118455	1.00 (1.00-1.00)	0.372043
Stroke_LAS	FC_Limbic	MR Egger	34	-0.00010054	0.000241228	1.00 (1.00-1.00)	0.679619
Stroke_LAS	FC_Limbic	Weighted median	34	6.08689e-05	0.000163432	1.00 (1.00-1.00)	0.709564
Stroke_LAS	FC_Limbic	Simple mode	34	0.000121853	0.000378554	1.00 (1.00-1.00)	0.749567
Stroke_LAS	FC_Limbic	Weighted mode	34	6.49942e-05	0.000356453	1.00 (1.00-1.00)	0.856435
Stroke_LAS	FC_Somatomotor	IVW(MRE)	34	-0.000507873	0.000256253	0.999492255622669 (0.99899037991057-0.999994383468557)	0.0474884
Stroke_LAS	FC_Somatomotor	MR Egger	34	-2.45192e-06	0.000722734	1.00 (1.00-1.00)	0.997314
Stroke_LAS	FC_Somatomotor	Weighted median	34	-0.000591965	0.000482595	1.00 (1.00-1.00)	0.219962
Stroke_LAS	FC_Somatomotor	Simple mode	34	-0.000582775	0.00105156	1.00 (1.00-1.00)	0.58318
Stroke_LAS	FC_Somatomotor	Weighted mode	34	-0.000602388	0.000883116	1.00 (1.00-1.00)	0.499925
Stroke_LAS	FC_Ventral.Attention	IVW(MRE)	34	-7.21947e-05	6.69856e-05	1.00 (1.00-1.00)	0.281139
Stroke_LAS	FC_Ventral.Attention	MR Egger	34	-5.59598e-06	0.000137782	1.00 (1.00-1.00)	0.967855
Stroke_LAS	FC_Ventral.Attention	Weighted median	34	-3.95754e-05	9.09093e-05	1.00 (1.00-1.00)	0.663324
Stroke_LAS	FC_Ventral.Attention	Simple mode	34	-7.60039e-05	0.000183596	1.00 (1.00-1.00)	0.681572
Stroke_LAS	FC_Ventral.Attention	Weighted mode	34	-7.60039e-05	0.000181571	1.00 (1.00-1.00)	0.678228
Stroke_LAS	FC_Visual	IVW(MRE)	34	5.92297e-05	0.000716884	1.00 (1.00-1.00)	0.934153
Stroke_LAS	FC_Visual	MR Egger	34	-0.000375679	0.0014792	1.00 (1.00-1.00)	0.80114
Stroke_LAS	FC_Visual	Weighted median	34	-0.000306324	0.000893432	1.00 (1.00-1.00)	0.731702
Stroke_LAS	FC_Visual	Simple mode	34	-0.000989793	0.00186297	1.00 (1.00-1.00)	0.59877
Stroke_LAS	FC_Visual	Weighted mode	34	-0.000642387	0.00167093	1.00 (1.00-1.00)	0.703112
Stroke_CES	FC_Default	IVW(MRE)	34	-0.00011199	0.000118385	1.00 (1.00-1.00)	0.344156
Stroke_CES	FC_Default	MR Egger	34	-0.000427208	0.000254383	1.00 (1.00-1.00)	0.102815
Stroke_CES	FC_Default	Weighted median	34	-0.00010643	0.000187037	1.00 (1.00-1.00)	0.569334
Stroke_CES	FC_Default	Simple mode	34	-0.000613518	0.000391886	1.00 (1.00-1.00)	0.126993
Stroke_CES	FC_Default	Weighted mode	34	-0.000326534	0.000269975	1.00 (1.00-1.00)	0.235065
Stroke_CES	FC_Dorsal.Attention	IVW(MRE)	34	-2.0021e-05	9.43647e-05	1.00 (1.00-1.00)	0.831977
Stroke_CES	FC_Dorsal.Attention	MR Egger	34	-0.000182988	0.000206325	1.00 (1.00-1.00)	0.381753
Stroke_CES	FC_Dorsal.Attention	Weighted median	34	0.000120195	0.000122805	1.00 (1.00-1.00)	0.327706
Stroke_CES	FC_Dorsal.Attention	Simple mode	34	0.000194249	0.000285101	1.00 (1.00-1.00)	0.500414
Stroke_CES	FC_Dorsal.Attention	Weighted mode	34	0.000172345	0.000190284	1.00 (1.00-1.00)	0.371648
Stroke_CES	FC_Frontoparietal	IVW(MRE)	34	-0.000114407	7.6144e-05	1.00 (1.00-1.00)	0.132967
Stroke_CES	FC_Frontoparietal	MR Egger	34	-0.000236122	0.000166764	1.00 (1.00-1.00)	0.166462
Stroke_CES	FC_Frontoparietal	Weighted median	34	-0.000129417	9.5896e-05	1.00 (1.00-1.00)	0.17716
Stroke_CES	FC_Frontoparietal	Simple mode	34	-5.59283e-05	0.000189833	1.00 (1.00-1.00)	0.770131
Stroke_CES	FC_Frontoparietal	Weighted mode	34	-0.000116804	0.000128771	1.00 (1.00-1.00)	0.370947
Stroke_CES	FC_global.fc.gmean	IVW(MRE)	34	-0.000170224	0.000104605	1.00 (1.00-1.00)	0.103672
Stroke_CES	FC_global.fc.gmean	MR Egger	34	-0.00045606	0.00022919	1.00 (1.00-1.00)	0.0552064
Stroke_CES	FC_global.fc.gmean	Weighted median	34	-6.17425e-05	0.000152807	1.00 (1.00-1.00)	0.686173
Stroke_CES	FC_global.fc.gmean	Simple mode	34	-0.000348686	0.00034101	1.00 (1.00-1.00)	0.313977
Stroke_CES	FC_global.fc.gmean	Weighted mode	34	-7.54743e-05	0.000233361	1.00 (1.00-1.00)	0.748415
Stroke_CES	FC_Limbic	IVW(MRE)	34	-0.000251503	0.000137208	1.00 (1.00-1.00)	0.0668014
Stroke_CES	FC_Limbic	MR Egger	34	-0.000353374	0.000309291	1.00 (1.00-1.00)	0.261711
Stroke_CES	FC_Limbic	Weighted median	34	-0.000280737	0.000216609	1.00 (1.00-1.00)	0.194957
Stroke_CES	FC_Limbic	Simple mode	34	-0.000160106	0.000406111	1.00 (1.00-1.00)	0.695938
Stroke_CES	FC_Limbic	Weighted mode	34	-0.000259746	0.000325063	1.00 (1.00-1.00)	0.429968
Stroke_CES	FC_Somatomotor	IVW(MRE)	34	-0.000364433	0.000459465	1.00 (1.00-1.00)	0.42768
Stroke_CES	FC_Somatomotor	MR Egger	34	-0.00181316	0.00097512	1.00 (1.00-1.00)	0.0721825
Stroke_CES	FC_Somatomotor	Weighted median	34	-0.000729199	0.000642075	1.00 (1.00-1.00)	0.256085
Stroke_CES	FC_Somatomotor	Simple mode	34	0.000195451	0.00135782	1.00 (1.00-1.00)	0.88642
Stroke_CES	FC_Somatomotor	Weighted mode	34	-0.00104626	0.00100646	1.00 (1.00-1.00)	0.306104
Stroke_CES	FC_Ventral.Attention	IVW(MRE)	34	-5.03425e-05	8.46432e-05	1.00 (1.00-1.00)	0.552003
Stroke_CES	FC_Ventral.Attention	MR Egger	34	-0.000101835	0.000187046	1.00 (1.00-1.00)	0.589916
Stroke_CES	FC_Ventral.Attention	Weighted median	34	-0.000163442	0.000122606	1.00 (1.00-1.00)	0.182511
Stroke_CES	FC_Ventral.Attention	Simple mode	34	-0.000226799	0.000226634	1.00 (1.00-1.00)	0.324239
Stroke_CES	FC_Ventral.Attention	Weighted mode	34	-0.00020765	0.000170179	1.00 (1.00-1.00)	0.231042
Stroke_CES	FC_Visual	IVW(MRE)	34	-3.77249e-05	0.000648735	1.00 (1.00-1.00)	0.953628
Stroke_CES	FC_Visual	MR Egger	34	0.00068489	0.00160157	1.00 (1.00-1.00)	0.67178
Stroke_CES	FC_Visual	Weighted median	34	-0.000278463	0.00112327	1.00 (1.00-1.00)	0.804208
Stroke_CES	FC_Visual	Simple mode	34	-0.00137513	0.00206061	1.00 (0.99-1.00)	0.509195
Stroke_CES	FC_Visual	Weighted mode	34	-0.000812829	0.00158833	1.00 (1.00-1.00)	0.612232
Stroke_SVS	FC_Default	IVW(MRE)	30	9.8115e-07	0.000105841	1.00 (1.00-1.00)	0.992604
Stroke_SVS	FC_Default	MR Egger	30	0.000116839	0.000228186	1.00 (1.00-1.00)	0.612642
Stroke_SVS	FC_Default	Weighted median	30	-3.4002e-06	0.000160592	1.00 (1.00-1.00)	0.983108
Stroke_SVS	FC_Default	Simple mode	30	0.000485556	0.000373398	1.00 (1.00-1.00)	0.203714
Stroke_SVS	FC_Default	Weighted mode	30	0.000434914	0.000340456	1.00 (1.00-1.00)	0.211577
Stroke_SVS	FC_Dorsal.Attention	IVW(MRE)	30	0.000120199	7.77948e-05	1.00 (1.00-1.00)	0.122326
Stroke_SVS	FC_Dorsal.Attention	MR Egger	30	7.12742e-05	0.000166686	1.00 (1.00-1.00)	0.672216
Stroke_SVS	FC_Dorsal.Attention	Weighted median	30	0.000118566	0.00010511	1.00 (1.00-1.00)	0.259312
Stroke_SVS	FC_Dorsal.Attention	Simple mode	30	9.7802e-05	0.000202151	1.00 (1.00-1.00)	0.632156
Stroke_SVS	FC_Dorsal.Attention	Weighted mode	30	0.000120726	0.000200459	1.00 (1.00-1.00)	0.551688
Stroke_SVS	FC_Frontoparietal	IVW(MRE)	30	-4.2281e-05	4.75798e-05	1.00 (1.00-1.00)	0.3742
Stroke_SVS	FC_Frontoparietal	MR Egger	30	-5.65962e-05	0.000120492	1.00 (1.00-1.00)	0.6422
Stroke_SVS	FC_Frontoparietal	Weighted median	30	-4.84729e-06	7.82197e-05	1.00 (1.00-1.00)	0.950587
Stroke_SVS	FC_Frontoparietal	Simple mode	30	1.4166e-05	0.000141201	1.00 (1.00-1.00)	0.920777
Stroke_SVS	FC_Frontoparietal	Weighted mode	30	1.4166e-05	0.000138029	1.00 (1.00-1.00)	0.918963
Stroke_SVS	FC_global.fc.gmean	IVW(MRE)	30	-5.40892e-05	0.000102862	1.00 (1.00-1.00)	0.598999
Stroke_SVS	FC_global.fc.gmean	MR Egger	30	6.63201e-05	0.000219317	1.00 (1.00-1.00)	0.764587
Stroke_SVS	FC_global.fc.gmean	Weighted median	30	-9.33573e-05	0.000141299	1.00 (1.00-1.00)	0.5088
Stroke_SVS	FC_global.fc.gmean	Simple mode	30	-0.000171308	0.000295449	1.00 (1.00-1.00)	0.566513
Stroke_SVS	FC_global.fc.gmean	Weighted mode	30	-0.000135204	0.00028911	1.00 (1.00-1.00)	0.643527
Stroke_SVS	FC_Limbic	IVW(MRE)	30	3.46494e-05	0.000126332	1.00 (1.00-1.00)	0.783876
Stroke_SVS	FC_Limbic	MR Egger	30	0.00020144	0.000280358	1.00 (1.00-1.00)	0.478396
Stroke_SVS	FC_Limbic	Weighted median	30	-1.92246e-05	0.000187959	1.00 (1.00-1.00)	0.918534
Stroke_SVS	FC_Limbic	Simple mode	30	-8.86614e-05	0.000405932	1.00 (1.00-1.00)	0.828636
Stroke_SVS	FC_Limbic	Weighted mode	30	-0.000227789	0.000372919	1.00 (1.00-1.00)	0.546073
Stroke_SVS	FC_Somatomotor	IVW(MRE)	30	-0.000617438	0.000400134	1.00 (1.00-1.00)	0.122812
Stroke_SVS	FC_Somatomotor	MR Egger	30	-1.48771e-05	0.000871125	1.00 (1.00-1.00)	0.986496
Stroke_SVS	FC_Somatomotor	Weighted median	30	-0.000688008	0.000571829	1.00 (1.00-1.00)	0.22891
Stroke_SVS	FC_Somatomotor	Simple mode	30	-0.00084711	0.00105656	1.00 (1.00-1.00)	0.429212
Stroke_SVS	FC_Somatomotor	Weighted mode	30	-0.000815309	0.00102488	1.00 (1.00-1.00)	0.432778
Stroke_SVS	FC_Ventral.Attention	IVW(MRE)	30	-0.000119067	8.6214e-05	1.00 (1.00-1.00)	0.16726
Stroke_SVS	FC_Ventral.Attention	MR Egger	30	0.000175147	0.000173977	1.00 (1.00-1.00)	0.322688
Stroke_SVS	FC_Ventral.Attention	Weighted median	30	-0.000268235	0.00011201	1.00 (1.00-1.00)	0.0166319
Stroke_SVS	FC_Ventral.Attention	Simple mode	30	-0.000503972	0.000265369	1.00 (1.00-1.00)	0.0675356
Stroke_SVS	FC_Ventral.Attention	Weighted mode	30	-0.000470741	0.000263476	1.00 (1.00-1.00)	0.0844519
Stroke_SVS	FC_Visual	IVW(MRE)	30	0.00104898	0.000661368	1.00 (1.00-1.00)	0.112723
Stroke_SVS	FC_Visual	MR Egger	30	0.000722595	0.00145227	1.00 (1.00-1.00)	0.622677
Stroke_SVS	FC_Visual	Weighted median	30	-4.96577e-05	0.00104222	1.00 (1.00-1.00)	0.961998
Stroke_SVS	FC_Visual	Simple mode	30	-0.00107433	0.00210541	1.00 (0.99-1.00)	0.613722
Stroke_SVS	FC_Visual	Weighted mode	30	-0.00112479	0.00215464	1.00 (0.99-1.00)	0.605613

## Sheet: Structural connectivity
Supplementary Table 7.2. Full result of invere MR estimates for the association between structural connectivity and stroke type.
exposure	outcome	method	nSNP	beta	se	OR(95%CI)	pvalue
Stroke_AS	SC_Default	IVW(MRE)	47	0.000320532	0.000273944	1.00 (1.00-1.00)	0.241975
Stroke_AS	SC_Default	MR Egger	47	0.000205082	0.000886564	1.00 (1.00-1.00)	0.818113
Stroke_AS	SC_Default	Weighted median	47	0.000406542	0.000353278	1.00 (1.00-1.00)	0.249827
Stroke_AS	SC_Default	Simple mode	47	-1.24e-05	0.000810563	1.00 (1.00-1.00)	0.987895
Stroke_AS	SC_Default	Weighted mode	47	3.73e-05	0.00072557	1.00 (1.00-1.00)	0.959227
Stroke_AS	SC_Dorsal.Attention	IVW(MRE)	47	-0.000156087	0.000200233	1.00 (1.00-1.00)	0.435672
Stroke_AS	SC_Dorsal.Attention	MR Egger	47	-9.77e-06	0.000693187	1.00 (1.00-1.00)	0.988821
Stroke_AS	SC_Dorsal.Attention	Weighted median	47	-0.00022153	0.000302342	1.00 (1.00-1.00)	0.463733
Stroke_AS	SC_Dorsal.Attention	Simple mode	47	-0.000231891	0.000629145	1.00 (1.00-1.00)	0.714131
Stroke_AS	SC_Dorsal.Attention	Weighted mode	47	-0.000188524	0.000679379	1.00 (1.00-1.00)	0.782644
Stroke_AS	SC_Frontoparietal	IVW(MRE)	47	2.95e-05	0.000156688	1.00 (1.00-1.00)	0.850633
Stroke_AS	SC_Frontoparietal	MR Egger	47	0.000193961	0.000506426	1.00 (1.00-1.00)	0.703523
Stroke_AS	SC_Frontoparietal	Weighted median	47	2.67e-05	0.000203818	1.00 (1.00-1.00)	0.895703
Stroke_AS	SC_Frontoparietal	Simple mode	47	-0.000863605	0.000566643	1.00 (1.00-1.00)	0.134337
Stroke_AS	SC_Frontoparietal	Weighted mode	47	0.000662333	0.000548898	1.00 (1.00-1.00)	0.233733
Stroke_AS	SC_global.sc.fa	IVW(MRE)	47	-0.000899717	0.000543601	1.00 (1.00-1.00)	0.0979034
Stroke_AS	SC_global.sc.fa	MR Egger	47	-6.08e-05	0.00175459	1.00 (1.00-1.00)	0.972525
Stroke_AS	SC_global.sc.fa	Weighted median	47	-0.000811203	0.000701967	1.00 (1.00-1.00)	0.247839
Stroke_AS	SC_global.sc.fa	Simple mode	47	-0.00135216	0.00180168	1.00 (1.00-1.00)	0.456777
Stroke_AS	SC_global.sc.fa	Weighted mode	47	-0.00156278	0.00166124	1.00 (1.00-1.00)	0.351758
Stroke_AS	SC_Limbic	IVW(MRE)	47	-0.00127584	0.000563982	1.00 (1.00-1.00)	0.0236846
Stroke_AS	SC_Limbic	MR Egger	47	-0.00164104	0.00182481	1.00 (0.99-1.00)	0.373285
Stroke_AS	SC_Limbic	Weighted median	47	-0.000579202	0.000760045	1.00 (1.00-1.00)	0.446023
Stroke_AS	SC_Limbic	Simple mode	47	0.000574582	0.00197769	1.00 (1.00-1.00)	0.772715
Stroke_AS	SC_Limbic	Weighted mode	47	0.000741699	0.00193475	1.00 (1.00-1.00)	0.703221
Stroke_AS	SC_Somatomotor	IVW(MRE)	47	-0.000644828	0.000596286	1.00 (1.00-1.00)	0.279515
Stroke_AS	SC_Somatomotor	MR Egger	47	-0.00161139	0.00192429	1.00 (0.99-1.00)	0.406796
Stroke_AS	SC_Somatomotor	Weighted median	47	-0.000133017	0.000780663	1.00 (1.00-1.00)	0.864704
Stroke_AS	SC_Somatomotor	Simple mode	47	0.0002881	0.00156094	1.00 (1.00-1.00)	0.854379
Stroke_AS	SC_Somatomotor	Weighted mode	47	0.00023201	0.00145954	1.00 (1.00-1.00)	0.874395
Stroke_AS	SC_Ventral.Attention	IVW(MRE)	47	-0.000127098	0.000130385	1.00 (1.00-1.00)	0.329666
Stroke_AS	SC_Ventral.Attention	MR Egger	47	0.000595933	0.000450049	1.00 (1.00-1.00)	0.192139
Stroke_AS	SC_Ventral.Attention	Weighted median	47	-0.000188231	0.000199713	1.00 (1.00-1.00)	0.345933
Stroke_AS	SC_Ventral.Attention	Simple mode	47	-0.00022305	0.000446657	1.00 (1.00-1.00)	0.619894
Stroke_AS	SC_Ventral.Attention	Weighted mode	47	-0.00022305	0.000464629	1.00 (1.00-1.00)	0.63346
Stroke_AS	SC_Visual	IVW(MRE)	47	-0.00107192	0.00118679	1.00 (1.00-1.00)	0.366413
Stroke_AS	SC_Visual	MR Egger	47	-0.00258485	0.00383466	1.00 (0.99-1.00)	0.503711
Stroke_AS	SC_Visual	Weighted median	47	0.000622419	0.00154982	1.00 (1.00-1.00)	0.687974
Stroke_AS	SC_Visual	Simple mode	47	0.00181577	0.00420674	1.00 (0.99-1.01)	0.668024
Stroke_AS	SC_Visual	Weighted mode	47	0.00181577	0.00432543	1.00 (0.99-1.01)	0.676593
Stroke_AIS	SC_Default	IVW(MRE)	45	0.000248895	0.000271983	1.00 (1.00-1.00)	0.360133
Stroke_AIS	SC_Default	MR Egger	45	0.000120581	0.000817563	1.00 (1.00-1.00)	0.883436
Stroke_AIS	SC_Default	Weighted median	45	0.000524748	0.000346928	1.00 (1.00-1.00)	0.130392
Stroke_AIS	SC_Default	Simple mode	45	0.000705823	0.000740596	1.00 (1.00-1.00)	0.345772
Stroke_AIS	SC_Default	Weighted mode	45	0.000705823	0.000667145	1.00 (1.00-1.00)	0.29584
Stroke_AIS	SC_Dorsal.Attention	IVW(MRE)	45	-5.85e-05	0.000204606	1.00 (1.00-1.00)	0.774993
Stroke_AIS	SC_Dorsal.Attention	MR Egger	45	-5.01e-05	0.000616237	1.00 (1.00-1.00)	0.935555
Stroke_AIS	SC_Dorsal.Attention	Weighted median	45	1.9e-06	0.000292796	1.00 (1.00-1.00)	0.994826
Stroke_AIS	SC_Dorsal.Attention	Simple mode	45	0.000338595	0.000694381	1.00 (1.00-1.00)	0.628239
Stroke_AIS	SC_Dorsal.Attention	Weighted mode	45	0.000285494	0.000703858	1.00 (1.00-1.00)	0.686993
Stroke_AIS	SC_Frontoparietal	IVW(MRE)	45	7.6e-05	0.000141948	1.00 (1.00-1.00)	0.592252
Stroke_AIS	SC_Frontoparietal	MR Egger	45	0.000232886	0.00042605	1.00 (1.00-1.00)	0.587468
Stroke_AIS	SC_Frontoparietal	Weighted median	45	6.81e-05	0.000199012	1.00 (1.00-1.00)	0.732082
Stroke_AIS	SC_Frontoparietal	Simple mode	45	4.47e-05	0.000478207	1.00 (1.00-1.00)	0.92589
Stroke_AIS	SC_Frontoparietal	Weighted mode	45	0.000294384	0.000453535	1.00 (1.00-1.00)	0.519655
Stroke_AIS	SC_global.sc.fa	IVW(MRE)	45	-0.000986015	0.000544063	1.00 (1.00-1.00)	0.0699371
Stroke_AIS	SC_global.sc.fa	MR Egger	45	-0.00135479	0.0016349	1.00 (1.00-1.00)	0.411866
Stroke_AIS	SC_global.sc.fa	Weighted median	45	-0.00147024	0.000692013	1.00 (1.00-1.00)	0.0336212
Stroke_AIS	SC_global.sc.fa	Simple mode	45	-0.00152451	0.00150556	1.00 (1.00-1.00)	0.316793
Stroke_AIS	SC_global.sc.fa	Weighted mode	45	-0.00137815	0.00154716	1.00 (1.00-1.00)	0.377903
Stroke_AIS	SC_Limbic	IVW(MRE)	45	-0.000928988	0.000528194	1.00 (1.00-1.00)	0.0786114
Stroke_AIS	SC_Limbic	MR Egger	45	-0.000780975	0.00158811	1.00 (1.00-1.00)	0.625387
Stroke_AIS	SC_Limbic	Weighted median	45	-0.000763824	0.000819596	1.00 (1.00-1.00)	0.351361
Stroke_AIS	SC_Limbic	Simple mode	45	-0.0034334	0.00197806	1.00 (0.99-1.00)	0.0896091
Stroke_AIS	SC_Limbic	Weighted mode	45	-0.00352097	0.00199657	1.00 (0.99-1.00)	0.0847585
Stroke_AIS	SC_Somatomotor	IVW(MRE)	45	-0.000607488	0.000606943	1.00 (1.00-1.00)	0.316876
Stroke_AIS	SC_Somatomotor	MR Egger	45	-0.0020939	0.00180938	1.00 (0.99-1.00)	0.25356
Stroke_AIS	SC_Somatomotor	Weighted median	45	-0.000423837	0.000759112	1.00 (1.00-1.00)	0.576617
Stroke_AIS	SC_Somatomotor	Simple mode	45	-0.000250713	0.00152328	1.00 (1.00-1.00)	0.870022
Stroke_AIS	SC_Somatomotor	Weighted mode	45	-0.000250713	0.0013915	1.00 (1.00-1.00)	0.857843
Stroke_AIS	SC_Ventral.Attention	IVW(MRE)	45	-0.000134722	0.000125158	1.00 (1.00-1.00)	0.281741
Stroke_AIS	SC_Ventral.Attention	MR Egger	45	0.000487184	0.000400113	1.00 (1.00-1.00)	0.23001
Stroke_AIS	SC_Ventral.Attention	Weighted median	45	-7.28e-05	0.000193149	1.00 (1.00-1.00)	0.706307
Stroke_AIS	SC_Ventral.Attention	Simple mode	45	-4.28e-05	0.000411599	1.00 (1.00-1.00)	0.917678
Stroke_AIS	SC_Ventral.Attention	Weighted mode	45	-5.36e-05	0.000395054	1.00 (1.00-1.00)	0.892711
Stroke_AIS	SC_Visual	IVW(MRE)	45	-0.000205589	0.00117825	1.00 (1.00-1.00)	0.861483
Stroke_AIS	SC_Visual	MR Egger	45	-0.00024252	0.00354284	1.00 (0.99-1.01)	0.945742
Stroke_AIS	SC_Visual	Weighted median	45	0.000926117	0.00162678	1.00 (1.00-1.00)	0.569155
Stroke_AIS	SC_Visual	Simple mode	45	0.000531364	0.00352733	1.00 (0.99-1.01)	0.880947
Stroke_AIS	SC_Visual	Weighted mode	45	0.000405043	0.00354851	1.00 (0.99-1.01)	0.909643
Stroke_LAS	SC_Default	IVW(MRE)	34	5.53e-05	0.000119172	1.00 (1.00-1.00)	0.64266
Stroke_LAS	SC_Default	MR Egger	34	-0.000148413	0.000242857	1.00 (1.00-1.00)	0.545442
Stroke_LAS	SC_Default	Weighted median	34	-0.000126732	0.000165647	1.00 (1.00-1.00)	0.444227
Stroke_LAS	SC_Default	Simple mode	34	-0.000247386	0.000366329	1.00 (1.00-1.00)	0.504183
Stroke_LAS	SC_Default	Weighted mode	34	-0.000296731	0.000357839	1.00 (1.00-1.00)	0.412933
Stroke_LAS	SC_Dorsal.Attention	IVW(MRE)	34	2.11e-06	8.44e-05	1.00 (1.00-1.00)	0.980033
Stroke_LAS	SC_Dorsal.Attention	MR Egger	34	-8.92e-05	0.000196374	1.00 (1.00-1.00)	0.65274
Stroke_LAS	SC_Dorsal.Attention	Weighted median	34	3.86e-05	0.000138991	1.00 (1.00-1.00)	0.781438
Stroke_LAS	SC_Dorsal.Attention	Simple mode	34	6.46e-05	0.000288915	1.00 (1.00-1.00)	0.824356
Stroke_LAS	SC_Dorsal.Attention	Weighted mode	34	8.35e-05	0.00028633	1.00 (1.00-1.00)	0.772503
Stroke_LAS	SC_Frontoparietal	IVW(MRE)	34	-2.19e-05	5.85e-05	1.00 (1.00-1.00)	0.70835
Stroke_LAS	SC_Frontoparietal	MR Egger	34	-5.36e-05	0.000123249	1.00 (1.00-1.00)	0.666681
Stroke_LAS	SC_Frontoparietal	Weighted median	34	4.73e-05	8.51e-05	1.00 (1.00-1.00)	0.57846
Stroke_LAS	SC_Frontoparietal	Simple mode	34	0.000104641	0.000188307	1.00 (1.00-1.00)	0.582171
Stroke_LAS	SC_Frontoparietal	Weighted mode	34	8.75e-05	0.00017011	1.00 (1.00-1.00)	0.610618
Stroke_LAS	SC_global.sc.fa	IVW(MRE)	34	0.000118375	0.000221688	1.00 (1.00-1.00)	0.593362
Stroke_LAS	SC_global.sc.fa	MR Egger	34	0.000228881	0.0004577	1.00 (1.00-1.00)	0.62045
Stroke_LAS	SC_global.sc.fa	Weighted median	34	-0.000186399	0.000295443	1.00 (1.00-1.00)	0.528098
Stroke_LAS	SC_global.sc.fa	Simple mode	34	-0.000654038	0.000667571	1.00 (1.00-1.00)	0.334349
Stroke_LAS	SC_global.sc.fa	Weighted mode	34	-0.00052852	0.000632773	1.00 (1.00-1.00)	0.409586
Stroke_LAS	SC_Limbic	IVW(MRE)	34	0.000286141	0.000250075	1.00 (1.00-1.00)	0.252531
Stroke_LAS	SC_Limbic	MR Egger	34	0.000374774	0.000516568	1.00 (1.00-1.00)	0.473413
Stroke_LAS	SC_Limbic	Weighted median	34	0.000489053	0.000335648	1.00 (1.00-1.00)	0.145105
Stroke_LAS	SC_Limbic	Simple mode	34	0.000779449	0.000737868	1.00 (1.00-1.00)	0.29848
Stroke_LAS	SC_Limbic	Weighted mode	34	0.00081935	0.000736351	1.00 (1.00-1.00)	0.27387
Stroke_LAS	SC_Somatomotor	IVW(MRE)	34	3.95e-05	0.00026198	1.00 (1.00-1.00)	0.88017
Stroke_LAS	SC_Somatomotor	MR Egger	34	0.000631255	0.000528069	1.00 (1.00-1.00)	0.240714
Stroke_LAS	SC_Somatomotor	Weighted median	34	-8.31e-05	0.000345833	1.00 (1.00-1.00)	0.810217
Stroke_LAS	SC_Somatomotor	Simple mode	34	-0.000407357	0.00080977	1.00 (1.00-1.00)	0.618268
Stroke_LAS	SC_Somatomotor	Weighted mode	34	-0.000274401	0.000706926	1.00 (1.00-1.00)	0.70039
Stroke_LAS	SC_Ventral.Attention	IVW(MRE)	34	-8.4e-05	5.66e-05	1.00 (1.00-1.00)	0.137545
Stroke_LAS	SC_Ventral.Attention	MR Egger	34	5.97e-06	0.000127501	1.00 (1.00-1.00)	0.962941
Stroke_LAS	SC_Ventral.Attention	Weighted median	34	-0.000111836	9.01e-05	1.00 (1.00-1.00)	0.214448
Stroke_LAS	SC_Ventral.Attention	Simple mode	34	-0.00017079	0.00018571	1.00 (1.00-1.00)	0.364425
Stroke_LAS	SC_Ventral.Attention	Weighted mode	34	-0.00017079	0.00015853	1.00 (1.00-1.00)	0.289144
Stroke_LAS	SC_Visual	IVW(MRE)	34	-0.000281626	0.000539324	1.00 (1.00-1.00)	0.601543
Stroke_LAS	SC_Visual	MR Egger	34	-0.000997708	0.00110531	1.00 (1.00-1.00)	0.373455
Stroke_LAS	SC_Visual	Weighted median	34	-0.000912894	0.000715721	1.00 (1.00-1.00)	0.202136
Stroke_LAS	SC_Visual	Simple mode	34	-0.00200863	0.00173744	1.00 (0.99-1.00)	0.255949
Stroke_LAS	SC_Visual	Weighted mode	34	-0.00212813	0.00157172	1.00 (0.99-1.00)	0.184932
Stroke_CES	SC_Default	IVW(MRE)	34	9.67e-05	0.000147779	1.00 (1.00-1.00)	0.513043
Stroke_CES	SC_Default	MR Egger	34	-0.00017652	0.000322313	1.00 (1.00-1.00)	0.587721
Stroke_CES	SC_Default	Weighted median	34	6.22e-05	0.000209162	1.00 (1.00-1.00)	0.766336
Stroke_CES	SC_Default	Simple mode	34	-0.000126358	0.000441249	1.00 (1.00-1.00)	0.77639
Stroke_CES	SC_Default	Weighted mode	34	0.000146721	0.000311133	1.00 (1.00-1.00)	0.640337
Stroke_CES	SC_Dorsal.Attention	IVW(MRE)	34	7.42e-06	0.000116472	1.00 (1.00-1.00)	0.949183
Stroke_CES	SC_Dorsal.Attention	MR Egger	34	4.4e-05	0.000260835	1.00 (1.00-1.00)	0.867099
Stroke_CES	SC_Dorsal.Attention	Weighted median	34	-3.29e-05	0.000179433	1.00 (1.00-1.00)	0.854379
Stroke_CES	SC_Dorsal.Attention	Simple mode	34	0.000157522	0.00034802	1.00 (1.00-1.00)	0.653782
Stroke_CES	SC_Dorsal.Attention	Weighted mode	34	1.22e-05	0.000246903	1.00 (1.00-1.00)	0.961014
Stroke_CES	SC_Frontoparietal	IVW(MRE)	34	6.65e-05	7.87e-05	1.00 (1.00-1.00)	0.397952
Stroke_CES	SC_Frontoparietal	MR Egger	34	0.00018622	0.000172412	1.00 (1.00-1.00)	0.288176
Stroke_CES	SC_Frontoparietal	Weighted median	34	0.000208222	0.000115639	1.00 (1.00-1.00)	0.071763
Stroke_CES	SC_Frontoparietal	Simple mode	34	0.000190581	0.00020263	1.00 (1.00-1.00)	0.353775
Stroke_CES	SC_Frontoparietal	Weighted mode	34	0.000184885	0.000147439	1.00 (1.00-1.00)	0.218664
Stroke_CES	SC_global.sc.fa	IVW(MRE)	34	0.000132504	0.000279182	1.00 (1.00-1.00)	0.635062
Stroke_CES	SC_global.sc.fa	MR Egger	34	0.000471984	0.000613889	1.00 (1.00-1.00)	0.447625
Stroke_CES	SC_global.sc.fa	Weighted median	34	-4.41e-05	0.000391378	1.00 (1.00-1.00)	0.910256
Stroke_CES	SC_global.sc.fa	Simple mode	34	-0.000296745	0.000774462	1.00 (1.00-1.00)	0.704057
Stroke_CES	SC_global.sc.fa	Weighted mode	34	-9.29e-05	0.000545972	1.00 (1.00-1.00)	0.86599
Stroke_CES	SC_Limbic	IVW(MRE)	34	4.55e-05	0.000280454	1.00 (1.00-1.00)	0.871162
Stroke_CES	SC_Limbic	MR Egger	34	0.000478605	0.000640731	1.00 (1.00-1.00)	0.460536
Stroke_CES	SC_Limbic	Weighted median	34	0.000470215	0.000430599	1.00 (1.00-1.00)	0.274832
Stroke_CES	SC_Limbic	Simple mode	34	0.000543151	0.000917051	1.00 (1.00-1.00)	0.5577
Stroke_CES	SC_Limbic	Weighted mode	34	0.000619138	0.000644856	1.00 (1.00-1.00)	0.343979
Stroke_CES	SC_Somatomotor	IVW(MRE)	34	-0.000146159	0.000321102	1.00 (1.00-1.00)	0.64898
Stroke_CES	SC_Somatomotor	MR Egger	34	8.45e-05	0.000708896	1.00 (1.00-1.00)	0.905897
Stroke_CES	SC_Somatomotor	Weighted median	34	3.31e-05	0.00044546	1.00 (1.00-1.00)	0.940829
Stroke_CES	SC_Somatomotor	Simple mode	34	0.000135318	0.000830694	1.00 (1.00-1.00)	0.871593
Stroke_CES	SC_Somatomotor	Weighted mode	34	7.77e-05	0.000614768	1.00 (1.00-1.00)	0.900226
Stroke_CES	SC_Ventral.Attention	IVW(MRE)	34	6.25e-05	9.06e-05	1.00 (1.00-1.00)	0.489942
Stroke_CES	SC_Ventral.Attention	MR Egger	34	0.00025975	0.000196467	1.00 (1.00-1.00)	0.195505
Stroke_CES	SC_Ventral.Attention	Weighted median	34	0.000243146	0.000118692	1.00 (1.00-1.00)	0.0405068
Stroke_CES	SC_Ventral.Attention	Simple mode	34	0.000340188	0.000205378	1.00 (1.00-1.00)	0.10712
Stroke_CES	SC_Ventral.Attention	Weighted mode	34	0.00027498	0.000151408	1.00 (1.00-1.00)	0.0784418
Stroke_CES	SC_Visual	IVW(MRE)	34	-6.92e-05	0.000581897	1.00 (1.00-1.00)	0.905315
Stroke_CES	SC_Visual	MR Egger	34	-0.000560261	0.00131229	1.00 (1.00-1.00)	0.672286
Stroke_CES	SC_Visual	Weighted median	34	-0.000581243	0.000927847	1.00 (1.00-1.00)	0.531025
Stroke_CES	SC_Visual	Simple mode	34	-0.00176556	0.00191067	1.00 (0.99-1.00)	0.362165
Stroke_CES	SC_Visual	Weighted mode	34	-0.00201082	0.00173491	1.00 (0.99-1.00)	0.254761
Stroke_SVS	SC_Default	IVW(MRE)	30	-0.000143218	0.000174918	1.00 (1.00-1.00)	0.412915
Stroke_SVS	SC_Default	MR Egger	30	0.000108886	0.000371399	1.00 (1.00-1.00)	0.771548
Stroke_SVS	SC_Default	Weighted median	30	-1.13e-06	0.000205462	1.00 (1.00-1.00)	0.995618
Stroke_SVS	SC_Default	Simple mode	30	-7.41e-06	0.000416766	1.00 (1.00-1.00)	0.985941
Stroke_SVS	SC_Default	Weighted mode	30	-3.52e-05	0.000421106	1.00 (1.00-1.00)	0.934016
Stroke_SVS	SC_Dorsal.Attention	IVW(MRE)	30	-9.42e-05	0.000124548	1.00 (1.00-1.00)	0.449659
Stroke_SVS	SC_Dorsal.Attention	MR Egger	30	1.41e-05	0.000266232	1.00 (1.00-1.00)	0.958008
Stroke_SVS	SC_Dorsal.Attention	Weighted median	30	-0.000112418	0.00016817	1.00 (1.00-1.00)	0.503827
Stroke_SVS	SC_Dorsal.Attention	Simple mode	30	-0.000314059	0.000331154	1.00 (1.00-1.00)	0.350773
Stroke_SVS	SC_Dorsal.Attention	Weighted mode	30	-0.000314059	0.000314558	1.00 (1.00-1.00)	0.326336
Stroke_SVS	SC_Frontoparietal	IVW(MRE)	30	-8.68e-05	8.19e-05	1.00 (1.00-1.00)	0.289362
Stroke_SVS	SC_Frontoparietal	MR Egger	30	-0.000296907	0.00016987	1.00 (1.00-1.00)	0.0914492
Stroke_SVS	SC_Frontoparietal	Weighted median	30	9.34e-05	0.000101879	1.00 (1.00-1.00)	0.359052
Stroke_SVS	SC_Frontoparietal	Simple mode	30	0.000158988	0.000251185	1.00 (1.00-1.00)	0.531727
Stroke_SVS	SC_Frontoparietal	Weighted mode	30	0.000158988	0.000228933	1.00 (1.00-1.00)	0.492913
Stroke_SVS	SC_global.sc.fa	IVW(MRE)	30	-0.000185335	0.000336094	1.00 (1.00-1.00)	0.581333
Stroke_SVS	SC_global.sc.fa	MR Egger	30	0.000362081	0.000711525	1.00 (1.00-1.00)	0.614823
Stroke_SVS	SC_global.sc.fa	Weighted median	30	-0.000277558	0.000381472	1.00 (1.00-1.00)	0.466861
Stroke_SVS	SC_global.sc.fa	Simple mode	30	-0.000781547	0.000881044	1.00 (1.00-1.00)	0.382339
Stroke_SVS	SC_global.sc.fa	Weighted mode	30	-0.000829283	0.000843506	1.00 (1.00-1.00)	0.333671
Stroke_SVS	SC_Limbic	IVW(MRE)	30	-0.000244854	0.000238469	1.00 (1.00-1.00)	0.304526
Stroke_SVS	SC_Limbic	MR Egger	30	-0.000870101	0.000580794	1.00 (1.00-1.00)	0.145292
Stroke_SVS	SC_Limbic	Weighted median	30	5.81e-05	0.000380061	1.00 (1.00-1.00)	0.878413
Stroke_SVS	SC_Limbic	Simple mode	30	0.000714266	0.000797053	1.00 (1.00-1.00)	0.37756
Stroke_SVS	SC_Limbic	Weighted mode	30	0.000679914	0.000839577	1.00 (1.00-1.00)	0.424634
Stroke_SVS	SC_Somatomotor	IVW(MRE)	30	-4.73e-05	0.000265223	1.00 (1.00-1.00)	0.858375
Stroke_SVS	SC_Somatomotor	MR Egger	30	0.000972904	0.00057029	1.00 (1.00-1.00)	0.0990819
Stroke_SVS	SC_Somatomotor	Weighted median	30	-0.000223321	0.000386421	1.00 (1.00-1.00)	0.563317
Stroke_SVS	SC_Somatomotor	Simple mode	30	-0.000154876	0.000783721	1.00 (1.00-1.00)	0.844724
Stroke_SVS	SC_Somatomotor	Weighted mode	30	-0.000216916	0.000758847	1.00 (1.00-1.00)	0.777026
Stroke_SVS	SC_Ventral.Attention	IVW(MRE)	30	7.6e-06	7.19e-05	1.00 (1.00-1.00)	0.915829
Stroke_SVS	SC_Ventral.Attention	MR Egger	30	-1.66e-05	0.000154205	1.00 (1.00-1.00)	0.914879
Stroke_SVS	SC_Ventral.Attention	Weighted median	30	6.83e-05	0.00010557	1.00 (1.00-1.00)	0.517847
Stroke_SVS	SC_Ventral.Attention	Simple mode	30	0.000200678	0.000233614	1.00 (1.00-1.00)	0.397378
Stroke_SVS	SC_Ventral.Attention	Weighted mode	30	0.000173621	0.000219729	1.00 (1.00-1.00)	0.43585
Stroke_SVS	SC_Visual	IVW(MRE)	30	0.000664133	0.000622545	1.00 (1.00-1.00)	0.286061
Stroke_SVS	SC_Visual	MR Egger	30	0.00164051	0.00131928	1.00 (1.00-1.00)	0.223999
Stroke_SVS	SC_Visual	Weighted median	30	-2.18e-05	0.000827295	1.00 (1.00-1.00)	0.978993
Stroke_SVS	SC_Visual	Simple mode	30	-0.000174816	0.00178978	1.00 (1.00-1.00)	0.922862
Stroke_SVS	SC_Visual	Weighted mode	30	-0.000597734	0.00179078	1.00 (1.00-1.00)	0.740944
