# Supplementary material for: Causal Associations between Functional/Structural Connectivity and Stroke: A Bidirectional Mendelian Randomization Study
Source: Biomedicines. 2023 May 29;11(6):1575. doi: 10.3390/biomedicines11061575 (PMC10295514; doi:10.3390/biomedicines11061575)
Supplement: Supplementary file 1 [file biomedicines-11-01575-s001.zip › S-Table 8.xlsx]

## Sheet: sheet1
Supplementary Table 8. Sensitivity analysis of instrumental variables used in inverse MR analyses
Stroke type (exposure)	Functional/structural connectivity (outcome)	nSNP	Pleiotropy	Heterogenenity
			MR-egger P-value	IVW test P-value	MR-egger P-value
Stroke_AS	FC_Default	47	0.355025	0.122321	0.12174
Stroke_AS	FC_Dorsal.Attention	47	0.409898	0.44835	0.435675
Stroke_AS	FC_Frontoparietal	47	0.107599	0.468978	0.540576
Stroke_AS	FC_global.fc.gmean	47	0.21065	0.00951788	0.0122921
Stroke_AS	FC_Limbic	47	0.511702	0.105067	0.0960621
Stroke_AS	FC_Somatomotor	47	0.0438138	0.190728	0.300096
Stroke_AS	FC_Ventral.Attention	47	0.224016	0.331973	0.353188
Stroke_AS	FC_Visual	47	0.390479	0.616643	0.607448
Stroke_AS	SC_Default	47	0.891579	0.175492	0.150855
Stroke_AS	SC_Dorsal.Attention	47	0.825165	0.745277	0.711361
Stroke_AS	SC_Frontoparietal	47	0.734056	0.0664655	0.0559992
Stroke_AS	SC_global.sc.fa	47	0.617188	0.0747437	0.0652122
Stroke_AS	SC_Limbic	47	0.834101	0.260105	0.229242
Stroke_AS	SC_Somatomotor	47	0.59958	0.0806943	0.0709575
Stroke_AS	SC_Ventral.Attention	47	0.0977167	0.736995	0.805864
Stroke_AS	SC_Visual	47	0.679885	0.180006	0.159075
Stroke_AIS	FC_Default	45	0.583117	0.0879564	0.0777587
Stroke_AIS	FC_Dorsal.Attention	45	0.0647582	0.722146	0.819324
Stroke_AIS	FC_Frontoparietal	45	0.054896	0.113366	0.189235
Stroke_AIS	FC_global.fc.gmean	45	0.962624	0.0523479	0.0423282
Stroke_AIS	FC_Limbic	45	0.00928544	0.00365621	0.027536
Stroke_AIS	FC_Somatomotor	45	0.507355	0.606821	0.583948
Stroke_AIS	FC_Ventral.Attention	45	0.20221	0.493978	0.523387
Stroke_AIS	FC_Visual	45	0.0571059	0.813137	0.896816
Stroke_AIS	SC_Default	45	0.868418	0.100559	0.0840485
Stroke_AIS	SC_Dorsal.Attention	45	0.988564	0.520754	0.47763
Stroke_AIS	SC_Frontoparietal	45	0.697752	0.181491	0.159452
Stroke_AIS	SC_global.sc.fa	45	0.811835	0.0304952	0.0245505
Stroke_AIS	SC_Limbic	45	0.921623	0.337855	0.300274
Stroke_AIS	SC_Somatomotor	45	0.387874	0.0221232	0.0217337
Stroke_AIS	SC_Ventral.Attention	45	0.106118	0.72412	0.791423
Stroke_AIS	SC_Visual	45	0.991219	0.103316	0.0859424
Stroke_LAS	FC_Default	34	0.393554	0.493865	0.481123
Stroke_LAS	FC_Dorsal.Attention	34	0.64651	0.49295	0.453814
Stroke_LAS	FC_Frontoparietal	34	0.279964	0.966346	0.971791
Stroke_LAS	FC_global.fc.gmean	34	0.469837	0.494634	0.471271
Stroke_LAS	FC_Limbic	34	0.333568	0.353285	0.352823
Stroke_LAS	FC_Somatomotor	34	0.42795	0.989409	0.989022
Stroke_LAS	FC_Ventral.Attention	34	0.58277	0.262532	0.236626
Stroke_LAS	FC_Visual	34	0.737898	0.0408732	0.0328044
Stroke_LAS	SC_Default	34	0.342767	0.271623	0.270824
Stroke_LAS	SC_Dorsal.Attention	34	0.597145	0.831647	0.808453
Stroke_LAS	SC_Frontoparietal	34	0.769813	0.574757	0.529277
Stroke_LAS	SC_global.sc.fa	34	0.783415	0.316254	0.277263
Stroke_LAS	SC_Limbic	34	0.845076	0.299064	0.259605
Stroke_LAS	SC_Somatomotor	34	0.207478	0.139147	0.162245
Stroke_LAS	SC_Ventral.Attention	34	0.423598	0.762361	0.751021
Stroke_LAS	SC_Visual	34	0.46242	0.166311	0.155019
Stroke_CES	FC_Default	34	0.172733	0.387643	0.432687
Stroke_CES	FC_Dorsal.Attention	34	0.380663	0.0460424	0.0454961
Stroke_CES	FC_Frontoparietal	34	0.417465	0.0214738	0.0205796
Stroke_CES	FC_global.fc.gmean	34	0.170065	0.48414	0.533002
Stroke_CES	FC_Limbic	34	0.713312	0.57451	0.531593
Stroke_CES	FC_Somatomotor	34	0.104251	0.337615	0.420929
Stroke_CES	FC_Ventral.Attention	34	0.758697	0.216547	0.18609
Stroke_CES	FC_Visual	34	0.615063	0.813125	0.787243
Stroke_CES	SC_Default	34	0.3472	0.274239	0.272678
Stroke_CES	SC_Dorsal.Attention	34	0.875565	0.555959	0.507161
Stroke_CES	SC_Frontoparietal	34	0.440204	0.323157	0.307363
Stroke_CES	SC_global.sc.fa	34	0.538049	0.27447	0.251116
Stroke_CES	SC_Limbic	34	0.452286	0.617365	0.597825
Stroke_CES	SC_Somatomotor	34	0.716632	0.165432	0.141271
Stroke_CES	SC_Ventral.Attention	34	0.266902	0.0827928	0.0916171
Stroke_CES	SC_Visual	34	0.67643	0.577586	0.536749
Stroke_SVS	FC_Default	30	0.568787	0.530546	0.494846
Stroke_SVS	FC_Dorsal.Attention	30	0.741353	0.296468	0.257901
Stroke_SVS	FC_Frontoparietal	30	0.893628	0.889244	0.860826
Stroke_SVS	FC_global.fc.gmean	30	0.537985	0.337954	0.309945
Stroke_SVS	FC_Limbic	30	0.504819	0.614109	0.58645
Stroke_SVS	FC_Somatomotor	30	0.438706	0.559526	0.539629
Stroke_SVS	FC_Ventral.Attention	30	0.0650143	0.0746503	0.145926
Stroke_SVS	FC_Visual	30	0.800396	0.584703	0.534959
Stroke_SVS	SC_Default	30	0.447141	0.00480679	0.00449841
Stroke_SVS	SC_Dorsal.Attention	30	0.647603	0.180381	0.155813
Stroke_SVS	SC_Frontoparietal	30	0.171004	0.0965922	0.125996
Stroke_SVS	SC_global.sc.fa	30	0.389605	0.00298729	0.00304976
Stroke_SVS	SC_Limbic	30	0.231595	0.830969	0.855544
Stroke_SVS	SC_Somatomotor	30	0.0517388	0.523835	0.694122
Stroke_SVS	SC_Ventral.Attention	30	0.859625	0.503036	0.451425
Stroke_SVS	SC_Visual	30	0.407667	0.19451	0.186707
